# Supplementary material for: A Deluge of Complex Repeats: The Solanum Genome
Source: PLoS One. 2015 Aug 4;10(8):e0133962. doi: 10.1371/journal.pone.0133962 (PMC4524691; doi:10.1371/journal.pone.0133962)
Supplement: S2 Table — Characterization of uncharacterized elements in ncRNA, pseudo-genes and SINE elements identified by matching A-box motif, B-box motif, 5' and 3' conserved motifs of B. oleraceae SINE elements. (XLS) [file pone.0133962.s008.xls]

## Sheet: repeat_consensus_matching_ncRNA
Solanum tuberosum								Solanum lycopersicum
Repeat family	Matching ncRNA							Repeat family	Matching ncRNA
rnd-1_family-193	RF01845;enod40;AEWC01025118.1/17464-17673							rnd-1_family-222	RF00885;MIR821;AEWC01016315.1/66077-66351
rnd-1_family-285	RF00885;MIR821;AEWC01016315.1/66077-66351							rnd-1_family-590	RF00028;Intron_gpI;GQ149761.1/729-1203
rnd-1_family-341	RF00885;MIR821;AEWC01016315.1/66077-66351
rnd-1_family-912	RF00451;mir-395;AEWC01044939.1/2224-2314
rnd-5_family-2517	RF01847;Plant_U3;AEWC01029077.1/2300-2086
rnd-6_family-1309	RF00001;5S_rRNA;AFRD01000496.1/17264-17380
rnd-6_family-5152	RF01855;Plant_SRP;AEWC01004717.1/10818-11120
rnd-6_family-880	RF00029;Intron_gpII;HQ664562.1/19761-19871
rnd-6_family-9514	RF00029;Intron_gpII;EU273602.1/135138-135020

## Sheet: repeat_consensus_pseudogenes
Solanum tuberosum						Solanum lycopersicum
Repeat Family	Matching Gene					Repeat Family	Matching Gene
rnd-1_family-1003	gi|130381672|dbj|AP009358.1|					rnd-1_family-112	gi|112703023|emb|CT990638.4|
rnd-1_family-1003	gi|157098798|gb|AC209586.1|					rnd-1_family-112	gi|118344474|gb|AC171730.2|
rnd-1_family-1003	gi|260064240|gb|AC238472.1|					rnd-1_family-112	gi|119371441|dbj|AP009264.1|
rnd-1_family-1003	gi|28372701|gb|AC139840.1|					rnd-1_family-112	gi|119371468|dbj|AP009291.1|
rnd-1_family-1003	gi|346986524|gb|AC244721.5|					rnd-1_family-112	gi|119371479|dbj|AP009302.1|
rnd-1_family-1003	gi|400974299|gb|AC247127.4|					rnd-1_family-112	gi|120870125|emb|CU062499.6|
rnd-1_family-1003	gi|403067952|gb|AC247129.3|					rnd-1_family-112	gi|120871674|dbj|AP009318.1|
rnd-1_family-1003	gi|413965582|gb|AC247135.8|					rnd-1_family-112	gi|123711044|emb|CU222537.4|
rnd-1_family-1003	gi|418204006|gb|AC254057.5|					rnd-1_family-112	gi|124107491|emb|CU210847.3|
rnd-1_family-1005	gi|115381099|gb|DQ863289.1|					rnd-1_family-112	gi|149773152|emb|CU222540.11|
rnd-1_family-1005	gi|142942512|gb|EF514213.1|					rnd-1_family-112	gi|151302604|emb|CU457812.8|
rnd-1_family-1005	gi|165263507|dbj|AP009592.1|					rnd-1_family-112	gi|152205884|emb|CU457803.4|
rnd-1_family-1005	gi|195973045|emb|CU915740.3|					rnd-1_family-112	gi|154623611|dbj|AP009480.1|
rnd-1_family-1005	gi|223278225|dbj|AP011073.1|					rnd-1_family-112	gi|155368239|emb|CU459144.4|
rnd-1_family-1005	gi|268456886|gb|AC238974.1|					rnd-1_family-112	gi|155368418|emb|CU457752.9|
rnd-1_family-1005	gi|289583267|gb|GU906236.1|					rnd-1_family-112	gi|157649064|gb|EU124744.1|
rnd-1_family-1005	gi|326381179|gb|AC244042.3|					rnd-1_family-112	gi|158830123|gb|EU124733.2|
rnd-1_family-1005	gi|326693988|gb|AC244043.3|					rnd-1_family-112	gi|160961474|dbj|AP009547.1|
rnd-1_family-1005	gi|328751865|gb|AC244333.3|					rnd-1_family-112	gi|161789452|gb|AC215465.1|
rnd-1_family-1005	gi|339639714|gb|AC244985.2|					rnd-1_family-112	gi|163913985|emb|CU571242.3|
rnd-1_family-1005	gi|343962720|gb|AC245588.2|					rnd-1_family-112	gi|165263507|dbj|AP009592.1|
rnd-1_family-1005	gi|347582698|gb|AC245355.4|					rnd-1_family-112	gi|165263517|dbj|AP009602.1|
rnd-1_family-1005	gi|349732406|gb|AC245933.3|					rnd-1_family-112	gi|165263519|dbj|AP009604.1|
rnd-1_family-1005	gi|350606474|gb|AC245996.4|					rnd-1_family-112	gi|165263521|dbj|AP009606.1|
rnd-1_family-1005	gi|359465804|gb|AC246228.4|					rnd-1_family-112	gi|165722524|gb|AC216660.1|
rnd-1_family-1005	gi|359719095|gb|AC246205.4|					rnd-1_family-112	gi|170763654|gb|AC215440.2|
rnd-1_family-1005	gi|359807694|gb|AC246100.4|					rnd-1_family-112	gi|170932568|gb|AC219212.1|
rnd-1_family-1005	gi|374253872|gb|AC246587.5|					rnd-1_family-112	gi|170932581|gb|AC219225.1|
rnd-1_family-1005	gi|379056419|gb|AC246116.5|					rnd-1_family-112	gi|182887682|gb|AC225118.1|
rnd-1_family-1005	gi|392583930|gb|AC246844.6|					rnd-1_family-112	gi|189409182|gb|AC226505.1|
rnd-1_family-1005	gi|406719611|gb|AC247161.7|					rnd-1_family-112	gi|194032876|emb|CU914530.2|
rnd-1_family-1005	gi|439644121|gb|AC254020.4|					rnd-1_family-112	gi|194069789|dbj|AP010810.1|
rnd-1_family-1005	gi|47824992|gb|AC149265.1|					rnd-1_family-112	gi|194069797|dbj|AP010818.1|
rnd-1_family-1006	gi|142942393|gb|EF514212.1|					rnd-1_family-112	gi|194239948|emb|CU570870.3|
rnd-1_family-1006	gi|165263509|dbj|AP009594.1|					rnd-1_family-112	gi|197252018|emb|CU915746.3|
rnd-1_family-1006	gi|218156172|dbj|AP010939.1|					rnd-1_family-112	gi|198281943|emb|CU927996.3|
rnd-1_family-1006	gi|334688879|gb|AC244714.3|					rnd-1_family-112	gi|202955581|emb|CU927992.4|
rnd-1_family-1006	gi|336180366|gb|AC244760.6|					rnd-1_family-112	gi|205362675|emb|CU915750.4|
rnd-1_family-1006	gi|53793715|gb|AC151815.1|					rnd-1_family-112	gi|207366932|emb|CU915759.2|
rnd-1_family-1007	gi|142942512|gb|EF514213.1|					rnd-1_family-112	gi|208611505|gb|AC232772.1|
rnd-1_family-1007	gi|268456886|gb|AC238974.1|					rnd-1_family-112	gi|209729960|emb|CU928761.4|
rnd-1_family-1007	gi|289583267|gb|GU906236.1|					rnd-1_family-112	gi|209739325|emb|CU915760.7|
rnd-1_family-1011	gi|109150445|gb|AC187540.1|					rnd-1_family-112	gi|209971738|emb|CU915752.6|
rnd-1_family-1011	gi|116174355|emb|CT990558.4|					rnd-1_family-112	gi|212547940|emb|CU927986.7|
rnd-1_family-1011	gi|120871687|dbj|AP009320.1|					rnd-1_family-112	gi|223278205|dbj|AP011069.1|
rnd-1_family-1011	gi|123711044|emb|CU222537.4|					rnd-1_family-112	gi|223278223|dbj|AP011071.1|
rnd-1_family-1011	gi|157649051|gb|EU124743.1|					rnd-1_family-112	gi|223278226|dbj|AP011074.1|
rnd-1_family-1011	gi|157824254|gb|AC210361.2|					rnd-1_family-112	gi|260063979|dbj|AP011549.1|
rnd-1_family-1011	gi|159884255|gb|AC214210.1|					rnd-1_family-112	gi|260063980|dbj|AP011550.1|
rnd-1_family-1011	gi|161789415|gb|AC215428.1|					rnd-1_family-112	gi|260064216|gb|AC238445.1|
rnd-1_family-1011	gi|161789438|gb|AC215451.1|					rnd-1_family-112	gi|260903616|gb|AC238564.1|
rnd-1_family-1011	gi|165263513|dbj|AP009598.1|					rnd-1_family-112	gi|290755797|gb|AC240229.1|
rnd-1_family-1011	gi|169219370|dbj|AP010262.1|					rnd-1_family-112	gi|290789831|gb|AC240225.3|
rnd-1_family-1011	gi|169219372|dbj|AP010264.1|					rnd-1_family-112	gi|290883080|gb|AC239655.5|
rnd-1_family-1011	gi|170763580|gb|AC215353.2|					rnd-1_family-112	gi|292804216|gb|AC240212.3|
rnd-1_family-1011	gi|170763598|gb|AC215373.2|					rnd-1_family-112	gi|295843811|gb|AC212314.2|
rnd-1_family-1011	gi|170763622|gb|AC215403.2|					rnd-1_family-112	gi|298359236|gb|AC240858.5|
rnd-1_family-1011	gi|170763623|gb|AC215404.2|					rnd-1_family-112	gi|299758609|gb|AC241424.5|
rnd-1_family-1011	gi|170763643|gb|AC215429.2|					rnd-1_family-112	gi|300069061|gb|AC212307.2|
rnd-1_family-1011	gi|170763655|gb|AC215441.2|					rnd-1_family-112	gi|300116008|dbj|AP011904.1|
rnd-1_family-1011	gi|170763663|gb|AC215453.2|					rnd-1_family-112	gi|300193084|gb|AC240207.3|
rnd-1_family-1011	gi|170763692|gb|AC215485.2|					rnd-1_family-112	gi|306966248|gb|AC242491.2|
rnd-1_family-1011	gi|170763698|gb|AC215491.2|					rnd-1_family-112	gi|307219303|gb|AC242489.3|
rnd-1_family-1011	gi|170933590|gb|AC220060.1|					rnd-1_family-112	gi|313747616|gb|AC243469.1|
rnd-1_family-1011	gi|170948454|emb|CU576538.4|					rnd-1_family-112	gi|319996772|gb|AC243698.4|
rnd-1_family-1011	gi|189409180|gb|AC226503.1|					rnd-1_family-112	gi|325974850|gb|AC244073.2|
rnd-1_family-1011	gi|195976832|gb|AC231673.1|					rnd-1_family-112	gi|325995234|gb|AC244049.3|
rnd-1_family-1011	gi|196049230|emb|CU915742.3|					rnd-1_family-112	gi|326381181|gb|AC244047.6|
rnd-1_family-1011	gi|205362851|emb|CU929468.2|					rnd-1_family-112	gi|326381183|gb|AC244050.5|
rnd-1_family-1011	gi|207079710|gb|AC232700.1|					rnd-1_family-112	gi|326439108|gb|AC244044.4|
rnd-1_family-1011	gi|215744523|gb|AC233353.1|					rnd-1_family-112	gi|326693987|gb|AC244041.4|
rnd-1_family-1011	gi|222144364|gb|AC234415.1|					rnd-1_family-112	gi|326693997|gb|AC244057.4|
rnd-1_family-1011	gi|226432439|gb|AC235804.1|					rnd-1_family-112	gi|326694002|gb|AC243485.3|
rnd-1_family-1011	gi|260064231|gb|AC238463.1|					rnd-1_family-112	gi|328751865|gb|AC244333.3|
rnd-1_family-1011	gi|260441724|gb|AC238512.2|					rnd-1_family-112	gi|328751867|gb|AC244335.2|
rnd-1_family-1011	gi|261264966|gb|GU048883.1|					rnd-1_family-112	gi|328751873|gb|AC244342.2|
rnd-1_family-1011	gi|262399493|gb|AC238928.1|					rnd-1_family-112	gi|328751877|gb|AC244346.3|
rnd-1_family-1011	gi|269996062|gb|AC238502.3|					rnd-1_family-112	gi|328751890|gb|AC244285.3|
rnd-1_family-1011	gi|281306875|gb|AC239438.2|					rnd-1_family-112	gi|328751900|gb|AC244269.3|
rnd-1_family-1011	gi|290755765|gb|AC240198.1|					rnd-1_family-112	gi|328887981|gb|AC244357.3|
rnd-1_family-1011	gi|290755781|gb|AC240213.1|					rnd-1_family-112	gi|329112657|gb|AC244304.4|
rnd-1_family-1011	gi|290775073|gb|AC240191.2|					rnd-1_family-112	gi|330340477|gb|AC244302.6|
rnd-1_family-1011	gi|290775080|gb|AC240205.2|					rnd-1_family-112	gi|332000121|gb|AC244522.2|
rnd-1_family-1011	gi|290775092|gb|AC240221.2|					rnd-1_family-112	gi|332000123|gb|AC244557.2|
rnd-1_family-1011	gi|291291023|gb|AC233120.6|					rnd-1_family-112	gi|332000184|gb|AC244564.2|
rnd-1_family-1011	gi|291490845|gb|AC238908.8|					rnd-1_family-112	gi|332078582|gb|AC244581.4|
rnd-1_family-1011	gi|299782667|gb|AC241422.4|					rnd-1_family-112	gi|332164826|gb|AC244558.4|
rnd-1_family-1011	gi|328887978|gb|AC244282.4|					rnd-1_family-112	gi|332639212|gb|AC244528.4|
rnd-1_family-1011	gi|329665120|gb|AC243357.13|					rnd-1_family-112	gi|334358951|gb|AC244730.2|
rnd-1_family-1011	gi|334688892|gb|AC244787.3|					rnd-1_family-112	gi|334359010|gb|AC244706.2|
rnd-1_family-1011	gi|334724505|gb|AC244770.4|					rnd-1_family-112	gi|334359020|gb|AC244717.2|
rnd-1_family-1011	gi|339639676|gb|AC244897.3|					rnd-1_family-112	gi|334688877|gb|AC244700.4|
rnd-1_family-1011	gi|347582694|gb|AC245581.6|					rnd-1_family-112	gi|334688889|gb|AC244756.3|
rnd-1_family-1011	gi|353249952|gb|AC245938.6|					rnd-1_family-112	gi|334688910|gb|AC244720.3|
rnd-1_family-1011	gi|353523882|gb|AC246006.6|					rnd-1_family-112	gi|334848191|gb|AC244806.2|
rnd-1_family-1011	gi|356582562|gb|AC246092.2|					rnd-1_family-112	gi|334848194|gb|AC244559.6|
rnd-1_family-1011	gi|356883081|gb|AC244947.4|					rnd-1_family-112	gi|334883634|gb|AC244753.5|
rnd-1_family-1011	gi|363543560|gb|AC245805.6|					rnd-1_family-112	gi|334883636|gb|AC244807.2|
rnd-1_family-1011	gi|374253837|gb|AC246586.3|					rnd-1_family-112	gi|336180359|gb|AC244524.9|
rnd-1_family-1011	gi|379056421|gb|AC246252.8|					rnd-1_family-112	gi|339409248|gb|AC244880.1|
rnd-1_family-1011	gi|380036133|gb|AC246757.1|					rnd-1_family-112	gi|339409300|gb|AC244933.1|
rnd-1_family-1011	gi|380036164|gb|AC246777.1|					rnd-1_family-112	gi|339515764|gb|AC244941.2|
rnd-1_family-1011	gi|380254524|gb|AC246771.2|					rnd-1_family-112	gi|339515782|gb|AC244889.2|
rnd-1_family-1011	gi|380446903|gb|AC246763.3|					rnd-1_family-112	gi|339639672|gb|AC244871.2|
rnd-1_family-1011	gi|380503916|gb|AC246766.4|					rnd-1_family-112	gi|339639698|gb|AC244943.2|
rnd-1_family-1011	gi|380748997|gb|AC246727.4|					rnd-1_family-112	gi|342187383|gb|AC245336.3|
rnd-1_family-1011	gi|380848825|gb|AC246769.5|					rnd-1_family-112	gi|342187387|gb|AC245342.3|
rnd-1_family-1011	gi|383387820|gb|AC241425.15|					rnd-1_family-112	gi|342187412|gb|AC245351.3|
rnd-1_family-1011	gi|387849472|gb|AC246843.3|					rnd-1_family-112	gi|342307123|gb|AC245338.4|
rnd-1_family-1011	gi|392494094|gb|AC246890.5|					rnd-1_family-112	gi|342307130|gb|AC245356.4|
rnd-1_family-1011	gi|392996956|gb|AC246882.5|					rnd-1_family-112	gi|342349377|gb|AC244867.2|
rnd-1_family-1011	gi|400173045|gb|AC247068.3|					rnd-1_family-112	gi|342349384|gb|AC244923.5|
rnd-1_family-1011	gi|400974298|gb|AC247112.4|					rnd-1_family-112	gi|343962717|gb|AC245589.2|
rnd-1_family-1011	gi|402478660|gb|AC247154.6|					rnd-1_family-112	gi|343962720|gb|AC245588.2|
rnd-1_family-1011	gi|407027887|gb|AC246865.6|					rnd-1_family-112	gi|343962739|gb|AC245560.2|
rnd-1_family-1011	gi|408535194|gb|AC253621.2|					rnd-1_family-112	gi|344179175|gb|AC245569.3|
rnd-1_family-1011	gi|408535239|gb|AC253603.2|					rnd-1_family-112	gi|344217806|gb|AC245598.2|
rnd-1_family-1011	gi|408684447|gb|AC253639.3|					rnd-1_family-112	gi|344925912|gb|AC245586.3|
rnd-1_family-1011	gi|408772998|gb|AC253607.3|					rnd-1_family-112	gi|345842602|gb|AC245786.1|
rnd-1_family-1011	gi|408773015|gb|AC253591.3|					rnd-1_family-112	gi|345842622|gb|AC245800.1|
rnd-1_family-1011	gi|409018984|gb|AC253648.3|					rnd-1_family-112	gi|345842665|gb|AC245729.2|
rnd-1_family-1011	gi|418204002|gb|AC247212.8|					rnd-1_family-112	gi|345842678|gb|AC245840.1|
rnd-1_family-1011	gi|429325255|gb|AC254048.8|					rnd-1_family-112	gi|346223479|gb|AC245728.3|
rnd-1_family-1011	gi|429484481|gb|AC254052.5|					rnd-1_family-112	gi|346223487|gb|AC245739.2|
rnd-1_family-1011	gi|9587171|gb|AF265664.1|					rnd-1_family-112	gi|346223490|gb|AC245721.3|
rnd-1_family-1013	gi|112703023|emb|CT990638.4|					rnd-1_family-112	gi|346223494|gb|AC245784.2|
rnd-1_family-1013	gi|118344476|gb|AC193780.1|					rnd-1_family-112	gi|346223495|gb|AC245825.2|
rnd-1_family-1013	gi|119507131|emb|CU210888.2|					rnd-1_family-112	gi|346223507|gb|AC245730.3|
rnd-1_family-1013	gi|124248314|emb|CU074337.8|					rnd-1_family-112	gi|346421463|gb|AC245818.2|
rnd-1_family-1013	gi|124377320|emb|CU302231.4|					rnd-1_family-112	gi|346986508|gb|AC244904.5|
rnd-1_family-1013	gi|149941611|dbj|AP009409.1|					rnd-1_family-112	gi|347361038|gb|AC245795.3|
rnd-1_family-1013	gi|157041037|emb|CU459048.6|					rnd-1_family-112	gi|347543868|gb|AC245808.3|
rnd-1_family-1013	gi|158258995|dbj|AP009518.1|					rnd-1_family-112	gi|347582691|gb|AC245379.6|
rnd-1_family-1013	gi|15987769|gb|AF411804.1|					rnd-1_family-112	gi|347582698|gb|AC245355.4|
rnd-1_family-1013	gi|165263515|dbj|AP009600.1|					rnd-1_family-112	gi|347800778|gb|AC244508.11|
rnd-1_family-1013	gi|166159190|gb|AC217002.1|					rnd-1_family-112	gi|349501209|gb|AC245989.2|
rnd-1_family-1013	gi|170763593|gb|AC215367.2|					rnd-1_family-112	gi|349732363|gb|AC245967.3|
rnd-1_family-1013	gi|176838264|dbj|AP010785.1|					rnd-1_family-112	gi|349732389|gb|AC245970.3|
rnd-1_family-1013	gi|182887681|gb|AC225117.1|					rnd-1_family-112	gi|351542247|gb|AC245974.4|
rnd-1_family-1013	gi|190341126|gb|AC226728.1|					rnd-1_family-112	gi|351542248|gb|AC245994.5|
rnd-1_family-1013	gi|208609629|dbj|AP010895.1|					rnd-1_family-112	gi|351542254|gb|AC245833.4|
rnd-1_family-1013	gi|213972499|dbj|AP010925.1|					rnd-1_family-112	gi|353677999|gb|AC244594.10|
rnd-1_family-1013	gi|213972506|dbj|AP010932.1|					rnd-1_family-112	gi|353731106|gb|AC245993.5|
rnd-1_family-1013	gi|225321670|dbj|AK325687.1|					rnd-1_family-112	gi|356461099|gb|AC245587.3|
rnd-1_family-1013	gi|225581224|gb|FJ809746.1|					rnd-1_family-112	gi|356582592|gb|AC246144.1|
rnd-1_family-1013	gi|238036886|dbj|AP011517.1|					rnd-1_family-112	gi|356582599|gb|AC246113.2|
rnd-1_family-1013	gi|238036890|dbj|AP011521.1|					rnd-1_family-112	gi|356582643|gb|AC246115.2|
rnd-1_family-1013	gi|258679613|gb|AC237887.1|					rnd-1_family-112	gi|356640587|gb|AC246117.3|
rnd-1_family-1013	gi|259014007|gb|AC238277.1|					rnd-1_family-112	gi|356640592|gb|AC246145.2|
rnd-1_family-1013	gi|260063986|dbj|AP011556.1|					rnd-1_family-112	gi|356640595|gb|AC246078.3|
rnd-1_family-1013	gi|260903617|gb|AC238565.1|					rnd-1_family-112	gi|356640596|gb|AC246098.3|
rnd-1_family-1013	gi|260903618|gb|AC238566.1|					rnd-1_family-112	gi|356640600|gb|AC246147.2|
rnd-1_family-1013	gi|262118333|gb|AC232701.2|					rnd-1_family-112	gi|356640607|gb|AC246102.3|
rnd-1_family-1013	gi|269996062|gb|AC238502.3|					rnd-1_family-112	gi|356640613|gb|AC246097.3|
rnd-1_family-1013	gi|283436236|gb|AC239536.2|					rnd-1_family-112	gi|356883063|gb|AC246072.3|
rnd-1_family-1013	gi|290463093|gb|AC238922.12|					rnd-1_family-112	gi|356883068|gb|AC246120.3|
rnd-1_family-1013	gi|291045353|gb|AC240320.1|					rnd-1_family-112	gi|356883081|gb|AC244947.4|
rnd-1_family-1013	gi|291291028|gb|AC239437.7|					rnd-1_family-112	gi|357430831|gb|AC246088.4|
rnd-1_family-1013	gi|291490845|gb|AC238908.8|					rnd-1_family-112	gi|357527469|gb|AC246167.3|
rnd-1_family-1013	gi|295843812|gb|AC232217.2|					rnd-1_family-112	gi|358030437|gb|AC244036.3|
rnd-1_family-1013	gi|298359239|gb|AC240863.3|					rnd-1_family-112	gi|358030443|gb|AC244076.4|
rnd-1_family-1013	gi|299782665|gb|AC240864.3|					rnd-1_family-112	gi|358439623|gb|AC244360.4|
rnd-1_family-1013	gi|307219307|gb|AC242495.3|					rnd-1_family-112	gi|359385810|gb|AC246180.3|
rnd-1_family-1013	gi|308193459|gb|AC242488.7|					rnd-1_family-112	gi|359385845|gb|AC246262.3|
rnd-1_family-1013	gi|309319838|gb|AC242827.2|					rnd-1_family-112	gi|359385846|gb|AC246181.3|
rnd-1_family-1013	gi|314122323|gb|AC243473.3|					rnd-1_family-112	gi|359465799|gb|AC246240.4|
rnd-1_family-1013	gi|314122324|gb|AC243479.3|					rnd-1_family-112	gi|359465801|gb|AC246211.4|
rnd-1_family-1013	gi|31455642|gb|AC145120.1|					rnd-1_family-112	gi|359465809|gb|AC246222.4|
rnd-1_family-1013	gi|319996776|gb|AC243708.4|					rnd-1_family-112	gi|359719086|gb|AC246177.2|
rnd-1_family-1013	gi|320118953|gb|AC243718.3|					rnd-1_family-112	gi|359719113|gb|AC246188.5|
rnd-1_family-1013	gi|320203011|gb|AC243714.5|					rnd-1_family-112	gi|359807696|gb|AC246201.5|
rnd-1_family-1013	gi|320469129|gb|AC243715.6|					rnd-1_family-112	gi|363987344|gb|AC244750.14|
rnd-1_family-1013	gi|326381184|gb|AC244052.6|					rnd-1_family-112	gi|364503199|gb|AC244292.8|
rnd-1_family-1013	gi|326694000|gb|AC244074.7|					rnd-1_family-112	gi|367460093|gb|AC242486.6|
rnd-1_family-1013	gi|328683623|gb|AC244300.2|					rnd-1_family-112	gi|372099938|gb|AC245823.8|
rnd-1_family-1013	gi|328683633|gb|AC244310.2|					rnd-1_family-112	gi|374081897|gb|AC246590.2|
rnd-1_family-1013	gi|328683637|gb|AC244354.1|					rnd-1_family-112	gi|374081899|gb|AC246545.4|
rnd-1_family-1013	gi|329112655|gb|AC244295.4|					rnd-1_family-112	gi|374081912|gb|AC246562.2|
rnd-1_family-1013	gi|332000122|gb|AC244578.2|					rnd-1_family-112	gi|374093241|gb|AC246567.3|
rnd-1_family-1013	gi|332078575|gb|AC244535.2|					rnd-1_family-112	gi|374093244|gb|AC246549.4|
rnd-1_family-1013	gi|332078592|gb|AC244520.4|					rnd-1_family-112	gi|374858111|gb|AC246573.5|
rnd-1_family-1013	gi|332078596|gb|AC244551.3|					rnd-1_family-112	gi|375268749|gb|AC246639.3|
rnd-1_family-1013	gi|332164831|gb|AC244526.4|					rnd-1_family-112	gi|375298801|gb|AC246001.5|
rnd-1_family-1013	gi|333360944|gb|AC242487.6|					rnd-1_family-112	gi|375331984|gb|AC246652.3|
rnd-1_family-1013	gi|333944084|gb|AC242828.7|					rnd-1_family-112	gi|375493623|gb|AC246225.7|
rnd-1_family-1013	gi|334358973|gb|AC244737.2|					rnd-1_family-112	gi|376319309|gb|AC246631.4|
rnd-1_family-1013	gi|334359021|gb|AC244761.3|					rnd-1_family-112	gi|376319316|gb|AC246611.4|
rnd-1_family-1013	gi|334688879|gb|AC244714.3|					rnd-1_family-112	gi|379056423|gb|AC246140.6|
rnd-1_family-1013	gi|334688894|gb|AC244697.4|					rnd-1_family-112	gi|380036118|gb|AC246748.1|
rnd-1_family-1013	gi|334688923|gb|AC244742.4|					rnd-1_family-112	gi|380036147|gb|AC246710.2|
rnd-1_family-1013	gi|334724516|gb|AC244728.4|					rnd-1_family-112	gi|380036158|gb|AC246704.2|
rnd-1_family-1013	gi|334883635|gb|AC244781.4|					rnd-1_family-112	gi|380254523|gb|AC246689.3|
rnd-1_family-1013	gi|334902908|gb|JF900492.1|					rnd-1_family-112	gi|380254532|gb|AC246706.3|
rnd-1_family-1013	gi|338056358|gb|AC244757.7|					rnd-1_family-112	gi|380254541|gb|AC246754.2|
rnd-1_family-1013	gi|338968939|gb|AC244507.10|					rnd-1_family-112	gi|380446854|gb|AC246776.2|
rnd-1_family-1013	gi|339276085|gb|AC243361.13|					rnd-1_family-112	gi|380446857|gb|AC245803.7|
rnd-1_family-1013	gi|339409264|gb|AC244896.1|					rnd-1_family-112	gi|380446858|gb|AC246707.4|
rnd-1_family-1013	gi|339409299|gb|AC244932.1|					rnd-1_family-112	gi|380446872|gb|AC246721.3|
rnd-1_family-1013	gi|339515740|gb|AC244949.2|					rnd-1_family-112	gi|380446884|gb|AC246761.3|
rnd-1_family-1013	gi|339639663|gb|AC244945.3|					rnd-1_family-112	gi|380446889|gb|AC246722.3|
rnd-1_family-1013	gi|339639676|gb|AC244897.3|					rnd-1_family-112	gi|380446899|gb|AC246753.2|
rnd-1_family-1013	gi|339639701|gb|AC244939.2|					rnd-1_family-112	gi|380503918|gb|AC246717.3|
rnd-1_family-1013	gi|339639715|gb|AC244938.2|					rnd-1_family-112	gi|380848837|gb|AC245451.2|
rnd-1_family-1013	gi|342187398|gb|AC242512.6|					rnd-1_family-112	gi|382927957|gb|AC246150.4|
rnd-1_family-1013	gi|342187416|gb|AC245341.3|					rnd-1_family-112	gi|384086939|gb|AC244066.13|
rnd-1_family-1013	gi|342307134|gb|AC245328.4|					rnd-1_family-112	gi|384086944|gb|AC244726.13|
rnd-1_family-1013	gi|342840027|gb|AC245378.6|					rnd-1_family-112	gi|384476006|gb|AC245567.9|
rnd-1_family-1013	gi|343962716|gb|AC245576.2|					rnd-1_family-112	gi|385198119|gb|AC246076.4|
rnd-1_family-1013	gi|343962740|gb|AC245600.1|					rnd-1_family-112	gi|385862273|gb|AC246808.4|
rnd-1_family-1013	gi|343962741|gb|AC245591.2|					rnd-1_family-112	gi|386645043|gb|AC246850.2|
rnd-1_family-1013	gi|343962751|gb|AC245561.2|					rnd-1_family-112	gi|386645045|gb|AC246821.3|
rnd-1_family-1013	gi|344030287|gb|AC245578.3|					rnd-1_family-112	gi|386645062|gb|AC246852.3|
rnd-1_family-1013	gi|344179175|gb|AC245569.3|					rnd-1_family-112	gi|387942544|gb|AC246892.4|
rnd-1_family-1013	gi|345842602|gb|AC245786.1|					rnd-1_family-112	gi|391224496|gb|AC246926.1|
rnd-1_family-1013	gi|345842609|gb|AC245791.1|					rnd-1_family-112	gi|391224500|gb|AC246930.1|
rnd-1_family-1013	gi|345842620|gb|AC242490.3|					rnd-1_family-112	gi|391224522|gb|AC246955.1|
rnd-1_family-1013	gi|346223476|gb|AC245731.3|					rnd-1_family-112	gi|391738237|gb|AC246756.5|
rnd-1_family-1013	gi|346223495|gb|AC245825.2|					rnd-1_family-112	gi|392307019|gb|AC246134.6|
rnd-1_family-1013	gi|346716439|gb|AC244724.7|					rnd-1_family-112	gi|392583928|gb|AC246164.5|
rnd-1_family-1013	gi|346986507|gb|AC244754.6|					rnd-1_family-112	gi|392583937|gb|AC246804.7|
rnd-1_family-1013	gi|346986531|gb|AC244929.3|					rnd-1_family-112	gi|392841231|gb|AC246687.10|
rnd-1_family-1013	gi|347543856|gb|AC245718.4|					rnd-1_family-112	gi|399498638|gb|AC247106.1|
rnd-1_family-1013	gi|347543873|gb|AC245568.6|					rnd-1_family-112	gi|399567908|gb|AC247086.2|
rnd-1_family-1013	gi|347582688|gb|AC245330.4|					rnd-1_family-112	gi|400172995|gb|AC247085.5|
rnd-1_family-1013	gi|347582692|gb|AC245354.4|					rnd-1_family-112	gi|400173018|gb|AC247090.4|
rnd-1_family-1013	gi|347800774|gb|AC245564.5|					rnd-1_family-112	gi|400529132|gb|AC247126.3|
rnd-1_family-1013	gi|347800776|gb|AC244927.4|					rnd-1_family-112	gi|400529134|gb|AC247062.4|
rnd-1_family-1013	gi|347800791|gb|AC244567.3|					rnd-1_family-112	gi|401665600|gb|AC247109.6|
rnd-1_family-1013	gi|349501195|gb|AC246012.2|					rnd-1_family-112	gi|401665604|gb|AC247097.3|
rnd-1_family-1013	gi|349501196|gb|AC245958.3|					rnd-1_family-112	gi|401782611|gb|AC247141.4|
rnd-1_family-1013	gi|349501214|gb|AC246000.2|					rnd-1_family-112	gi|401782617|gb|AC247140.4|
rnd-1_family-1013	gi|349501218|gb|AC245940.3|					rnd-1_family-112	gi|401782618|gb|AC247066.4|
rnd-1_family-1013	gi|349732362|gb|AC246019.3|					rnd-1_family-112	gi|403225061|gb|AC247219.4|
rnd-1_family-1013	gi|349732386|gb|AC245934.3|					rnd-1_family-112	gi|403310719|gb|AC247159.6|
rnd-1_family-1013	gi|349732394|gb|AC245965.3|					rnd-1_family-112	gi|408535246|gb|AC253672.2|
rnd-1_family-1013	gi|349732400|gb|AC245999.3|					rnd-1_family-112	gi|408684429|gb|AC253665.3|
rnd-1_family-1013	gi|350606456|gb|AC245968.4|					rnd-1_family-112	gi|408773006|gb|AC253586.3|
rnd-1_family-1013	gi|350606463|gb|AC245969.3|					rnd-1_family-112	gi|408773007|gb|AC253619.3|
rnd-1_family-1013	gi|350994464|gb|AC245565.8|					rnd-1_family-112	gi|408773019|gb|AC253598.4|
rnd-1_family-1013	gi|353523881|gb|AC246027.6|					rnd-1_family-112	gi|409018984|gb|AC253648.3|
rnd-1_family-1013	gi|353677995|gb|AC245991.5|					rnd-1_family-112	gi|409018987|gb|AC253663.3|
rnd-1_family-1013	gi|353731106|gb|AC245993.5|					rnd-1_family-112	gi|409018993|gb|AC253628.3|
rnd-1_family-1013	gi|356461105|gb|AC244903.2|					rnd-1_family-112	gi|409168333|gb|AC253654.4|
rnd-1_family-1013	gi|356483171|gb|AC246123.1|					rnd-1_family-112	gi|409191606|gb|AC253671.4|
rnd-1_family-1013	gi|356582557|gb|AC246074.2|					rnd-1_family-112	gi|426214927|gb|AC253993.4|
rnd-1_family-1013	gi|356582607|gb|AC246149.1|					rnd-1_family-112	gi|426214930|gb|AC254046.5|
rnd-1_family-1013	gi|356640574|gb|AC246163.2|					rnd-1_family-112	gi|429325257|gb|AC254058.7|
rnd-1_family-1013	gi|356640589|gb|AC246095.3|					rnd-1_family-112	gi|440309896|gb|AC254044.4|
rnd-1_family-1013	gi|356640604|gb|AC246090.3|					rnd-1_family-112	gi|440546451|gb|AC253661.5|
rnd-1_family-1013	gi|356640606|gb|AC246083.3|					rnd-1_family-112	gi|81294720|emb|CT476825.1|
rnd-1_family-1013	gi|356640617|gb|AC246118.3|					rnd-1_family-130	gi|108743801|gb|AC187148.1|
rnd-1_family-1013	gi|356883081|gb|AC244947.4|					rnd-1_family-130	gi|110431384|gb|AC188778.1|
rnd-1_family-1013	gi|356995971|gb|AC246130.2|					rnd-1_family-130	gi|115738773|emb|CU041361.4|
rnd-1_family-1013	gi|357197208|gb|AC244771.9|					rnd-1_family-130	gi|118344469|gb|AC193777.1|
rnd-1_family-1013	gi|357430825|gb|AC245599.5|					rnd-1_family-130	gi|118344471|gb|AC193778.1|
rnd-1_family-1013	gi|357933678|gb|AC246138.4|					rnd-1_family-130	gi|118344472|gb|AC171728.2|
rnd-1_family-1013	gi|358030438|gb|AC244071.3|					rnd-1_family-130	gi|119371439|dbj|AP009262.1|
rnd-1_family-1013	gi|358030446|gb|AC243864.3|					rnd-1_family-130	gi|119371443|dbj|AP009266.1|
rnd-1_family-1013	gi|359339103|gb|AC243355.13|					rnd-1_family-130	gi|119371445|dbj|AP009268.1|
rnd-1_family-1013	gi|359385800|gb|AC246203.3|					rnd-1_family-130	gi|119371456|dbj|AP009279.1|
rnd-1_family-1013	gi|359719104|gb|AC246182.4|					rnd-1_family-130	gi|119371466|dbj|AP009289.1|
rnd-1_family-1013	gi|359751507|gb|AC246184.4|					rnd-1_family-130	gi|119371472|dbj|AP009295.1|
rnd-1_family-1013	gi|359751513|gb|AC246192.4|					rnd-1_family-130	gi|119371474|dbj|AP009297.1|
rnd-1_family-1013	gi|359807693|gb|AC246246.4|					rnd-1_family-130	gi|119371477|dbj|AP009300.1|
rnd-1_family-1013	gi|363987344|gb|AC244750.14|					rnd-1_family-130	gi|120871693|dbj|AP009321.1|
rnd-1_family-1013	gi|364503196|gb|AC244045.5|					rnd-1_family-130	gi|123711045|emb|CU222538.4|
rnd-1_family-1013	gi|374093247|gb|AC246568.4|					rnd-1_family-130	gi|124248314|emb|CU074337.8|
rnd-1_family-1013	gi|374253838|gb|AC246552.5|					rnd-1_family-130	gi|144225839|emb|CU326399.2|
rnd-1_family-1013	gi|374858110|gb|AC246566.5|					rnd-1_family-130	gi|146424714|dbj|AP009394.1|
rnd-1_family-1013	gi|374858112|gb|AC246589.4|					rnd-1_family-130	gi|146424718|dbj|AP009398.1|
rnd-1_family-1013	gi|375268745|gb|AC246626.3|					rnd-1_family-130	gi|149773131|emb|CU457813.5|
rnd-1_family-1013	gi|375493639|gb|AC246202.6|					rnd-1_family-130	gi|149930461|gb|EF647597.1|
rnd-1_family-1013	gi|378404913|gb|AC246610.5|					rnd-1_family-130	gi|149941612|dbj|AP009410.1|
rnd-1_family-1013	gi|379056413|gb|AC246245.6|					rnd-1_family-130	gi|149941614|dbj|AP009412.1|
rnd-1_family-1013	gi|379056414|gb|AC246128.7|					rnd-1_family-130	gi|154147175|emb|CU457751.8|
rnd-1_family-1013	gi|380036147|gb|AC246710.2|					rnd-1_family-130	gi|154623612|dbj|AP009481.1|
rnd-1_family-1013	gi|380254503|gb|AC246677.4|					rnd-1_family-130	gi|156616403|gb|AC209178.1|
rnd-1_family-1013	gi|380254530|gb|AC246693.3|					rnd-1_family-130	gi|157098796|gb|AC209584.1|
rnd-1_family-1013	gi|380446872|gb|AC246721.3|					rnd-1_family-130	gi|157098801|gb|AC209589.1|
rnd-1_family-1013	gi|380748990|gb|AC246728.4|					rnd-1_family-130	gi|157649043|gb|EU124735.1|
rnd-1_family-1013	gi|380749003|gb|AC243710.12|					rnd-1_family-130	gi|157954564|gb|AC210366.3|
rnd-1_family-1013	gi|380848830|gb|AC246735.4|					rnd-1_family-130	gi|158258991|dbj|AP009514.1|
rnd-1_family-1013	gi|381342507|gb|AC246002.6|					rnd-1_family-130	gi|158258994|dbj|AP009517.1|
rnd-1_family-1013	gi|381342515|gb|AC245781.9|					rnd-1_family-130	gi|158516885|gb|EU124730.2|
rnd-1_family-1013	gi|382927960|gb|AC244370.7|					rnd-1_family-130	gi|158516886|gb|EU124737.2|
rnd-1_family-1013	gi|384229106|gb|AC246136.6|					rnd-1_family-130	gi|160961472|dbj|AP009545.1|
rnd-1_family-1013	gi|384476007|gb|AC244908.7|					rnd-1_family-130	gi|160961474|dbj|AP009547.1|
rnd-1_family-1013	gi|384551767|gb|AC245590.11|					rnd-1_family-130	gi|160961476|dbj|AP009549.1|
rnd-1_family-1013	gi|384551774|gb|AC245344.7|					rnd-1_family-130	gi|161789367|gb|AC215381.1|
rnd-1_family-1013	gi|386268116|gb|AC246878.2|					rnd-1_family-130	gi|161789384|gb|AC215397.1|
rnd-1_family-1013	gi|386645043|gb|AC246850.2|					rnd-1_family-130	gi|162280542|gb|EU161283.1|
rnd-1_family-1013	gi|386645045|gb|AC246821.3|					rnd-1_family-130	gi|165263521|dbj|AP009606.1|
rnd-1_family-1013	gi|386645046|gb|AC246845.3|					rnd-1_family-130	gi|165933958|gb|AC216703.1|
rnd-1_family-1013	gi|386645062|gb|AC246852.3|					rnd-1_family-130	gi|165933959|gb|AC216704.1|
rnd-1_family-1013	gi|387530819|gb|AC246840.3|					rnd-1_family-130	gi|166064068|gb|AC211039.2|
rnd-1_family-1013	gi|387763666|gb|AC246899.3|					rnd-1_family-130	gi|169219372|dbj|AP010264.1|
rnd-1_family-1013	gi|387912592|gb|AC246812.6|					rnd-1_family-130	gi|169647114|gb|AC217915.1|
rnd-1_family-1013	gi|388556568|gb|AC246896.3|					rnd-1_family-130	gi|170763584|gb|AC215357.2|
rnd-1_family-1013	gi|388556570|gb|AC246835.6|					rnd-1_family-130	gi|170763587|gb|AC215360.2|
rnd-1_family-1013	gi|391224490|gb|AC246918.1|					rnd-1_family-130	gi|170763590|gb|AC215363.2|
rnd-1_family-1013	gi|391224493|gb|AC246923.1|					rnd-1_family-130	gi|170763591|gb|AC215364.2|
rnd-1_family-1013	gi|391224516|gb|AC246948.1|					rnd-1_family-130	gi|170763593|gb|AC215367.2|
rnd-1_family-1013	gi|391224521|gb|AC246954.1|					rnd-1_family-130	gi|170763597|gb|AC215372.2|
rnd-1_family-1013	gi|391224522|gb|AC246955.1|					rnd-1_family-130	gi|170763610|gb|AC215389.2|
rnd-1_family-1013	gi|391224538|gb|AC246857.3|					rnd-1_family-130	gi|170763612|gb|AC215392.2|
rnd-1_family-1013	gi|391738243|gb|AC246732.6|					rnd-1_family-130	gi|170763616|gb|AC215396.2|
rnd-1_family-1013	gi|392050785|gb|AC246829.4|					rnd-1_family-130	gi|170763617|gb|AC215398.2|
rnd-1_family-1013	gi|392494093|gb|AC246837.5|					rnd-1_family-130	gi|170763626|gb|AC215408.2|
rnd-1_family-1013	gi|392494096|gb|AC246880.5|					rnd-1_family-130	gi|170763630|gb|AC215414.2|
rnd-1_family-1013	gi|392513741|gb|AC246813.7|					rnd-1_family-130	gi|170763636|gb|AC215420.2|
rnd-1_family-1013	gi|392513743|gb|AC246859.7|					rnd-1_family-130	gi|170763644|gb|AC215430.2|
rnd-1_family-1013	gi|392513747|gb|AC246805.5|					rnd-1_family-130	gi|170763649|gb|AC215435.2|
rnd-1_family-1013	gi|392513748|gb|AC246876.6|					rnd-1_family-130	gi|170763651|gb|AC215437.2|
rnd-1_family-1013	gi|392513749|gb|AC246887.4|					rnd-1_family-130	gi|170763662|gb|AC215452.2|
rnd-1_family-1013	gi|392841232|gb|AC246620.5|					rnd-1_family-130	gi|170763663|gb|AC215453.2|
rnd-1_family-1013	gi|392996955|gb|AC246889.3|					rnd-1_family-130	gi|170763665|gb|AC215455.2|
rnd-1_family-1013	gi|392996956|gb|AC246882.5|					rnd-1_family-130	gi|170763672|gb|AC215462.2|
rnd-1_family-1013	gi|393797081|gb|AC246883.6|					rnd-1_family-130	gi|170763681|gb|AC215472.2|
rnd-1_family-1013	gi|399870919|gb|AC247067.4|					rnd-1_family-130	gi|170763683|gb|AC215474.2|
rnd-1_family-1013	gi|399870967|gb|AC247101.3|					rnd-1_family-130	gi|170763687|gb|AC215480.2|
rnd-1_family-1013	gi|400172947|gb|AC247148.3|					rnd-1_family-130	gi|170763688|gb|AC215481.2|
rnd-1_family-1013	gi|400173037|gb|AC247147.3|					rnd-1_family-130	gi|170763691|gb|AC215484.2|
rnd-1_family-1013	gi|400173045|gb|AC247068.3|					rnd-1_family-130	gi|170763698|gb|AC215491.2|
rnd-1_family-1013	gi|400529143|gb|AC247091.4|					rnd-1_family-130	gi|170932581|gb|AC219225.1|
rnd-1_family-1013	gi|400974298|gb|AC247112.4|					rnd-1_family-130	gi|170932583|gb|AC219227.1|
rnd-1_family-1013	gi|400974299|gb|AC247127.4|					rnd-1_family-130	gi|170933590|gb|AC220060.1|
rnd-1_family-1013	gi|401782610|gb|AC247064.5|					rnd-1_family-130	gi|172089193|gb|AC225021.1|
rnd-1_family-1013	gi|401871086|gb|AC247095.4|					rnd-1_family-130	gi|177358653|gb|AC212312.2|
rnd-1_family-1013	gi|401871087|gb|AC247102.3|					rnd-1_family-130	gi|177358726|gb|AC225040.1|
rnd-1_family-1013	gi|401871088|gb|AC247084.5|					rnd-1_family-130	gi|182887685|gb|AC212306.2|
rnd-1_family-1013	gi|402478660|gb|AC247154.6|					rnd-1_family-130	gi|189011718|gb|AC226015.1|
rnd-1_family-1013	gi|402794822|gb|AC247179.3|					rnd-1_family-130	gi|189026888|emb|CU639404.4|
rnd-1_family-1013	gi|402794829|gb|AC247082.6|					rnd-1_family-130	gi|189406780|dbj|AP010801.1|
rnd-1_family-1013	gi|403067950|gb|AC247098.6|					rnd-1_family-130	gi|189409184|gb|AC226507.1|
rnd-1_family-1013	gi|405778380|gb|AC247224.4|					rnd-1_family-130	gi|189409185|gb|AC226508.1|
rnd-1_family-1013	gi|407971028|gb|AC247166.9|					rnd-1_family-130	gi|189409188|gb|AC226511.1|
rnd-1_family-1013	gi|408535194|gb|AC253621.2|					rnd-1_family-130	gi|189409199|gb|AC226522.1|
rnd-1_family-1013	gi|408535225|gb|AC253636.2|					rnd-1_family-130	gi|189491894|gb|AC226596.1|
rnd-1_family-1013	gi|408535230|gb|AC253662.2|					rnd-1_family-130	gi|190341126|gb|AC226728.1|
rnd-1_family-1013	gi|408535239|gb|AC253603.2|					rnd-1_family-130	gi|193211505|gb|AC229679.1|
rnd-1_family-1013	gi|408684447|gb|AC253639.3|					rnd-1_family-130	gi|193211507|gb|AC229681.1|
rnd-1_family-1013	gi|408773000|gb|AC253634.3|					rnd-1_family-130	gi|193211508|gb|AC229682.1|
rnd-1_family-1013	gi|408773011|gb|AC253600.3|					rnd-1_family-130	gi|194069790|dbj|AP010811.1|
rnd-1_family-1013	gi|409191606|gb|AC253671.4|					rnd-1_family-130	gi|194239932|emb|CU914525.3|
rnd-1_family-1013	gi|409191612|gb|AC253650.2|					rnd-1_family-130	gi|194305412|emb|CU914524.3|
rnd-1_family-1013	gi|410025497|gb|AC247293.4|					rnd-1_family-130	gi|195973045|emb|CU915740.3|
rnd-1_family-1013	gi|410176084|gb|AC253614.8|					rnd-1_family-130	gi|197244619|emb|CU915722.3|
rnd-1_family-1013	gi|410991947|gb|AC253656.4|					rnd-1_family-130	gi|202951820|emb|CU928590.2|
rnd-1_family-1013	gi|413868011|gb|AC247073.6|					rnd-1_family-130	gi|207999377|emb|CU468638.8|
rnd-1_family-1013	gi|416757446|gb|AC247107.7|					rnd-1_family-130	gi|208609628|dbj|AP010894.1|
rnd-1_family-1013	gi|418204002|gb|AC247212.8|					rnd-1_family-130	gi|208609629|dbj|AP010895.1|
rnd-1_family-1013	gi|419851359|gb|AC247229.7|					rnd-1_family-130	gi|208609631|dbj|AP010897.1|
rnd-1_family-1013	gi|419851379|gb|AC247170.6|					rnd-1_family-130	gi|208611509|gb|AC232776.1|
rnd-1_family-1013	gi|425703066|gb|AC254001.4|					rnd-1_family-130	gi|208879546|gb|AC232777.1|
rnd-1_family-1013	gi|425854861|gb|AC254006.7|					rnd-1_family-130	gi|208879547|gb|AC232778.1|
rnd-1_family-1013	gi|428229688|gb|AC254047.8|					rnd-1_family-130	gi|209977153|gb|AC232935.1|
rnd-1_family-1013	gi|428229691|gb|AC254060.5|					rnd-1_family-130	gi|21166172|gb|AC122544.1|
rnd-1_family-1013	gi|429325255|gb|AC254048.8|					rnd-1_family-130	gi|212547940|emb|CU927986.7|
rnd-1_family-1013	gi|429484481|gb|AC254052.5|					rnd-1_family-130	gi|213972502|dbj|AP010928.1|
rnd-1_family-1013	gi|439642826|gb|AC254019.6|					rnd-1_family-130	gi|218156172|dbj|AP010939.1|
rnd-1_family-1013	gi|439644121|gb|AC254020.4|					rnd-1_family-130	gi|218156177|dbj|AP010944.1|
rnd-1_family-1013	gi|440309893|gb|AC253666.4|					rnd-1_family-130	gi|220897878|gb|EF576813.3|
rnd-1_family-1013	gi|440647446|gb|AC254008.7|					rnd-1_family-130	gi|220897880|gb|EF647608.2|
rnd-1_family-1013	gi|440647452|gb|AC254045.6|					rnd-1_family-130	gi|225581221|gb|FJ809743.1|
rnd-1_family-1013	gi|440647454|gb|AC254036.5|					rnd-1_family-130	gi|225581222|gb|FJ809744.1|
rnd-1_family-1013	gi|440647457|gb|AC254028.7|					rnd-1_family-130	gi|226432429|gb|AC235794.1|
rnd-1_family-1013	gi|440647464|gb|AC253601.6|					rnd-1_family-130	gi|226432439|gb|AC235804.1|
rnd-1_family-1013	gi|440647467|gb|AC253627.4|					rnd-1_family-130	gi|227908884|gb|AC236047.1|
rnd-1_family-1013	gi|440647468|gb|AC253979.7|					rnd-1_family-130	gi|238036884|dbj|AP011515.1|
rnd-1_family-1013	gi|440918752|gb|AC254071.6|					rnd-1_family-130	gi|238036885|dbj|AP011516.1|
rnd-1_family-1013	gi|47824971|gb|AC149291.1|					rnd-1_family-130	gi|238036891|dbj|AP011522.1|
rnd-1_family-1013	gi|49533763|gb|AC150162.1|					rnd-1_family-130	gi|260063979|dbj|AP011549.1|
rnd-1_family-1013	gi|56547712|gb|AY850394.1|					rnd-1_family-130	gi|260064210|gb|AC238435.1|
rnd-1_family-1013	gi|7648792|gb|AF193782.1|AF193782					rnd-1_family-130	gi|260064214|gb|AC238442.1|
rnd-1_family-1013	gi|9587171|gb|AF265664.1|					rnd-1_family-130	gi|260441720|gb|AC238506.2|
rnd-1_family-1014	gi|156070788|gb|EF517794.1|					rnd-1_family-130	gi|260441724|gb|AC238512.2|
rnd-1_family-1014	gi|170763589|gb|AC215362.2|					rnd-1_family-130	gi|260903615|gb|AC238563.1|
rnd-1_family-1014	gi|170763625|gb|AC215407.2|					rnd-1_family-130	gi|260903619|gb|AC238567.1|
rnd-1_family-1014	gi|170763659|gb|AC215448.2|					rnd-1_family-130	gi|260903621|gb|AC238569.1|
rnd-1_family-1014	gi|290755779|gb|AC240211.1|					rnd-1_family-130	gi|261264974|gb|GU048891.1|
rnd-1_family-1014	gi|296785123|gb|AC240913.1|					rnd-1_family-130	gi|262073177|gb|AC233131.3|
rnd-1_family-1014	gi|358030435|gb|AC239575.3|					rnd-1_family-130	gi|262118334|gb|AC232703.2|
rnd-1_family-1014	gi|388511121|gb|AC246881.4|					rnd-1_family-130	gi|269996065|gb|AC233121.6|
rnd-1_family-1015	gi|118344479|gb|AC171734.2|					rnd-1_family-130	gi|269996069|gb|AC238911.3|
rnd-1_family-1015	gi|149773128|emb|CU369566.5|					rnd-1_family-130	gi|269996072|gb|AC238914.5|
rnd-1_family-1015	gi|152956198|emb|CU326380.7|					rnd-1_family-130	gi|269996084|gb|AC233135.4|
rnd-1_family-1015	gi|157690632|emb|CU457806.5|					rnd-1_family-130	gi|281306873|gb|AC239436.2|
rnd-1_family-1015	gi|158258992|dbj|AP009515.1|					rnd-1_family-130	gi|283046899|gb|AC239433.3|
rnd-1_family-1015	gi|160369784|gb|AC214463.1|					rnd-1_family-130	gi|283945662|gb|AC233130.7|
rnd-1_family-1015	gi|161789384|gb|AC215397.1|					rnd-1_family-130	gi|284009832|gb|AC205681.2|
rnd-1_family-1015	gi|170763616|gb|AC215396.2|					rnd-1_family-130	gi|285693232|gb|AC239736.2|
rnd-1_family-1015	gi|170763626|gb|AC215408.2|					rnd-1_family-130	gi|288156975|gb|AC239647.2|
rnd-1_family-1015	gi|170763673|gb|AC215463.2|					rnd-1_family-130	gi|288541427|gb|AC239651.3|
rnd-1_family-1015	gi|187884333|gb|EU557673.1|					rnd-1_family-130	gi|288806636|gb|AC238498.11|
rnd-1_family-1015	gi|189011723|gb|AC226020.1|					rnd-1_family-130	gi|290463093|gb|AC238922.12|
rnd-1_family-1015	gi|19198|emb|X13437.1|					rnd-1_family-130	gi|290755761|gb|AC240195.1|
rnd-1_family-1015	gi|194239421|emb|CU914753.2|					rnd-1_family-130	gi|290755765|gb|AC240198.1|
rnd-1_family-1015	gi|194686443|emb|CU914527.4|					rnd-1_family-130	gi|290755795|gb|AC240227.1|
rnd-1_family-1015	gi|195976825|gb|AC231666.1|					rnd-1_family-130	gi|290775073|gb|AC240191.2|
rnd-1_family-1015	gi|201071254|emb|CU915751.4|					rnd-1_family-130	gi|290775082|gb|AC240209.2|
rnd-1_family-1015	gi|207013191|emb|CU914759.6|					rnd-1_family-130	gi|291045386|gb|AC238920.12|
rnd-1_family-1015	gi|208611508|gb|AC232775.1|					rnd-1_family-130	gi|291045393|gb|AC238926.5|
rnd-1_family-1015	gi|22212720|gb|AF515784.1|					rnd-1_family-130	gi|291291023|gb|AC233120.6|
rnd-1_family-1015	gi|238036885|dbj|AP011516.1|					rnd-1_family-130	gi|291621745|gb|AC226823.2|
rnd-1_family-1015	gi|259014007|gb|AC238277.1|					rnd-1_family-130	gi|292804209|gb|AC239573.3|
rnd-1_family-1015	gi|290775073|gb|AC240191.2|					rnd-1_family-130	gi|293629530|gb|AC238747.2|
rnd-1_family-1015	gi|300193084|gb|AC240207.3|					rnd-1_family-130	gi|294464920|gb|AC240199.4|
rnd-1_family-1015	gi|308044651|gb|AC240228.6|					rnd-1_family-130	gi|294489362|gb|AC189287.2|
rnd-1_family-1015	gi|332000190|gb|AC244584.2|					rnd-1_family-130	gi|294836246|gb|AC240202.4|
rnd-1_family-1015	gi|332000200|gb|AC244579.2|					rnd-1_family-130	gi|295821275|gb|AC234960.2|
rnd-1_family-1015	gi|339639668|gb|AC244934.2|					rnd-1_family-130	gi|295821276|gb|AC189285.2|
rnd-1_family-1015	gi|344030284|gb|AC245562.3|					rnd-1_family-130	gi|295843814|gb|AC235732.3|
rnd-1_family-1015	gi|346223517|gb|AC245722.3|					rnd-1_family-130	gi|295913052|gb|AC238740.2|
rnd-1_family-1015	gi|347447229|gb|AC244891.3|					rnd-1_family-130	gi|300116009|dbj|AP011905.1|
rnd-1_family-1015	gi|350606467|gb|AC245962.4|					rnd-1_family-130	gi|304572003|gb|AC240875.9|
rnd-1_family-1015	gi|350606476|gb|AC245954.5|					rnd-1_family-130	gi|308044642|gb|AC233124.13|
rnd-1_family-1015	gi|357430824|gb|AC244948.7|					rnd-1_family-130	gi|316890723|gb|AC243360.7|
rnd-1_family-1015	gi|358030435|gb|AC239575.3|					rnd-1_family-130	gi|324096581|gb|AC243488.3|
rnd-1_family-1015	gi|359280038|gb|AC244538.7|					rnd-1_family-130	gi|32442201|gb|AY248742.1|
rnd-1_family-1015	gi|374858115|gb|AC246551.5|					rnd-1_family-130	gi|325451998|gb|JF284846.1|
rnd-1_family-1015	gi|375151642|gb|AC246564.5|					rnd-1_family-130	gi|326381181|gb|AC244047.6|
rnd-1_family-1015	gi|375331961|gb|AC246649.3|					rnd-1_family-130	gi|326439114|gb|AC243702.6|
rnd-1_family-1015	gi|380036119|gb|AC246692.2|					rnd-1_family-130	gi|326693983|gb|AC240190.5|
rnd-1_family-1015	gi|384381520|gb|AC245352.12|					rnd-1_family-130	gi|326693986|gb|AC244040.3|
rnd-1_family-1015	gi|391224494|gb|AC246924.1|					rnd-1_family-130	gi|326694000|gb|AC244074.7|
rnd-1_family-1015	gi|39933017|gb|AY356314.1|					rnd-1_family-130	gi|327478488|gb|AC244059.5|
rnd-1_family-1015	gi|408773015|gb|AC253591.3|					rnd-1_family-130	gi|329665120|gb|AC243357.13|
rnd-1_family-1015	gi|409168337|gb|AC253611.4|					rnd-1_family-130	gi|332000123|gb|AC244557.2|
rnd-1_family-1015	gi|440546441|gb|AC254070.6|					rnd-1_family-130	gi|332000172|gb|AC244516.3|
rnd-1_family-1015	gi|81295488|gb|AC171736.1|					rnd-1_family-130	gi|332000175|gb|AC244591.3|
rnd-1_family-1015	gi|84029145|gb|DQ317599.1|					rnd-1_family-130	gi|332164839|gb|AC244574.4|
rnd-1_family-1015	gi|85816297|gb|DQ274179.2|					rnd-1_family-130	gi|334848177|gb|AC244580.4|
rnd-1_family-1017	gi|120870125|emb|CU062499.6|					rnd-1_family-130	gi|338968939|gb|AC244507.10|
rnd-1_family-1017	gi|146424712|dbj|AP009392.1|					rnd-1_family-130	gi|339515740|gb|AC244949.2|
rnd-1_family-1017	gi|160961472|dbj|AP009545.1|					rnd-1_family-130	gi|339515743|gb|AC244918.2|
rnd-1_family-1017	gi|166159198|gb|AC212439.2|					rnd-1_family-130	gi|339639698|gb|AC244943.2|
rnd-1_family-1017	gi|170763609|gb|AC215388.2|					rnd-1_family-130	gi|339639715|gb|AC244938.2|
rnd-1_family-1017	gi|170763640|gb|AC215425.2|					rnd-1_family-130	gi|344030284|gb|AC245562.3|
rnd-1_family-1017	gi|189011723|gb|AC226020.1|					rnd-1_family-130	gi|344030287|gb|AC245578.3|
rnd-1_family-1017	gi|215744523|gb|AC233353.1|					rnd-1_family-130	gi|346223476|gb|AC245731.3|
rnd-1_family-1017	gi|261264979|gb|GU048896.1|					rnd-1_family-130	gi|346986513|gb|AC244698.7|
rnd-1_family-1017	gi|283135268|gb|AC239574.2|					rnd-1_family-130	gi|347543856|gb|AC245718.4|
rnd-1_family-1017	gi|328683642|gb|AC244359.1|					rnd-1_family-130	gi|348605295|gb|AC244954.7|
rnd-1_family-1017	gi|333470784|gb|AC244347.6|					rnd-1_family-130	gi|349585462|gb|AC245944.3|
rnd-1_family-1017	gi|334358969|gb|AC244773.2|					rnd-1_family-130	gi|349585469|gb|AC246009.3|
rnd-1_family-1017	gi|34098979|gb|AC146506.1|					rnd-1_family-130	gi|349732360|gb|AC245995.3|
rnd-1_family-1017	gi|346986515|gb|AC244759.6|					rnd-1_family-130	gi|349732366|gb|AC245986.3|
rnd-1_family-1017	gi|349585459|gb|AC245998.3|					rnd-1_family-130	gi|349732395|gb|AC245985.3|
rnd-1_family-1017	gi|349732383|gb|AC245959.3|					rnd-1_family-130	gi|351728116|gb|AC238503.9|
rnd-1_family-1017	gi|356640577|gb|AC246114.3|					rnd-1_family-130	gi|356582557|gb|AC246074.2|
rnd-1_family-1017	gi|359385821|gb|AC246186.4|					rnd-1_family-130	gi|356640604|gb|AC246090.3|
rnd-1_family-1017	gi|374253837|gb|AC246586.3|					rnd-1_family-130	gi|356640606|gb|AC246083.3|
rnd-1_family-1017	gi|399870890|gb|AC247063.4|					rnd-1_family-130	gi|356883081|gb|AC244947.4|
rnd-1_family-1017	gi|399871094|gb|AC247110.2|					rnd-1_family-130	gi|357197208|gb|AC244771.9|
rnd-1_family-1017	gi|402478660|gb|AC247154.6|					rnd-1_family-130	gi|358030446|gb|AC243864.3|
rnd-1_family-1017	gi|408535251|gb|AC253623.2|					rnd-1_family-130	gi|359719091|gb|AC246230.4|
rnd-1_family-1017	gi|82940605|emb|CT485992.1|					rnd-1_family-130	gi|359719110|gb|AC246204.4|
rnd-1_family-1018	gi|110835926|emb|CT990637.2|					rnd-1_family-130	gi|359751515|gb|AC246243.3|
rnd-1_family-1018	gi|116174355|emb|CT990558.4|					rnd-1_family-130	gi|363543565|gb|AC245835.5|
rnd-1_family-1018	gi|118344469|gb|AC193777.1|					rnd-1_family-130	gi|367460093|gb|AC242486.6|
rnd-1_family-1018	gi|118344470|gb|AC171726.2|					rnd-1_family-130	gi|374081910|gb|AC246577.2|
rnd-1_family-1018	gi|118344472|gb|AC171728.2|					rnd-1_family-130	gi|374093247|gb|AC246568.4|
rnd-1_family-1018	gi|118344474|gb|AC171730.2|					rnd-1_family-130	gi|374253837|gb|AC246586.3|
rnd-1_family-1018	gi|118344479|gb|AC171734.2|					rnd-1_family-130	gi|374858114|gb|AC246588.5|
rnd-1_family-1018	gi|119371443|dbj|AP009266.1|					rnd-1_family-130	gi|375066007|gb|AC246578.5|
rnd-1_family-1018	gi|119371454|dbj|AP009277.1|					rnd-1_family-130	gi|377823746|gb|AC246647.6|
rnd-1_family-1018	gi|119371459|dbj|AP009282.1|					rnd-1_family-130	gi|378404916|gb|AC246641.4|
rnd-1_family-1018	gi|119371471|dbj|AP009294.1|					rnd-1_family-130	gi|380036133|gb|AC246757.1|
rnd-1_family-1018	gi|124051573|emb|CU329701.1|					rnd-1_family-130	gi|380446881|gb|AC246709.3|
rnd-1_family-1018	gi|126215111|emb|CU326372.3|					rnd-1_family-130	gi|380446894|gb|AC246749.3|
rnd-1_family-1018	gi|142942512|gb|EF514213.1|					rnd-1_family-130	gi|381214406|gb|AC245742.7|
rnd-1_family-1018	gi|14599445|emb|AJ409162.1|					rnd-1_family-130	gi|381342513|gb|AC245961.6|
rnd-1_family-1018	gi|149773128|emb|CU369566.5|					rnd-1_family-130	gi|382927960|gb|AC244370.7|
rnd-1_family-1018	gi|149773133|emb|CU457448.6|					rnd-1_family-130	gi|384381520|gb|AC245352.12|
rnd-1_family-1018	gi|149930468|gb|EF647604.1|					rnd-1_family-130	gi|386268084|gb|AC246831.2|
rnd-1_family-1018	gi|15209169|gb|AC091627.2|					rnd-1_family-130	gi|386268102|gb|AC246879.2|
rnd-1_family-1018	gi|152956198|emb|CU326380.7|					rnd-1_family-130	gi|386645046|gb|AC246845.3|
rnd-1_family-1018	gi|154147175|emb|CU457751.8|					rnd-1_family-130	gi|386645062|gb|AC246852.3|
rnd-1_family-1018	gi|156616246|emb|CU457764.9|					rnd-1_family-130	gi|387849475|gb|AC246833.5|
rnd-1_family-1018	gi|157041037|emb|CU459048.6|					rnd-1_family-130	gi|388556568|gb|AC246896.3|
rnd-1_family-1018	gi|157057105|gb|AC209510.1|					rnd-1_family-130	gi|388556570|gb|AC246835.6|
rnd-1_family-1018	gi|157098798|gb|AC209586.1|					rnd-1_family-130	gi|391224503|gb|AC246933.1|
rnd-1_family-1018	gi|157676437|emb|CU326400.10|					rnd-1_family-130	gi|391224507|gb|AC246937.1|
rnd-1_family-1018	gi|157690632|emb|CU457806.5|					rnd-1_family-130	gi|392050786|gb|AC246743.7|
rnd-1_family-1018	gi|157838030|gb|EU180573.1|					rnd-1_family-130	gi|392494093|gb|AC246837.5|
rnd-1_family-1018	gi|158258991|dbj|AP009514.1|					rnd-1_family-130	gi|392513749|gb|AC246887.4|
rnd-1_family-1018	gi|161789397|gb|AC215410.1|					rnd-1_family-130	gi|392841230|gb|AC246645.7|
rnd-1_family-1018	gi|166159197|gb|AC217003.1|					rnd-1_family-130	gi|392841233|gb|AC246653.10|
rnd-1_family-1018	gi|169219374|dbj|AP010266.1|					rnd-1_family-130	gi|401665604|gb|AC247097.3|
rnd-1_family-1018	gi|170763588|gb|AC215361.2|					rnd-1_family-130	gi|401782611|gb|AC247141.4|
rnd-1_family-1018	gi|170763589|gb|AC215362.2|					rnd-1_family-130	gi|401782613|gb|AC247075.4|
rnd-1_family-1018	gi|170763620|gb|AC215401.2|					rnd-1_family-130	gi|401782617|gb|AC247140.4|
rnd-1_family-1018	gi|170763626|gb|AC215408.2|					rnd-1_family-130	gi|407027887|gb|AC246865.6|
rnd-1_family-1018	gi|170763635|gb|AC215419.2|					rnd-1_family-130	gi|408535224|gb|AC253646.2|
rnd-1_family-1018	gi|170763656|gb|AC215442.2|					rnd-1_family-130	gi|409191612|gb|AC253650.2|
rnd-1_family-1018	gi|170763659|gb|AC215448.2|					rnd-1_family-130	gi|410991947|gb|AC253656.4|
rnd-1_family-1018	gi|170933587|gb|AC212431.2|					rnd-1_family-130	gi|413868011|gb|AC247073.6|
rnd-1_family-1018	gi|171461044|gb|AC215380.2|					rnd-1_family-130	gi|418204002|gb|AC247212.8|
rnd-1_family-1018	gi|184186144|gb|AC212274.2|					rnd-1_family-130	gi|56694208|gb|AY678298.1|
rnd-1_family-1018	gi|189011714|gb|AC226011.1|					rnd-1_family-130	gi|83745192|gb|AC174607.1|
rnd-1_family-1018	gi|189011715|gb|AC226012.1|					rnd-1_family-141	gi|117165387|emb|CU024881.7|
rnd-1_family-1018	gi|190350061|emb|CU856335.2|					rnd-1_family-141	gi|118344473|gb|AC171729.2|
rnd-1_family-1018	gi|194239421|emb|CU914753.2|					rnd-1_family-141	gi|118344476|gb|AC193780.1|
rnd-1_family-1018	gi|195976827|gb|AC231668.1|					rnd-1_family-141	gi|118403341|gb|AC171732.2|
rnd-1_family-1018	gi|195976832|gb|AC231673.1|					rnd-1_family-141	gi|124107491|emb|CU210847.3|
rnd-1_family-1018	gi|195976833|gb|AC231674.1|					rnd-1_family-141	gi|125629787|emb|CU302229.6|
rnd-1_family-1018	gi|197244619|emb|CU915722.3|					rnd-1_family-141	gi|130381698|dbj|AP009360.1|
rnd-1_family-1018	gi|197252168|gb|AC232102.1|					rnd-1_family-141	gi|146424712|dbj|AP009392.1|
rnd-1_family-1018	gi|205362851|emb|CU929468.2|					rnd-1_family-141	gi|151302604|emb|CU457812.8|
rnd-1_family-1018	gi|209977153|gb|AC232935.1|					rnd-1_family-141	gi|152205884|emb|CU457803.4|
rnd-1_family-1018	gi|209977156|gb|EF647610.2|					rnd-1_family-141	gi|157649064|gb|EU124744.1|
rnd-1_family-1018	gi|215744962|gb|AC233388.1|					rnd-1_family-141	gi|158087544|gb|AC212315.1|
rnd-1_family-1018	gi|218156178|dbj|AP010945.1|					rnd-1_family-141	gi|15987771|gb|AF411806.1|
rnd-1_family-1018	gi|225581220|gb|FJ809742.1|					rnd-1_family-141	gi|160961475|dbj|AP009548.1|
rnd-1_family-1018	gi|226432440|gb|AC235805.1|					rnd-1_family-141	gi|162139637|emb|CU570871.2|
rnd-1_family-1018	gi|238036885|dbj|AP011516.1|					rnd-1_family-141	gi|166064066|gb|AC211020.2|
rnd-1_family-1018	gi|242247694|gb|AC236949.1|					rnd-1_family-141	gi|167472500|gb|AC213008.2|
rnd-1_family-1018	gi|258679555|gb|AC237829.1|					rnd-1_family-141	gi|170763618|gb|AC215399.2|
rnd-1_family-1018	gi|260064210|gb|AC238435.1|					rnd-1_family-141	gi|170763690|gb|AC215483.2|
rnd-1_family-1018	gi|260064230|gb|AC238462.1|					rnd-1_family-141	gi|189026888|emb|CU639404.4|
rnd-1_family-1018	gi|260903611|gb|AC238560.1|					rnd-1_family-141	gi|194032876|emb|CU914530.2|
rnd-1_family-1018	gi|261264970|gb|GU048887.1|					rnd-1_family-141	gi|194069789|dbj|AP010810.1|
rnd-1_family-1018	gi|261264971|gb|GU048888.1|					rnd-1_family-141	gi|194305752|emb|CU915724.2|
rnd-1_family-1018	gi|269996069|gb|AC238911.3|					rnd-1_family-141	gi|197252018|emb|CU915746.3|
rnd-1_family-1018	gi|281306871|gb|AC239435.2|					rnd-1_family-141	gi|197724716|emb|CU915754.3|
rnd-1_family-1018	gi|281306873|gb|AC239436.2|					rnd-1_family-141	gi|201071779|emb|CU928481.5|
rnd-1_family-1018	gi|283046899|gb|AC239433.3|					rnd-1_family-141	gi|202955581|emb|CU927992.4|
rnd-1_family-1018	gi|284176418|gb|AC239570.7|					rnd-1_family-141	gi|205362654|emb|CU928472.3|
rnd-1_family-1018	gi|288541427|gb|AC239651.3|					rnd-1_family-141	gi|207366932|emb|CU915759.2|
rnd-1_family-1018	gi|290463087|gb|AC240184.1|					rnd-1_family-141	gi|207999894|emb|CU928680.5|
rnd-1_family-1018	gi|290755765|gb|AC240198.1|					rnd-1_family-141	gi|208609634|dbj|AP010900.1|
rnd-1_family-1018	gi|290755785|gb|AC240217.1|					rnd-1_family-141	gi|209571599|gb|AC232861.1|
rnd-1_family-1018	gi|293651654|gb|AC239649.2|					rnd-1_family-141	gi|209971743|emb|CU915753.7|
rnd-1_family-1018	gi|294712596|gb|AC196189.2|					rnd-1_family-141	gi|211919502|emb|CU914542.7|
rnd-1_family-1018	gi|296785123|gb|AC240913.1|					rnd-1_family-141	gi|212547940|emb|CU927986.7|
rnd-1_family-1018	gi|300116008|dbj|AP011904.1|					rnd-1_family-141	gi|220897869|gb|AC234215.1|
rnd-1_family-1018	gi|308044651|gb|AC240228.6|					rnd-1_family-141	gi|223278205|dbj|AP011069.1|
rnd-1_family-1018	gi|311692724|gb|AC243027.1|					rnd-1_family-141	gi|226432439|gb|AC235804.1|
rnd-1_family-1018	gi|311692728|gb|AC243040.1|					rnd-1_family-141	gi|260063983|dbj|AP011553.1|
rnd-1_family-1018	gi|323363049|gb|AC243851.1|					rnd-1_family-141	gi|260064222|gb|AC238452.1|
rnd-1_family-1018	gi|329112655|gb|AC244295.4|					rnd-1_family-141	gi|260903616|gb|AC238564.1|
rnd-1_family-1018	gi|332000200|gb|AC244579.2|					rnd-1_family-141	gi|284427169|gb|AC239654.1|
rnd-1_family-1018	gi|334688879|gb|AC244714.3|					rnd-1_family-141	gi|290789822|gb|AC240214.3|
rnd-1_family-1018	gi|336180366|gb|AC244760.6|					rnd-1_family-141	gi|293337308|gb|AC240210.4|
rnd-1_family-1018	gi|339515768|gb|AC244911.2|					rnd-1_family-141	gi|296785123|gb|AC240913.1|
rnd-1_family-1018	gi|339639668|gb|AC244934.2|					rnd-1_family-141	gi|299758609|gb|AC241424.5|
rnd-1_family-1018	gi|345842653|gb|AC245821.1|					rnd-1_family-141	gi|313851166|gb|AC243490.3|
rnd-1_family-1018	gi|346223502|gb|AC245812.2|					rnd-1_family-141	gi|314122323|gb|AC243473.3|
rnd-1_family-1018	gi|346986531|gb|AC244929.3|					rnd-1_family-141	gi|325505089|gb|AC243717.7|
rnd-1_family-1018	gi|347800774|gb|AC245564.5|					rnd-1_family-141	gi|325995243|gb|AC244058.3|
rnd-1_family-1018	gi|348605298|gb|AC245358.10|					rnd-1_family-141	gi|326381184|gb|AC244052.6|
rnd-1_family-1018	gi|349585489|gb|AC245955.4|					rnd-1_family-141	gi|326694002|gb|AC243485.3|
rnd-1_family-1018	gi|350529461|gb|AC246013.3|					rnd-1_family-141	gi|327180792|gb|AC244064.6|
rnd-1_family-1018	gi|356640578|gb|AC246105.3|					rnd-1_family-141	gi|327199347|gb|AC244194.1|
rnd-1_family-1018	gi|356883075|gb|AC245363.7|					rnd-1_family-141	gi|328683565|gb|AC244323.1|
rnd-1_family-1018	gi|356883085|gb|AC246154.3|					rnd-1_family-141	gi|328683575|gb|AC244332.1|
rnd-1_family-1018	gi|363543560|gb|AC245805.6|					rnd-1_family-141	gi|328683600|gb|AC244277.2|
rnd-1_family-1018	gi|363987340|gb|AC244279.10|					rnd-1_family-141	gi|328683633|gb|AC244310.2|
rnd-1_family-1018	gi|374253837|gb|AC246586.3|					rnd-1_family-141	gi|328683642|gb|AC244359.1|
rnd-1_family-1018	gi|380036119|gb|AC246692.2|					rnd-1_family-141	gi|328683645|gb|AC244362.1|
rnd-1_family-1018	gi|380254504|gb|AC246690.3|					rnd-1_family-141	gi|328751863|gb|AC244330.3|
rnd-1_family-1018	gi|380446872|gb|AC246721.3|					rnd-1_family-141	gi|328751865|gb|AC244333.3|
rnd-1_family-1018	gi|380446889|gb|AC246722.3|					rnd-1_family-141	gi|328751867|gb|AC244335.2|
rnd-1_family-1018	gi|380503908|gb|AC246695.4|					rnd-1_family-141	gi|328751874|gb|AC244343.2|
rnd-1_family-1018	gi|380848835|gb|AC246718.5|					rnd-1_family-141	gi|328751877|gb|AC244346.3|
rnd-1_family-1018	gi|383286765|gb|AC246199.7|					rnd-1_family-141	gi|328751890|gb|AC244285.3|
rnd-1_family-1018	gi|383387829|gb|AC246696.7|					rnd-1_family-141	gi|328887978|gb|AC244282.4|
rnd-1_family-1018	gi|385298726|gb|AC246158.10|					rnd-1_family-141	gi|328887981|gb|AC244357.3|
rnd-1_family-1018	gi|385862273|gb|AC246808.4|					rnd-1_family-141	gi|329665116|gb|AC244288.3|
rnd-1_family-1018	gi|386645043|gb|AC246850.2|					rnd-1_family-141	gi|329744692|gb|AC244278.7|
rnd-1_family-1018	gi|386645045|gb|AC246821.3|					rnd-1_family-141	gi|329744698|gb|AC244363.4|
rnd-1_family-1018	gi|388511121|gb|AC246881.4|					rnd-1_family-141	gi|330340477|gb|AC244302.6|
rnd-1_family-1018	gi|393195406|gb|JQ927443.1|					rnd-1_family-141	gi|332000122|gb|AC244578.2|
rnd-1_family-1018	gi|399498673|gb|AC247142.1|					rnd-1_family-141	gi|332000130|gb|AC244531.3|
rnd-1_family-1018	gi|400172947|gb|AC247148.3|					rnd-1_family-141	gi|332000132|gb|AC244546.2|
rnd-1_family-1018	gi|400172978|gb|AC247060.4|					rnd-1_family-141	gi|332000136|gb|AC244529.2|
rnd-1_family-1018	gi|401464825|gb|AC247113.4|					rnd-1_family-141	gi|332000170|gb|AC244533.2|
rnd-1_family-1018	gi|401782612|gb|AC247083.5|					rnd-1_family-141	gi|332000200|gb|AC244579.2|
rnd-1_family-1018	gi|401871086|gb|AC247095.4|					rnd-1_family-141	gi|332164830|gb|AC244598.3|
rnd-1_family-1018	gi|401871087|gb|AC247102.3|					rnd-1_family-141	gi|332164831|gb|AC244526.4|
rnd-1_family-1018	gi|403067950|gb|AC247098.6|					rnd-1_family-141	gi|332205996|gb|AC244592.4|
rnd-1_family-1018	gi|405113075|gb|AC247177.6|					rnd-1_family-141	gi|332639207|gb|AC244631.2|
rnd-1_family-1018	gi|408684422|gb|AC253645.3|					rnd-1_family-141	gi|333440511|gb|AC244275.9|
rnd-1_family-1018	gi|409191619|gb|AC253676.4|					rnd-1_family-141	gi|334358969|gb|AC244773.2|
rnd-1_family-1018	gi|424092750|gb|AC254031.4|					rnd-1_family-141	gi|334359027|gb|AC244784.2|
rnd-1_family-1018	gi|425703065|gb|AC254030.5|					rnd-1_family-141	gi|334688886|gb|AC244749.3|
rnd-1_family-1018	gi|425854846|gb|AC253994.7|					rnd-1_family-141	gi|334688888|gb|AC244802.1|
rnd-1_family-1018	gi|425854861|gb|AC254006.7|					rnd-1_family-141	gi|334688889|gb|AC244756.3|
rnd-1_family-1018	gi|425876805|gb|AC254059.5|					rnd-1_family-141	gi|334688894|gb|AC244697.4|
rnd-1_family-1018	gi|425876807|gb|AC254013.6|					rnd-1_family-141	gi|334688904|gb|AC244729.3|
rnd-1_family-1018	gi|426214931|gb|AC253977.5|					rnd-1_family-141	gi|334688909|gb|AC244789.3|
rnd-1_family-1018	gi|439642826|gb|AC254019.6|					rnd-1_family-141	gi|334688934|gb|AC244727.4|
rnd-1_family-1018	gi|439643412|gb|AC254035.7|					rnd-1_family-141	gi|334724497|gb|AC244704.5|
rnd-1_family-1018	gi|440647444|gb|AC254062.7|					rnd-1_family-141	gi|334724505|gb|AC244770.4|
rnd-1_family-1018	gi|44843798|emb|AJ617048.1|					rnd-1_family-141	gi|334724507|gb|AC244766.5|
rnd-1_family-1018	gi|48210043|gb|AC149488.1|					rnd-1_family-141	gi|334724508|gb|AC244707.4|
rnd-1_family-1018	gi|60391503|dbj|AB058956.2|					rnd-1_family-141	gi|334724520|gb|AC244788.3|
rnd-1_family-1019	gi|148538840|dbj|AK247606.1|					rnd-1_family-141	gi|334724526|gb|AC244708.4|
rnd-1_family-1019	gi|158518013|gb|AC212792.2|					rnd-1_family-141	gi|336455178|gb|AC244080.10|
rnd-1_family-1019	gi|18138039|emb|AJ417831.1|					rnd-1_family-141	gi|338968938|gb|AC243706.10|
rnd-1_family-1019	gi|350537898|ref|NM_001247899.1|					rnd-1_family-141	gi|339409249|gb|AC244881.1|
rnd-1_family-1019	gi|47104490|gb|BT013075.1|					rnd-1_family-141	gi|339409262|gb|AC244894.1|
rnd-1_family-1020	gi|156766303|gb|EF650650.1|					rnd-1_family-141	gi|339515742|gb|AC244914.2|
rnd-1_family-1020	gi|166159188|gb|AC212430.2|					rnd-1_family-141	gi|339639672|gb|AC244871.2|
rnd-1_family-1024	gi|119371459|dbj|AP009282.1|					rnd-1_family-141	gi|339639697|gb|AC244872.3|
rnd-1_family-1024	gi|130381709|dbj|AP009361.1|					rnd-1_family-141	gi|342187388|gb|AC245359.3|
rnd-1_family-1024	gi|178821222|gb|AC225093.1|					rnd-1_family-141	gi|342187389|gb|AC245347.3|
rnd-1_family-1024	gi|207013191|emb|CU914759.6|					rnd-1_family-141	gi|342187399|gb|AC245335.3|
rnd-1_family-1024	gi|207081241|gb|AC232712.1|					rnd-1_family-141	gi|342187400|gb|AC245331.3|
rnd-1_family-1024	gi|223278204|dbj|AP011075.1|					rnd-1_family-141	gi|342187412|gb|AC245351.3|
rnd-1_family-1024	gi|238036891|dbj|AP011522.1|					rnd-1_family-141	gi|342187422|gb|AC245340.3|
rnd-1_family-1024	gi|311692719|gb|AC243015.1|					rnd-1_family-141	gi|342307122|gb|AC245337.4|
rnd-1_family-1024	gi|409191619|gb|AC253676.4|					rnd-1_family-141	gi|342307130|gb|AC245356.4|
rnd-1_family-1024	gi|425854846|gb|AC253994.7|					rnd-1_family-141	gi|342349377|gb|AC244867.2|
rnd-1_family-1028	gi|118344474|gb|AC171730.2|					rnd-1_family-141	gi|342349384|gb|AC244923.5|
rnd-1_family-1028	gi|119371440|dbj|AP009263.1|					rnd-1_family-141	gi|343183453|gb|AC245450.1|
rnd-1_family-1028	gi|120871674|dbj|AP009318.1|					rnd-1_family-141	gi|343432711|gb|AC245346.7|
rnd-1_family-1028	gi|167341760|gb|AC217250.1|					rnd-1_family-141	gi|343962720|gb|AC245588.2|
rnd-1_family-1028	gi|284515932|gb|AC239652.3|					rnd-1_family-141	gi|343962731|gb|AC245597.1|
rnd-1_family-1028	gi|289583267|gb|GU906236.1|					rnd-1_family-141	gi|343962744|gb|AC245468.5|
rnd-1_family-1028	gi|289583273|gb|GU906242.1|					rnd-1_family-141	gi|344030289|gb|AC245574.3|
rnd-1_family-1028	gi|300116010|dbj|AP011906.1|					rnd-1_family-141	gi|345842609|gb|AC245791.1|
rnd-1_family-1028	gi|308193459|gb|AC242488.7|					rnd-1_family-141	gi|345842612|gb|AC245792.1|
rnd-1_family-1028	gi|309319837|gb|AC242826.2|					rnd-1_family-141	gi|345842621|gb|AC245799.1|
rnd-1_family-1028	gi|309319838|gb|AC242827.2|					rnd-1_family-141	gi|346223474|gb|AC245798.2|
rnd-1_family-1028	gi|325974850|gb|AC244073.2|					rnd-1_family-141	gi|346223487|gb|AC245739.2|
rnd-1_family-1028	gi|328683564|gb|AC244322.1|					rnd-1_family-141	gi|346223494|gb|AC245784.2|
rnd-1_family-1028	gi|328751876|gb|AC244345.2|					rnd-1_family-141	gi|346716436|gb|AC244711.7|
rnd-1_family-1028	gi|328887978|gb|AC244282.4|					rnd-1_family-141	gi|346986525|gb|AC244747.4|
rnd-1_family-1028	gi|332000121|gb|AC244522.2|					rnd-1_family-141	gi|347447230|gb|AC245580.3|
rnd-1_family-1028	gi|332000159|gb|AC244513.3|					rnd-1_family-141	gi|347543870|gb|AC245816.3|
rnd-1_family-1028	gi|332000166|gb|AC242484.3|					rnd-1_family-141	gi|347582690|gb|AC245583.5|
rnd-1_family-1028	gi|332078597|gb|AC244596.4|					rnd-1_family-141	gi|347582698|gb|AC245355.4|
rnd-1_family-1028	gi|332164818|gb|AC244510.5|					rnd-1_family-141	gi|347800774|gb|AC245564.5|
rnd-1_family-1028	gi|332164824|gb|AC244527.4|					rnd-1_family-141	gi|349501163|gb|AC246014.2|
rnd-1_family-1028	gi|333944084|gb|AC242828.7|					rnd-1_family-141	gi|349732389|gb|AC245970.3|
rnd-1_family-1028	gi|334358951|gb|AC244730.2|					rnd-1_family-141	gi|349732400|gb|AC245999.3|
rnd-1_family-1028	gi|334358988|gb|AC244705.2|					rnd-1_family-141	gi|349732406|gb|AC245933.3|
rnd-1_family-1028	gi|334359010|gb|AC244706.2|					rnd-1_family-141	gi|350606463|gb|AC245969.3|
rnd-1_family-1028	gi|334359021|gb|AC244761.3|					rnd-1_family-141	gi|350606468|gb|AC245943.3|
rnd-1_family-1028	gi|334688892|gb|AC244787.3|					rnd-1_family-141	gi|350606471|gb|AC245377.8|
rnd-1_family-1028	gi|334688905|gb|AC244738.4|					rnd-1_family-141	gi|353249951|gb|AC245842.3|
rnd-1_family-1028	gi|334688923|gb|AC244742.4|					rnd-1_family-141	gi|353523882|gb|AC246006.6|
rnd-1_family-1028	gi|334724504|gb|AC244764.4|					rnd-1_family-141	gi|353677999|gb|AC244594.10|
rnd-1_family-1028	gi|334883631|gb|AC244780.3|					rnd-1_family-141	gi|353731101|gb|AC245978.6|
rnd-1_family-1028	gi|339515741|gb|AC244875.2|					rnd-1_family-141	gi|356461099|gb|AC245587.3|
rnd-1_family-1028	gi|342187398|gb|AC242512.6|					rnd-1_family-141	gi|356483171|gb|AC246123.1|
rnd-1_family-1028	gi|344179177|gb|AC245556.3|					rnd-1_family-141	gi|356582599|gb|AC246113.2|
rnd-1_family-1028	gi|345842652|gb|AC245820.1|					rnd-1_family-141	gi|356582607|gb|AC246149.1|
rnd-1_family-1028	gi|346223492|gb|AC245737.2|					rnd-1_family-141	gi|356582643|gb|AC246115.2|
rnd-1_family-1028	gi|346986508|gb|AC244904.5|					rnd-1_family-141	gi|356640596|gb|AC246098.3|
rnd-1_family-1028	gi|346986515|gb|AC244759.6|					rnd-1_family-141	gi|356640601|gb|AC246094.3|
rnd-1_family-1028	gi|346986531|gb|AC244929.3|					rnd-1_family-141	gi|356640615|gb|AC246104.3|
rnd-1_family-1028	gi|347800774|gb|AC245564.5|					rnd-1_family-141	gi|356883063|gb|AC246072.3|
rnd-1_family-1028	gi|349501196|gb|AC245958.3|					rnd-1_family-141	gi|356883082|gb|AC244772.6|
rnd-1_family-1028	gi|349501214|gb|AC246000.2|					rnd-1_family-141	gi|357197203|gb|AC245720.5|
rnd-1_family-1028	gi|349585476|gb|AC246025.2|					rnd-1_family-141	gi|357430831|gb|AC246088.4|
rnd-1_family-1028	gi|349585494|gb|AC245945.4|					rnd-1_family-141	gi|358030443|gb|AC244076.4|
rnd-1_family-1028	gi|349732364|gb|AC245937.4|					rnd-1_family-141	gi|359385782|gb|AC246217.3|
rnd-1_family-1028	gi|350606456|gb|AC245968.4|					rnd-1_family-141	gi|359465800|gb|AC246241.4|
rnd-1_family-1028	gi|356640574|gb|AC246163.2|					rnd-1_family-141	gi|359465804|gb|AC246228.4|
rnd-1_family-1028	gi|356640589|gb|AC246095.3|					rnd-1_family-141	gi|359719100|gb|AC246231.4|
rnd-1_family-1028	gi|356883084|gb|AC246093.3|					rnd-1_family-141	gi|359719112|gb|AC246223.4|
rnd-1_family-1028	gi|358439636|gb|AC244272.5|					rnd-1_family-141	gi|359719113|gb|AC246188.5|
rnd-1_family-1028	gi|358439646|gb|AC244053.7|					rnd-1_family-141	gi|359719114|gb|AC246213.4|
rnd-1_family-1028	gi|359465818|gb|AC246210.5|					rnd-1_family-141	gi|359751504|gb|AC246206.5|
rnd-1_family-1028	gi|359751504|gb|AC246206.5|					rnd-1_family-141	gi|359807696|gb|AC246201.5|
rnd-1_family-1028	gi|363543559|gb|AC245804.4|					rnd-1_family-141	gi|360039301|gb|AC246233.6|
rnd-1_family-1028	gi|374081889|gb|AC246546.4|					rnd-1_family-141	gi|363399090|gb|AC246085.4|
rnd-1_family-1028	gi|374858112|gb|AC246589.4|					rnd-1_family-141	gi|363399091|gb|AC246224.6|
rnd-1_family-1028	gi|375331973|gb|AC246637.3|					rnd-1_family-141	gi|364503196|gb|AC244045.5|
rnd-1_family-1028	gi|377823745|gb|AC246627.5|					rnd-1_family-141	gi|364503201|gb|AC244037.7|
rnd-1_family-1028	gi|378744259|gb|AC246560.9|					rnd-1_family-141	gi|371502156|gb|AC246229.6|
rnd-1_family-1028	gi|378786721|gb|AC246261.5|					rnd-1_family-141	gi|374253838|gb|AC246552.5|
rnd-1_family-1028	gi|380254504|gb|AC246690.3|					rnd-1_family-141	gi|374532837|gb|AC246575.4|
rnd-1_family-1028	gi|380254539|gb|AC246713.3|					rnd-1_family-141	gi|374858111|gb|AC246573.5|
rnd-1_family-1028	gi|380254545|gb|AC246715.3|					rnd-1_family-141	gi|374858115|gb|AC246551.5|
rnd-1_family-1028	gi|380446872|gb|AC246721.3|					rnd-1_family-141	gi|375268749|gb|AC246639.3|
rnd-1_family-1028	gi|380503911|gb|AC246775.3|					rnd-1_family-141	gi|375298801|gb|AC246001.5|
rnd-1_family-1028	gi|380749004|gb|AC243489.8|					rnd-1_family-141	gi|376319309|gb|AC246631.4|
rnd-1_family-1028	gi|386268077|gb|AC246884.2|					rnd-1_family-141	gi|378744261|gb|AC246617.4|
rnd-1_family-1028	gi|386268086|gb|AC246848.2|					rnd-1_family-141	gi|379056412|gb|AC246258.8|
rnd-1_family-1028	gi|386645043|gb|AC246850.2|					rnd-1_family-141	gi|379056416|gb|AC246244.8|
rnd-1_family-1028	gi|386645045|gb|AC246821.3|					rnd-1_family-141	gi|380254504|gb|AC246690.3|
rnd-1_family-1028	gi|386645055|gb|AC246823.2|					rnd-1_family-141	gi|380254532|gb|AC246706.3|
rnd-1_family-1028	gi|386645062|gb|AC246852.3|					rnd-1_family-141	gi|380446854|gb|AC246776.2|
rnd-1_family-1028	gi|386645070|gb|AC246846.3|					rnd-1_family-141	gi|380446864|gb|AC246676.3|
rnd-1_family-1028	gi|387530819|gb|AC246840.3|					rnd-1_family-141	gi|380446871|gb|AC246729.3|
rnd-1_family-1028	gi|387912592|gb|AC246812.6|					rnd-1_family-141	gi|380446899|gb|AC246753.2|
rnd-1_family-1028	gi|388596793|gb|AC246886.2|					rnd-1_family-141	gi|380503898|gb|AC246762.3|
rnd-1_family-1028	gi|392050786|gb|AC246743.7|					rnd-1_family-141	gi|380503916|gb|AC246766.4|
rnd-1_family-1028	gi|392513743|gb|AC246859.7|					rnd-1_family-141	gi|380714687|gb|AC246686.5|
rnd-1_family-1028	gi|392513747|gb|AC246805.5|					rnd-1_family-141	gi|380714690|gb|AC246726.4|
rnd-1_family-1028	gi|401665600|gb|AC247109.6|					rnd-1_family-141	gi|380748997|gb|AC246727.4|
rnd-1_family-1028	gi|401665604|gb|AC247097.3|					rnd-1_family-141	gi|380848837|gb|AC245451.2|
rnd-1_family-1028	gi|401782614|gb|AC247096.4|					rnd-1_family-141	gi|383087765|gb|AC244334.10|
rnd-1_family-1028	gi|401782618|gb|AC247066.4|					rnd-1_family-141	gi|383387824|gb|AC244276.7|
rnd-1_family-1028	gi|404312725|gb|AC247128.6|					rnd-1_family-141	gi|383873411|gb|AC244365.9|
rnd-1_family-1028	gi|405113073|gb|AC247217.6|					rnd-1_family-141	gi|383873416|gb|AC244900.4|
rnd-1_family-1028	gi|405113075|gb|AC247177.6|					rnd-1_family-141	gi|384476004|gb|AC244632.7|
rnd-1_family-1028	gi|405778380|gb|AC247224.4|					rnd-1_family-141	gi|385198118|gb|AC246109.8|
rnd-1_family-1028	gi|406038223|gb|AC247234.5|					rnd-1_family-141	gi|386268070|gb|AC246810.5|
rnd-1_family-1028	gi|419851379|gb|AC247170.6|					rnd-1_family-141	gi|386268080|gb|AC246877.2|
rnd-1_family-1028	gi|429325256|gb|AC254065.7|					rnd-1_family-141	gi|386268106|gb|AC246867.2|
rnd-1_family-1028	gi|429325257|gb|AC254058.7|					rnd-1_family-141	gi|386645045|gb|AC246821.3|
rnd-1_family-1028	gi|439643844|gb|AC254043.6|					rnd-1_family-141	gi|387912591|gb|AC246809.8|
rnd-1_family-1028	gi|439644121|gb|AC254020.4|					rnd-1_family-141	gi|388596791|gb|AC246755.6|
rnd-1_family-1028	gi|440647454|gb|AC254036.5|					rnd-1_family-141	gi|391224498|gb|AC246928.1|
rnd-1_family-1028	gi|440647457|gb|AC254028.7|					rnd-1_family-141	gi|391224500|gb|AC246930.1|
rnd-1_family-1028	gi|440647468|gb|AC253979.7|					rnd-1_family-141	gi|391224541|gb|AC246814.8|
rnd-1_family-1028	gi|440647469|gb|AC254021.5|					rnd-1_family-141	gi|391353420|gb|AC246665.5|
rnd-1_family-1028	gi|440647470|gb|AC254055.5|					rnd-1_family-141	gi|392513748|gb|AC246876.6|
rnd-1_family-1030	gi|118344470|gb|AC171726.2|					rnd-1_family-141	gi|392583927|gb|AC246075.11|
rnd-1_family-1030	gi|118344472|gb|AC171728.2|					rnd-1_family-141	gi|392583932|gb|AC246569.6|
rnd-1_family-1030	gi|149773128|emb|CU369566.5|					rnd-1_family-141	gi|392841228|gb|AC246774.6|
rnd-1_family-1030	gi|149773137|emb|CU313315.6|					rnd-1_family-141	gi|393797087|gb|AC246638.5|
rnd-1_family-1030	gi|152956198|emb|CU326380.7|					rnd-1_family-141	gi|399567879|gb|AC247134.2|
rnd-1_family-1030	gi|157057102|gb|AC209507.1|					rnd-1_family-141	gi|400173037|gb|AC247147.3|
rnd-1_family-1030	gi|160961472|dbj|AP009545.1|					rnd-1_family-141	gi|401665600|gb|AC247109.6|
rnd-1_family-1030	gi|162139637|emb|CU570871.2|					rnd-1_family-141	gi|401665601|gb|AC247139.5|
rnd-1_family-1030	gi|169219364|dbj|AP010256.1|					rnd-1_family-141	gi|401782614|gb|AC247096.4|
rnd-1_family-1030	gi|169219373|dbj|AP010265.1|					rnd-1_family-141	gi|401782618|gb|AC247066.4|
rnd-1_family-1030	gi|170763582|gb|AC215355.2|					rnd-1_family-141	gi|408535208|gb|AC253590.2|
rnd-1_family-1030	gi|170763600|gb|AC215377.2|					rnd-1_family-141	gi|408535215|gb|AC253596.2|
rnd-1_family-1030	gi|170933586|gb|AC220057.1|					rnd-1_family-141	gi|408535230|gb|AC253662.2|
rnd-1_family-1030	gi|184186144|gb|AC212274.2|					rnd-1_family-141	gi|408535236|gb|AC253678.2|
rnd-1_family-1030	gi|189406778|dbj|AP010799.1|					rnd-1_family-141	gi|408684429|gb|AC253665.3|
rnd-1_family-1030	gi|189409199|gb|AC226522.1|					rnd-1_family-141	gi|408684441|gb|AC253651.3|
rnd-1_family-1030	gi|208609635|dbj|AP010901.1|					rnd-1_family-141	gi|408684445|gb|AC253670.3|
rnd-1_family-1030	gi|208611504|gb|AC232771.1|					rnd-1_family-141	gi|408684446|gb|AC253647.3|
rnd-1_family-1030	gi|217272950|gb|AC233643.1|					rnd-1_family-141	gi|408772997|gb|AC253593.3|
rnd-1_family-1030	gi|217330738|gb|AC233695.1|					rnd-1_family-141	gi|408773006|gb|AC253586.3|
rnd-1_family-1030	gi|226432439|gb|AC235804.1|					rnd-1_family-141	gi|408773007|gb|AC253619.3|
rnd-1_family-1030	gi|260064230|gb|AC238462.1|					rnd-1_family-141	gi|408773011|gb|AC253600.3|
rnd-1_family-1030	gi|260903617|gb|AC238565.1|					rnd-1_family-141	gi|408773019|gb|AC253598.4|
rnd-1_family-1030	gi|260903622|gb|AC238570.1|					rnd-1_family-141	gi|409018984|gb|AC253648.3|
rnd-1_family-1030	gi|281306875|gb|AC239438.2|					rnd-1_family-141	gi|409018987|gb|AC253663.3|
rnd-1_family-1030	gi|284515932|gb|AC239652.3|					rnd-1_family-141	gi|409018993|gb|AC253628.3|
rnd-1_family-1030	gi|290755765|gb|AC240198.1|					rnd-1_family-141	gi|409191606|gb|AC253671.4|
rnd-1_family-1030	gi|290755785|gb|AC240217.1|					rnd-1_family-141	gi|410176084|gb|AC253614.8|
rnd-1_family-1030	gi|306966248|gb|AC242491.2|					rnd-1_family-141	gi|410991949|gb|AC253625.7|
rnd-1_family-1030	gi|307219303|gb|AC242489.3|					rnd-1_family-141	gi|411147479|gb|AC247130.4|
rnd-1_family-1030	gi|307219307|gb|AC242495.3|					rnd-1_family-141	gi|425854854|gb|AC254010.4|
rnd-1_family-1030	gi|321268074|gb|GU596442.1|					rnd-1_family-141	gi|429325256|gb|AC254065.7|
rnd-1_family-1030	gi|322836368|gb|HQ896310.1|					rnd-1_family-141	gi|429325257|gb|AC254058.7|
rnd-1_family-1030	gi|322836847|gb|HQ896308.1|					rnd-1_family-141	gi|439643981|gb|AC254037.8|
rnd-1_family-1030	gi|326937529|gb|AC240861.12|					rnd-1_family-141	gi|440309882|gb|AC253622.5|
rnd-1_family-1030	gi|328683600|gb|AC244277.2|					rnd-1_family-141	gi|440546451|gb|AC253661.5|
rnd-1_family-1030	gi|328683605|gb|AC244283.2|					rnd-1_family-141	gi|440918750|gb|AC254039.7|
rnd-1_family-1030	gi|328751876|gb|AC244345.2|					rnd-1_family-141	gi|440918755|gb|AC254067.8|
rnd-1_family-1030	gi|328802730|gb|AC244329.4|					rnd-1_family-158	gi|118026987|gb|AC137826.21|
rnd-1_family-1030	gi|332164824|gb|AC244527.4|					rnd-1_family-158	gi|118344474|gb|AC171730.2|
rnd-1_family-1030	gi|332164835|gb|AC244547.5|					rnd-1_family-158	gi|118344476|gb|AC193780.1|
rnd-1_family-1030	gi|332688275|gb|AC244599.4|					rnd-1_family-158	gi|119371441|dbj|AP009264.1|
rnd-1_family-1030	gi|333440508|gb|AC244550.5|					rnd-1_family-158	gi|119371479|dbj|AP009302.1|
rnd-1_family-1030	gi|334688914|gb|AC244740.3|					rnd-1_family-158	gi|119507131|emb|CU210888.2|
rnd-1_family-1030	gi|334724505|gb|AC244770.4|					rnd-1_family-158	gi|120870125|emb|CU062499.6|
rnd-1_family-1030	gi|334848191|gb|AC244806.2|					rnd-1_family-158	gi|123711044|emb|CU222537.4|
rnd-1_family-1030	gi|338968939|gb|AC244507.10|					rnd-1_family-158	gi|149773152|emb|CU222540.11|
rnd-1_family-1030	gi|339409262|gb|AC244894.1|					rnd-1_family-158	gi|152205884|emb|CU457803.4|
rnd-1_family-1030	gi|339515740|gb|AC244949.2|					rnd-1_family-158	gi|154623611|dbj|AP009480.1|
rnd-1_family-1030	gi|339639706|gb|AC244878.2|					rnd-1_family-158	gi|155368239|emb|CU459144.4|
rnd-1_family-1030	gi|342187415|gb|AC245360.3|					rnd-1_family-158	gi|157677410|emb|CU466553.4|
rnd-1_family-1030	gi|345842620|gb|AC242490.3|					rnd-1_family-158	gi|158258995|dbj|AP009518.1|
rnd-1_family-1030	gi|345842665|gb|AC245729.2|					rnd-1_family-158	gi|160961474|dbj|AP009547.1|
rnd-1_family-1030	gi|346223470|gb|AC245735.3|					rnd-1_family-158	gi|161789452|gb|AC215465.1|
rnd-1_family-1030	gi|346223502|gb|AC245812.2|					rnd-1_family-158	gi|162066158|gb|EU124741.2|
rnd-1_family-1030	gi|346986527|gb|AC244935.5|					rnd-1_family-158	gi|163913985|emb|CU571242.3|
rnd-1_family-1030	gi|347447229|gb|AC244891.3|					rnd-1_family-158	gi|165263507|dbj|AP009592.1|
rnd-1_family-1030	gi|347582700|gb|AC245375.6|					rnd-1_family-158	gi|165263512|dbj|AP009597.1|
rnd-1_family-1030	gi|348605298|gb|AC245358.10|					rnd-1_family-158	gi|165263519|dbj|AP009604.1|
rnd-1_family-1030	gi|353249952|gb|AC245938.6|					rnd-1_family-158	gi|165263522|dbj|AP009607.1|
rnd-1_family-1030	gi|356582562|gb|AC246092.2|					rnd-1_family-158	gi|167472500|gb|AC213008.2|
rnd-1_family-1030	gi|356582645|gb|AC246112.2|					rnd-1_family-158	gi|170932568|gb|AC219212.1|
rnd-1_family-1030	gi|356874809|gb|AC246137.3|					rnd-1_family-158	gi|170932581|gb|AC219225.1|
rnd-1_family-1030	gi|356883084|gb|AC246093.3|					rnd-1_family-158	gi|171461045|gb|AC215422.2|
rnd-1_family-1030	gi|357197199|gb|AC245724.5|					rnd-1_family-158	gi|189409182|gb|AC226505.1|
rnd-1_family-1030	gi|357197217|gb|AC245559.7|					rnd-1_family-158	gi|190350084|emb|CU856535.3|
rnd-1_family-1030	gi|358031587|gb|AC245179.2|					rnd-1_family-158	gi|194069791|dbj|AP010812.1|
rnd-1_family-1030	gi|358439636|gb|AC244272.5|					rnd-1_family-158	gi|194069797|dbj|AP010818.1|
rnd-1_family-1030	gi|359280038|gb|AC244538.7|					rnd-1_family-158	gi|194239302|emb|CU468294.6|
rnd-1_family-1030	gi|359385821|gb|AC246186.4|					rnd-1_family-158	gi|194239948|emb|CU570870.3|
rnd-1_family-1030	gi|359385839|gb|AC246227.3|					rnd-1_family-158	gi|197252018|emb|CU915746.3|
rnd-1_family-1030	gi|359751500|gb|AC246208.4|					rnd-1_family-158	gi|198041161|emb|CU927994.5|
rnd-1_family-1030	gi|363987344|gb|AC244750.14|					rnd-1_family-158	gi|201071779|emb|CU928481.5|
rnd-1_family-1030	gi|371941036|gb|AC245810.10|					rnd-1_family-158	gi|202955581|emb|CU927992.4|
rnd-1_family-1030	gi|374093241|gb|AC246567.3|					rnd-1_family-158	gi|205362675|emb|CU915750.4|
rnd-1_family-1030	gi|380036164|gb|AC246777.1|					rnd-1_family-158	gi|207999374|emb|CU914758.7|
rnd-1_family-1030	gi|380254524|gb|AC246771.2|					rnd-1_family-158	gi|207999894|emb|CU928680.5|
rnd-1_family-1030	gi|380446851|gb|AC246752.2|					rnd-1_family-158	gi|208609633|dbj|AP010899.1|
rnd-1_family-1030	gi|380446879|gb|AC246699.4|					rnd-1_family-158	gi|208611505|gb|AC232772.1|
rnd-1_family-1030	gi|380446889|gb|AC246722.3|					rnd-1_family-158	gi|213972500|dbj|AP010926.1|
rnd-1_family-1030	gi|380446903|gb|AC246763.3|					rnd-1_family-158	gi|213972507|dbj|AP010933.1|
rnd-1_family-1030	gi|380748990|gb|AC246728.4|					rnd-1_family-158	gi|218156170|dbj|AP010937.1|
rnd-1_family-1030	gi|380848825|gb|AC246769.5|					rnd-1_family-158	gi|223278223|dbj|AP011071.1|
rnd-1_family-1030	gi|382927960|gb|AC244370.7|					rnd-1_family-158	gi|223278226|dbj|AP011074.1|
rnd-1_family-1030	gi|384381520|gb|AC245352.12|					rnd-1_family-158	gi|238036888|dbj|AP011519.1|
rnd-1_family-1030	gi|385862273|gb|AC246808.4|					rnd-1_family-158	gi|260063979|dbj|AP011549.1|
rnd-1_family-1030	gi|387849472|gb|AC246843.3|					rnd-1_family-158	gi|260063980|dbj|AP011550.1|
rnd-1_family-1030	gi|391224515|gb|AC246947.1|					rnd-1_family-158	gi|260063984|dbj|AP011554.1|
rnd-1_family-1030	gi|391738243|gb|AC246732.6|					rnd-1_family-158	gi|260063986|dbj|AP011556.1|
rnd-1_family-1030	gi|392050784|gb|AC246741.6|					rnd-1_family-158	gi|260064216|gb|AC238445.1|
rnd-1_family-1030	gi|392050786|gb|AC246743.7|					rnd-1_family-158	gi|260064219|gb|AC238448.1|
rnd-1_family-1030	gi|392494090|gb|AC246862.5|					rnd-1_family-158	gi|260903622|gb|AC238570.1|
rnd-1_family-1030	gi|392494094|gb|AC246890.5|					rnd-1_family-158	gi|269996062|gb|AC238502.3|
rnd-1_family-1030	gi|392513741|gb|AC246813.7|					rnd-1_family-158	gi|284449389|gb|AC239653.2|
rnd-1_family-1030	gi|392513743|gb|AC246859.7|					rnd-1_family-158	gi|295843812|gb|AC232217.2|
rnd-1_family-1030	gi|392513746|gb|AC246898.4|					rnd-1_family-158	gi|298359239|gb|AC240863.3|
rnd-1_family-1030	gi|392996956|gb|AC246882.5|					rnd-1_family-158	gi|299758609|gb|AC241424.5|
rnd-1_family-1030	gi|400172978|gb|AC247060.4|					rnd-1_family-158	gi|307344753|gb|AC242492.3|
rnd-1_family-1030	gi|401464825|gb|AC247113.4|					rnd-1_family-158	gi|313747616|gb|AC243469.1|
rnd-1_family-1030	gi|401782612|gb|AC247083.5|					rnd-1_family-158	gi|313747621|gb|AC243474.1|
rnd-1_family-1030	gi|404247488|gb|AC247210.5|					rnd-1_family-158	gi|319996772|gb|AC243698.4|
rnd-1_family-1030	gi|408773010|gb|AC253630.3|					rnd-1_family-158	gi|325974850|gb|AC244073.2|
rnd-1_family-1030	gi|409168335|gb|AC253675.4|					rnd-1_family-158	gi|325995234|gb|AC244049.3|
rnd-1_family-1030	gi|409875133|gb|AC253643.6|					rnd-1_family-158	gi|325995243|gb|AC244058.3|
rnd-1_family-1030	gi|419851375|gb|AC247235.7|					rnd-1_family-158	gi|326368337|gb|AC244051.5|
rnd-1_family-1033	gi|162066158|gb|EU124741.2|					rnd-1_family-158	gi|326368341|gb|AC244061.4|
rnd-1_family-1033	gi|165263519|dbj|AP009604.1|					rnd-1_family-158	gi|326381183|gb|AC244050.5|
rnd-1_family-1033	gi|208611505|gb|AC232772.1|					rnd-1_family-158	gi|326381191|gb|AC244070.6|
rnd-1_family-1033	gi|262118333|gb|AC232701.2|					rnd-1_family-158	gi|326439108|gb|AC244044.4|
rnd-1_family-1033	gi|281485660|gb|AC238745.2|					rnd-1_family-158	gi|326807064|gb|AC244078.4|
rnd-1_family-1033	gi|284176421|gb|AC239581.6|					rnd-1_family-158	gi|327199347|gb|AC244194.1|
rnd-1_family-1033	gi|284515932|gb|AC239652.3|					rnd-1_family-158	gi|328683575|gb|AC244332.1|
rnd-1_family-1033	gi|300116010|dbj|AP011906.1|					rnd-1_family-158	gi|328683617|gb|AC244294.2|
rnd-1_family-1033	gi|308044646|gb|AC242511.3|					rnd-1_family-158	gi|328683629|gb|AC244306.2|
rnd-1_family-1033	gi|329665120|gb|AC243357.13|					rnd-1_family-158	gi|328751865|gb|AC244333.3|
rnd-1_family-1033	gi|329744698|gb|AC244363.4|					rnd-1_family-158	gi|328751873|gb|AC244342.2|
rnd-1_family-1033	gi|332078603|gb|AC244532.4|					rnd-1_family-158	gi|328802727|gb|AC244324.2|
rnd-1_family-1033	gi|333360944|gb|AC242487.6|					rnd-1_family-158	gi|328802748|gb|AC244143.2|
rnd-1_family-1033	gi|333440508|gb|AC244550.5|					rnd-1_family-158	gi|328802750|gb|AC244366.3|
rnd-1_family-1033	gi|339515736|gb|AC244899.2|					rnd-1_family-158	gi|328887981|gb|AC244357.3|
rnd-1_family-1033	gi|349501214|gb|AC246000.2|					rnd-1_family-158	gi|329112657|gb|AC244304.4|
rnd-1_family-1033	gi|349732362|gb|AC246019.3|					rnd-1_family-158	gi|331640137|gb|AC244514.2|
rnd-1_family-1033	gi|349732363|gb|AC245967.3|					rnd-1_family-158	gi|332000121|gb|AC244522.2|
rnd-1_family-1033	gi|353440941|gb|AC245988.5|					rnd-1_family-158	gi|332000132|gb|AC244546.2|
rnd-1_family-1033	gi|356883075|gb|AC245363.7|					rnd-1_family-158	gi|332000184|gb|AC244564.2|
rnd-1_family-1033	gi|363987340|gb|AC244279.10|					rnd-1_family-158	gi|332078579|gb|AC244565.4|
rnd-1_family-1033	gi|375493632|gb|AC246642.3|					rnd-1_family-158	gi|332164826|gb|AC244558.4|
rnd-1_family-1033	gi|379133648|gb|AC240869.14|					rnd-1_family-158	gi|332164830|gb|AC244598.3|
rnd-1_family-1033	gi|380446901|gb|AC246758.3|					rnd-1_family-158	gi|332205996|gb|AC244592.4|
rnd-1_family-1033	gi|381342507|gb|AC246002.6|					rnd-1_family-158	gi|333360946|gb|AC244340.5|
rnd-1_family-1033	gi|383286765|gb|AC246199.7|					rnd-1_family-158	gi|334359027|gb|AC244784.2|
rnd-1_family-1033	gi|386268084|gb|AC246831.2|					rnd-1_family-158	gi|334688877|gb|AC244700.4|
rnd-1_family-1033	gi|386782371|gb|AC246895.4|					rnd-1_family-158	gi|334688904|gb|AC244729.3|
rnd-1_family-1033	gi|387530831|gb|AC246869.3|					rnd-1_family-158	gi|334688910|gb|AC244720.3|
rnd-1_family-1033	gi|387849475|gb|AC246833.5|					rnd-1_family-158	gi|334688931|gb|AC244786.3|
rnd-1_family-1033	gi|391224494|gb|AC246924.1|					rnd-1_family-158	gi|334688934|gb|AC244727.4|
rnd-1_family-1033	gi|425876806|gb|AC253986.4|					rnd-1_family-158	gi|334724508|gb|AC244707.4|
rnd-1_family-1033	gi|425905360|gb|AC253999.6|					rnd-1_family-158	gi|334724516|gb|AC244728.4|
rnd-1_family-1033	gi|425905362|gb|AC253997.5|					rnd-1_family-158	gi|334724517|gb|AC244734.5|
rnd-1_family-1036	gi|110741740|dbj|AK226710.1|					rnd-1_family-158	gi|334724520|gb|AC244788.3|
rnd-1_family-1036	gi|115444662|ref|NM_001052646.1|					rnd-1_family-158	gi|334848191|gb|AC244806.2|
rnd-1_family-1036	gi|115446472|ref|NM_001053551.1|					rnd-1_family-158	gi|334848195|gb|AC244537.10|
rnd-1_family-1036	gi|115446814|ref|NM_001053722.1|					rnd-1_family-158	gi|334883634|gb|AC244753.5|
rnd-1_family-1036	gi|115446816|ref|NM_001053723.1|					rnd-1_family-158	gi|334883636|gb|AC244807.2|
rnd-1_family-1036	gi|115447138|ref|NM_001053884.1|					rnd-1_family-158	gi|335057582|gb|AC244785.3|
rnd-1_family-1036	gi|115468191|ref|NM_001064230.1|					rnd-1_family-158	gi|336180359|gb|AC244524.9|
rnd-1_family-1036	gi|116010665|dbj|AK241300.1|					rnd-1_family-158	gi|336455178|gb|AC244080.10|
rnd-1_family-1036	gi|116011315|dbj|AK241950.1|					rnd-1_family-158	gi|338056344|gb|AC244758.9|
rnd-1_family-1036	gi|12331297|emb|AJ296346.1|					rnd-1_family-158	gi|339409249|gb|AC244881.1|
rnd-1_family-1036	gi|130845549|gb|EF127864.1|					rnd-1_family-158	gi|339409262|gb|AC244894.1|
rnd-1_family-1036	gi|130845568|gb|EF127865.1|					rnd-1_family-158	gi|339409298|gb|AC244931.1|
rnd-1_family-1036	gi|145338963|ref|NM_113536.3|					rnd-1_family-158	gi|339409299|gb|AC244932.1|
rnd-1_family-1036	gi|146386315|gb|EF546776.1|					rnd-1_family-158	gi|339515764|gb|AC244941.2|
rnd-1_family-1036	gi|147790082|emb|AM433707.2|					rnd-1_family-158	gi|339515765|gb|AC244869.2|
rnd-1_family-1036	gi|147806262|emb|AM454216.2|					rnd-1_family-158	gi|339515773|gb|AC244906.2|
rnd-1_family-1036	gi|147815024|emb|AM459589.2|					rnd-1_family-158	gi|339639672|gb|AC244871.2|
rnd-1_family-1036	gi|147816421|emb|AM477185.2|					rnd-1_family-158	gi|339639687|gb|AC244917.2|
rnd-1_family-1036	gi|147820715|emb|AM445470.2|					rnd-1_family-158	gi|339639691|gb|AC244955.2|
rnd-1_family-1036	gi|147833282|emb|AM478547.2|					rnd-1_family-158	gi|339639697|gb|AC244872.3|
rnd-1_family-1036	gi|147833349|emb|AM478483.2|					rnd-1_family-158	gi|339730796|gb|AC244957.4|
rnd-1_family-1036	gi|147857002|emb|AM481737.2|					rnd-1_family-158	gi|341926329|gb|AC245343.2|
rnd-1_family-1036	gi|147857271|emb|AM467731.2|					rnd-1_family-158	gi|342187383|gb|AC245336.3|
rnd-1_family-1036	gi|147865143|emb|AM487125.2|					rnd-1_family-158	gi|342187412|gb|AC245351.3|
rnd-1_family-1036	gi|148362071|gb|EF533701.1|					rnd-1_family-158	gi|342307123|gb|AC245338.4|
rnd-1_family-1036	gi|148887808|gb|EF426464.1|					rnd-1_family-158	gi|342349384|gb|AC244923.5|
rnd-1_family-1036	gi|151335775|gb|EF569601.1|					rnd-1_family-158	gi|343791060|gb|AC245380.9|
rnd-1_family-1036	gi|156764094|dbj|AK287479.1|					rnd-1_family-158	gi|343962717|gb|AC245589.2|
rnd-1_family-1036	gi|158258998|dbj|AP009521.1|					rnd-1_family-158	gi|343962720|gb|AC245588.2|
rnd-1_family-1036	gi|158749683|gb|AC213413.1|					rnd-1_family-158	gi|343962740|gb|AC245600.1|
rnd-1_family-1036	gi|158979018|gb|EU108698.1|					rnd-1_family-158	gi|343962741|gb|AC245591.2|
rnd-1_family-1036	gi|168176840|gb|AC217584.1|					rnd-1_family-158	gi|344217806|gb|AC245598.2|
rnd-1_family-1036	gi|169219365|dbj|AP010257.1|					rnd-1_family-158	gi|345842602|gb|AC245786.1|
rnd-1_family-1036	gi|1762141|gb|U48434.1|SCU48434					rnd-1_family-158	gi|345842620|gb|AC242490.3|
rnd-1_family-1036	gi|1762143|gb|U48435.1|SCU48435					rnd-1_family-158	gi|345842622|gb|AC245800.1|
rnd-1_family-1036	gi|18404893|ref|NM_113537.1|					rnd-1_family-158	gi|345842625|gb|AC245738.2|
rnd-1_family-1036	gi|18404896|ref|NM_113538.1|					rnd-1_family-158	gi|345842631|gb|AC245719.2|
rnd-1_family-1036	gi|18644952|gb|AF368377.2|					rnd-1_family-158	gi|346223470|gb|AC245735.3|
rnd-1_family-1036	gi|189162492|dbj|AP009715.1|					rnd-1_family-158	gi|346223487|gb|AC245739.2|
rnd-1_family-1036	gi|189163174|dbj|AP010408.1|					rnd-1_family-158	gi|346223507|gb|AC245730.3|
rnd-1_family-1036	gi|189163323|dbj|AP010557.1|					rnd-1_family-158	gi|346421467|gb|AC245740.3|
rnd-1_family-1036	gi|189406777|dbj|AP010798.1|					rnd-1_family-158	gi|346716436|gb|AC244711.7|
rnd-1_family-1036	gi|189409179|gb|AC226502.1|					rnd-1_family-158	gi|346986507|gb|AC244754.6|
rnd-1_family-1036	gi|189491894|gb|AC226596.1|					rnd-1_family-158	gi|347447230|gb|AC245580.3|
rnd-1_family-1036	gi|205362851|emb|CU929468.2|					rnd-1_family-158	gi|347543873|gb|AC245568.6|
rnd-1_family-1036	gi|21263267|gb|AC087550.3|					rnd-1_family-158	gi|347800778|gb|AC244508.11|
rnd-1_family-1036	gi|212721959|ref|NM_001138038.1|					rnd-1_family-158	gi|348041425|gb|AC244909.3|
rnd-1_family-1036	gi|22136027|gb|AY128393.1|					rnd-1_family-158	gi|348605291|gb|AC245381.8|
rnd-1_family-1036	gi|223946096|gb|BT062435.1|					rnd-1_family-158	gi|348605332|gb|AC244877.6|
rnd-1_family-1036	gi|223947378|gb|BT063076.1|					rnd-1_family-158	gi|349501157|gb|AC245932.3|
rnd-1_family-1036	gi|224028524|gb|BT066441.1|					rnd-1_family-158	gi|349585457|gb|AC246004.3|
rnd-1_family-1036	gi|224096497|ref|XM_002310598.1|					rnd-1_family-158	gi|349585494|gb|AC245945.4|
rnd-1_family-1036	gi|224106248|ref|XM_002333671.1|					rnd-1_family-158	gi|349732389|gb|AC245970.3|
rnd-1_family-1036	gi|224114036|ref|XM_002332421.1|					rnd-1_family-158	gi|350606468|gb|AC245943.3|
rnd-1_family-1036	gi|224115173|ref|XM_002316925.1|					rnd-1_family-158	gi|351542247|gb|AC245974.4|
rnd-1_family-1036	gi|224115175|ref|XM_002316926.1|					rnd-1_family-158	gi|351542248|gb|AC245994.5|
rnd-1_family-1036	gi|224125641|ref|XM_002329646.1|					rnd-1_family-158	gi|353731106|gb|AC245993.5|
rnd-1_family-1036	gi|224125653|ref|XM_002329649.1|					rnd-1_family-158	gi|356461099|gb|AC245587.3|
rnd-1_family-1036	gi|224922960|gb|AC235196.1|					rnd-1_family-158	gi|356582619|gb|AC246096.2|
rnd-1_family-1036	gi|225312101|dbj|AK326839.1|					rnd-1_family-158	gi|356582620|gb|AC246119.2|
rnd-1_family-1036	gi|225313519|dbj|AK327464.1|					rnd-1_family-158	gi|356582643|gb|AC246115.2|
rnd-1_family-1036	gi|225318217|dbj|AK323374.1|					rnd-1_family-158	gi|356640587|gb|AC246117.3|
rnd-1_family-1036	gi|225319017|dbj|AK329595.1|					rnd-1_family-158	gi|356640595|gb|AC246078.3|
rnd-1_family-1036	gi|225320516|dbj|AK324605.1|					rnd-1_family-158	gi|356640607|gb|AC246102.3|
rnd-1_family-1036	gi|225439265|ref|XM_002264442.1|					rnd-1_family-158	gi|356640613|gb|AC246097.3|
rnd-1_family-1036	gi|225458048|ref|XM_002280402.1|					rnd-1_family-158	gi|356640615|gb|AC246104.3|
rnd-1_family-1036	gi|22654987|gb|AY139766.1|					rnd-1_family-158	gi|356874821|gb|AC246152.2|
rnd-1_family-1036	gi|22711566|gb|AC113337.2|					rnd-1_family-158	gi|356883069|gb|AC246107.3|
rnd-1_family-1036	gi|227206381|dbj|AK319131.1|					rnd-1_family-158	gi|357197201|gb|AC245741.4|
rnd-1_family-1036	gi|2367430|gb|AF000403.1|AF000403					rnd-1_family-158	gi|357197203|gb|AC245720.5|
rnd-1_family-1036	gi|238818582|gb|FJ768960.1|					rnd-1_family-158	gi|357527469|gb|AC246167.3|
rnd-1_family-1036	gi|241987250|dbj|AK334507.1|					rnd-1_family-158	gi|358030437|gb|AC244036.3|
rnd-1_family-1036	gi|241988198|dbj|AK335456.1|					rnd-1_family-158	gi|358030442|gb|AC244062.4|
rnd-1_family-1036	gi|242043241|ref|XM_002459447.1|					rnd-1_family-158	gi|358030443|gb|AC244076.4|
rnd-1_family-1036	gi|242064261|ref|XM_002453375.1|					rnd-1_family-158	gi|358439633|gb|AC244060.8|
rnd-1_family-1036	gi|242083541|ref|XM_002442151.1|					rnd-1_family-158	gi|358439637|gb|AC244326.8|
rnd-1_family-1036	gi|242083543|ref|XM_002442152.1|					rnd-1_family-158	gi|358439639|gb|AC244274.8|
rnd-1_family-1036	gi|242085611|ref|XM_002443186.1|					rnd-1_family-158	gi|359385810|gb|AC246180.3|
rnd-1_family-1036	gi|242085615|ref|XM_002443188.1|					rnd-1_family-158	gi|359385845|gb|AC246262.3|
rnd-1_family-1036	gi|242093687|ref|XM_002437289.1|					rnd-1_family-158	gi|359385846|gb|AC246181.3|
rnd-1_family-1036	gi|242382972|emb|FP092213.1|					rnd-1_family-158	gi|359465800|gb|AC246241.4|
rnd-1_family-1036	gi|255544567|ref|XM_002513299.1|					rnd-1_family-158	gi|359465809|gb|AC246222.4|
rnd-1_family-1036	gi|255547539|ref|XM_002514781.1|					rnd-1_family-158	gi|359719080|gb|AC246189.4|
rnd-1_family-1036	gi|255563437|ref|XM_002522675.1|					rnd-1_family-158	gi|359719083|gb|AC246237.4|
rnd-1_family-1036	gi|255563519|ref|XM_002522716.1|					rnd-1_family-158	gi|359719086|gb|AC246177.2|
rnd-1_family-1036	gi|255563797|ref|XM_002522854.1|					rnd-1_family-158	gi|359719101|gb|AC246215.4|
rnd-1_family-1036	gi|255563803|ref|XM_002522857.1|					rnd-1_family-158	gi|359807696|gb|AC246201.5|
rnd-1_family-1036	gi|255564947|ref|XM_002523421.1|					rnd-1_family-158	gi|363543557|gb|AC245828.5|
rnd-1_family-1036	gi|255580181|ref|XM_002530876.1|					rnd-1_family-158	gi|364503199|gb|AC244292.8|
rnd-1_family-1036	gi|255587917|ref|XM_002534393.1|					rnd-1_family-158	gi|367460093|gb|AC242486.6|
rnd-1_family-1036	gi|255587921|ref|XM_002534395.1|					rnd-1_family-158	gi|371502156|gb|AC246229.6|
rnd-1_family-1036	gi|255641941|gb|BT097056.1|					rnd-1_family-158	gi|374081897|gb|AC246590.2|
rnd-1_family-1036	gi|269996065|gb|AC233121.6|					rnd-1_family-158	gi|374081899|gb|AC246545.4|
rnd-1_family-1036	gi|27529811|dbj|AB028462.1|					rnd-1_family-158	gi|374081902|gb|AC246581.3|
rnd-1_family-1036	gi|281486603|gb|GU205275.1|					rnd-1_family-158	gi|374093240|gb|AC246553.3|
rnd-1_family-1036	gi|281486605|gb|GU205276.1|					rnd-1_family-158	gi|374858112|gb|AC246589.4|
rnd-1_family-1036	gi|290775082|gb|AC240209.2|					rnd-1_family-158	gi|375298801|gb|AC246001.5|
rnd-1_family-1036	gi|291045394|gb|AC238929.13|					rnd-1_family-158	gi|375493623|gb|AC246225.7|
rnd-1_family-1036	gi|291195878|gb|GU592503.1|					rnd-1_family-158	gi|376319309|gb|AC246631.4|
rnd-1_family-1036	gi|292786831|dbj|AK338619.1|					rnd-1_family-158	gi|377823746|gb|AC246647.6|
rnd-1_family-1036	gi|293334794|ref|NM_001175832.1|					rnd-1_family-158	gi|377823748|gb|AC246618.5|
rnd-1_family-1036	gi|297599553|ref|NM_001053885.2|					rnd-1_family-158	gi|380036158|gb|AC246704.2|
rnd-1_family-1036	gi|297601250|ref|NM_001057124.2|					rnd-1_family-158	gi|380254523|gb|AC246689.3|
rnd-1_family-1036	gi|297605878|ref|NM_001064243.2|					rnd-1_family-158	gi|380446854|gb|AC246776.2|
rnd-1_family-1036	gi|297610551|ref|NM_001071223.2|					rnd-1_family-158	gi|380446857|gb|AC245803.7|
rnd-1_family-1036	gi|297818149|ref|XM_002876912.1|					rnd-1_family-158	gi|380446858|gb|AC246707.4|
rnd-1_family-1036	gi|297818153|ref|XM_002876914.1|					rnd-1_family-158	gi|380446872|gb|AC246721.3|
rnd-1_family-1036	gi|297818155|ref|XM_002876915.1|					rnd-1_family-158	gi|380446888|gb|AC246747.2|
rnd-1_family-1036	gi|297818157|ref|XM_002876916.1|					rnd-1_family-158	gi|380446889|gb|AC246722.3|
rnd-1_family-1036	gi|312283757|gb|AC243226.1|					rnd-1_family-158	gi|380446899|gb|AC246753.2|
rnd-1_family-1036	gi|312283767|gb|AC243236.1|					rnd-1_family-158	gi|380503911|gb|AC246775.3|
rnd-1_family-1036	gi|31711907|gb|BT008871.1|					rnd-1_family-158	gi|380714690|gb|AC246726.4|
rnd-1_family-1036	gi|326487136|dbj|AK374242.1|					rnd-1_family-158	gi|381214408|gb|AC245733.6|
rnd-1_family-1036	gi|326488910|dbj|AK366864.1|					rnd-1_family-158	gi|382927957|gb|AC246150.4|
rnd-1_family-1036	gi|326496053|dbj|AK359439.1|					rnd-1_family-158	gi|383873411|gb|AC244365.9|
rnd-1_family-1036	gi|326506401|dbj|AK355300.1|					rnd-1_family-158	gi|384086946|gb|AC244307.8|
rnd-1_family-1036	gi|326509000|dbj|AK355675.1|					rnd-1_family-158	gi|385198113|gb|AC246080.6|
rnd-1_family-1036	gi|326510738|dbj|AK360508.1|					rnd-1_family-158	gi|385862273|gb|AC246808.4|
rnd-1_family-1036	gi|326522109|dbj|AK372986.1|					rnd-1_family-158	gi|386268070|gb|AC246810.5|
rnd-1_family-1036	gi|326524953|dbj|AK373216.1|					rnd-1_family-158	gi|386268080|gb|AC246877.2|
rnd-1_family-1036	gi|32980191|dbj|AK070167.1|					rnd-1_family-158	gi|386645055|gb|AC246823.2|
rnd-1_family-1036	gi|32992627|dbj|AK107418.1|					rnd-1_family-158	gi|386645070|gb|AC246846.3|
rnd-1_family-1036	gi|332071117|gb|GU997676.1|					rnd-1_family-158	gi|386782371|gb|AC246895.4|
rnd-1_family-1036	gi|332640072|gb|CP002686.1|					rnd-1_family-158	gi|388596791|gb|AC246755.6|
rnd-1_family-1036	gi|33342310|gb|AC140774.7|					rnd-1_family-158	gi|391224500|gb|AC246930.1|
rnd-1_family-1036	gi|3334660|emb|Y10490.1|					rnd-1_family-158	gi|391224541|gb|AC246814.8|
rnd-1_family-1036	gi|3334666|emb|Y10493.1|					rnd-1_family-158	gi|392841228|gb|AC246774.6|
rnd-1_family-1036	gi|33439165|gb|AY281025.1|					rnd-1_family-158	gi|393797087|gb|AC246638.5|
rnd-1_family-1036	gi|33439167|gb|AY281026.1|					rnd-1_family-158	gi|399567879|gb|AC247134.2|
rnd-1_family-1036	gi|33439169|gb|AY281027.1|					rnd-1_family-158	gi|400529132|gb|AC247126.3|
rnd-1_family-1036	gi|334562368|gb|JF816041.1|					rnd-1_family-158	gi|400529134|gb|AC247062.4|
rnd-1_family-1036	gi|336462677|gb|HQ439599.1|					rnd-1_family-158	gi|401782611|gb|AC247141.4|
rnd-1_family-1036	gi|33859874|gb|AC137079.9|					rnd-1_family-158	gi|408684424|gb|AC253587.3|
rnd-1_family-1036	gi|351720811|ref|NM_001249236.1|					rnd-1_family-158	gi|408773010|gb|AC253630.3|
rnd-1_family-1036	gi|356495435|ref|XM_003516535.1|					rnd-1_family-158	gi|409168333|gb|AC253654.4|
rnd-1_family-1036	gi|356495437|ref|XM_003516536.1|					rnd-1_family-158	gi|409168335|gb|AC253675.4|
rnd-1_family-1036	gi|356496807|ref|XM_003517209.1|					rnd-1_family-158	gi|409875133|gb|AC253643.6|
rnd-1_family-1036	gi|356496811|ref|XM_003517211.1|					rnd-1_family-158	gi|410515439|gb|AC253620.3|
rnd-1_family-1036	gi|356499430|ref|XM_003518496.1|					rnd-1_family-158	gi|410812213|gb|AC253680.4|
rnd-1_family-1036	gi|356501621|ref|XM_003519575.1|					rnd-1_family-158	gi|418204010|gb|AC254016.5|
rnd-1_family-1036	gi|356502879|ref|XM_003520194.1|					rnd-1_family-158	gi|419851365|gb|AC254015.6|
rnd-1_family-1036	gi|356521095|ref|XM_003529146.1|					rnd-1_family-158	gi|422627317|gb|AC254005.6|
rnd-1_family-1036	gi|356522068|ref|XM_003529624.1|					rnd-1_family-158	gi|425854854|gb|AC254010.4|
rnd-1_family-1036	gi|356523397|ref|XM_003530279.1|					rnd-1_family-158	gi|425854859|gb|AC253992.6|
rnd-1_family-1036	gi|356524347|ref|XM_003530743.1|					rnd-1_family-158	gi|425876806|gb|AC253986.4|
rnd-1_family-1036	gi|356524349|ref|XM_003530744.1|					rnd-1_family-158	gi|425905360|gb|AC253999.6|
rnd-1_family-1036	gi|356525907|ref|XM_003531515.1|					rnd-1_family-158	gi|425905362|gb|AC253997.5|
rnd-1_family-1036	gi|356527131|ref|XM_003532119.1|					rnd-1_family-158	gi|82940605|emb|CT485992.1|
rnd-1_family-1036	gi|356537400|ref|XM_003537168.1|					rnd-1_family-158	gi|84783090|gb|DQ273262.1|
rnd-1_family-1036	gi|356537921|ref|XM_003537407.1|					rnd-1_family-170	gi|108792487|emb|CT990559.2|
rnd-1_family-1036	gi|356537925|ref|XM_003537409.1|					rnd-1_family-170	gi|118026987|gb|AC137826.21|
rnd-1_family-1036	gi|356540715|ref|XM_003538783.1|					rnd-1_family-170	gi|118344473|gb|AC171729.2|
rnd-1_family-1036	gi|356553514|ref|XM_003545053.1|					rnd-1_family-170	gi|118344476|gb|AC193780.1|
rnd-1_family-1036	gi|356554291|ref|XM_003545434.1|					rnd-1_family-170	gi|118403341|gb|AC171732.2|
rnd-1_family-1036	gi|356562007|ref|XM_003549219.1|					rnd-1_family-170	gi|119371479|dbj|AP009302.1|
rnd-1_family-1036	gi|356564459|ref|XM_003550424.1|					rnd-1_family-170	gi|120871674|dbj|AP009318.1|
rnd-1_family-1036	gi|356566540|ref|XM_003551441.1|					rnd-1_family-170	gi|149773128|emb|CU369566.5|
rnd-1_family-1036	gi|356566544|ref|XM_003551443.1|					rnd-1_family-170	gi|152205884|emb|CU457803.4|
rnd-1_family-1036	gi|356566550|ref|XM_003551446.1|					rnd-1_family-170	gi|152956198|emb|CU326380.7|
rnd-1_family-1036	gi|356574877|ref|XM_003555522.1|					rnd-1_family-170	gi|154623609|dbj|AP009478.1|
rnd-1_family-1036	gi|356577006|ref|XM_003556573.1|					rnd-1_family-170	gi|161788614|emb|CU571060.3|
rnd-1_family-1036	gi|356577010|ref|XM_003556575.1|					rnd-1_family-170	gi|162066158|gb|EU124741.2|
rnd-1_family-1036	gi|357016483|gb|JN792547.1|					rnd-1_family-170	gi|165263514|dbj|AP009599.1|
rnd-1_family-1036	gi|357138530|ref|XM_003570797.1|					rnd-1_family-170	gi|165263520|dbj|AP009605.1|
rnd-1_family-1036	gi|357138532|ref|XM_003570798.1|					rnd-1_family-170	gi|186965666|gb|AC218455.2|
rnd-1_family-1036	gi|357139636|ref|XM_003571339.1|					rnd-1_family-170	gi|187233448|gb|AC213007.2|
rnd-1_family-1036	gi|357167364|ref|XM_003581079.1|					rnd-1_family-170	gi|189406778|dbj|AP010799.1|
rnd-1_family-1036	gi|357438828|ref|XM_003589643.1|					rnd-1_family-170	gi|194032876|emb|CU914530.2|
rnd-1_family-1036	gi|357438832|ref|XM_003589645.1|					rnd-1_family-170	gi|194069789|dbj|AP010810.1|
rnd-1_family-1036	gi|357446328|ref|XM_003593394.1|					rnd-1_family-170	gi|194069791|dbj|AP010812.1|
rnd-1_family-1036	gi|357460080|ref|XM_003600274.1|					rnd-1_family-170	gi|194239302|emb|CU468294.6|
rnd-1_family-1036	gi|357460082|ref|XM_003600275.1|					rnd-1_family-170	gi|194305752|emb|CU915724.2|
rnd-1_family-1036	gi|357460090|ref|XM_003600279.1|					rnd-1_family-170	gi|196049218|emb|CU927998.2|
rnd-1_family-1036	gi|357460092|ref|XM_003600280.1|					rnd-1_family-170	gi|196049230|emb|CU915742.3|
rnd-1_family-1036	gi|357460096|ref|XM_003600282.1|					rnd-1_family-170	gi|201071779|emb|CU928481.5|
rnd-1_family-1036	gi|357460104|ref|XM_003600286.1|					rnd-1_family-170	gi|207081241|gb|AC232712.1|
rnd-1_family-1036	gi|357460114|ref|XM_003600291.1|					rnd-1_family-170	gi|208609635|dbj|AP010901.1|
rnd-1_family-1036	gi|357483192|ref|XM_003611835.1|					rnd-1_family-170	gi|209571599|gb|AC232861.1|
rnd-1_family-1036	gi|357483194|ref|XM_003611836.1|					rnd-1_family-170	gi|209739508|emb|CU928469.6|
rnd-1_family-1036	gi|357483198|ref|XM_003611838.1|					rnd-1_family-170	gi|210139346|emb|CU927999.7|
rnd-1_family-1036	gi|357491150|ref|XM_003615815.1|					rnd-1_family-170	gi|213972499|dbj|AP010925.1|
rnd-1_family-1036	gi|357491154|ref|XM_003615817.1|					rnd-1_family-170	gi|213972500|dbj|AP010926.1|
rnd-1_family-1036	gi|357491166|ref|XM_003615823.1|					rnd-1_family-170	gi|213972505|dbj|AP010931.1|
rnd-1_family-1036	gi|357494818|ref|XM_003617650.1|					rnd-1_family-170	gi|213972506|dbj|AP010932.1|
rnd-1_family-1036	gi|357494820|ref|XM_003617651.1|					rnd-1_family-170	gi|223278223|dbj|AP011071.1|
rnd-1_family-1036	gi|357494824|ref|XM_003617653.1|					rnd-1_family-170	gi|223278224|dbj|AP011072.1|
rnd-1_family-1036	gi|357494828|ref|XM_003617655.1|					rnd-1_family-170	gi|257357979|gb|AC237653.1|
rnd-1_family-1036	gi|357494830|ref|XM_003617656.1|					rnd-1_family-170	gi|260064216|gb|AC238445.1|
rnd-1_family-1036	gi|357494832|ref|XM_003617657.1|					rnd-1_family-170	gi|260064222|gb|AC238452.1|
rnd-1_family-1036	gi|357494834|ref|XM_003617658.1|					rnd-1_family-170	gi|260064239|gb|AC238471.1|
rnd-1_family-1036	gi|357494852|ref|XM_003617667.1|					rnd-1_family-170	gi|262118335|gb|AC238787.1|
rnd-1_family-1036	gi|357494966|ref|XM_003617724.1|					rnd-1_family-170	gi|284427169|gb|AC239654.1|
rnd-1_family-1036	gi|358344475|ref|XM_003636267.1|					rnd-1_family-170	gi|284449389|gb|AC239653.2|
rnd-1_family-1036	gi|358345733|ref|XM_003636882.1|					rnd-1_family-170	gi|289450885|gb|AC238504.8|
rnd-1_family-1036	gi|358345745|ref|XM_003636888.1|					rnd-1_family-170	gi|294836247|gb|AC239737.5|
rnd-1_family-1036	gi|359481075|ref|XM_003632516.1|					rnd-1_family-170	gi|300116011|dbj|AP011907.1|
rnd-1_family-1036	gi|359481077|ref|XM_003632517.1|					rnd-1_family-170	gi|314122323|gb|AC243473.3|
rnd-1_family-1036	gi|359491184|ref|XM_002276522.2|					rnd-1_family-170	gi|323429986|gb|AC243480.2|
rnd-1_family-1036	gi|359494294|ref|XM_003634708.1|					rnd-1_family-170	gi|325995243|gb|AC244058.3|
rnd-1_family-1036	gi|359494296|ref|XM_002264012.2|					rnd-1_family-170	gi|326439108|gb|AC244044.4|
rnd-1_family-1036	gi|373501793|gb|JN604540.1|					rnd-1_family-170	gi|326807064|gb|AC244078.4|
rnd-1_family-1036	gi|383276063|dbj|AB290211.1|					rnd-1_family-170	gi|327199347|gb|AC244194.1|
rnd-1_family-1036	gi|402793947|ref|NM_001253178.2|					rnd-1_family-170	gi|328683565|gb|AC244323.1|
rnd-1_family-1036	gi|40645045|dbj|AB052131.1|					rnd-1_family-170	gi|328683575|gb|AC244332.1|
rnd-1_family-1036	gi|42415551|gb|AC135564.4|					rnd-1_family-170	gi|328683617|gb|AC244294.2|
rnd-1_family-1036	gi|42465499|emb|BX824027.1|					rnd-1_family-170	gi|328683629|gb|AC244306.2|
rnd-1_family-1036	gi|4378662|gb|AF107765.1|AF107765					rnd-1_family-170	gi|328683639|gb|AC244356.1|
rnd-1_family-1036	gi|4519197|dbj|AB024038.1|					rnd-1_family-170	gi|328802727|gb|AC244324.2|
rnd-1_family-1036	gi|46390032|dbj|AP003990.3|					rnd-1_family-170	gi|328802730|gb|AC244329.4|
rnd-1_family-1036	gi|46390054|dbj|AP004000.3|					rnd-1_family-170	gi|328802741|gb|AC244289.4|
rnd-1_family-1036	gi|46805987|dbj|AP005114.3|					rnd-1_family-170	gi|328887975|gb|AC244273.5|
rnd-1_family-1036	gi|46806561|dbj|AP005835.3|					rnd-1_family-170	gi|328927119|gb|AC244293.6|
rnd-1_family-1036	gi|47848271|dbj|AP005385.3|					rnd-1_family-170	gi|329744698|gb|AC244363.4|
rnd-1_family-1036	gi|47933781|gb|AY622319.1|					rnd-1_family-170	gi|330417979|gb|AC244352.4|
rnd-1_family-1036	gi|49388306|dbj|AP004790.3|					rnd-1_family-170	gi|332000132|gb|AC244546.2|
rnd-1_family-1036	gi|51535453|dbj|AP003523.3|					rnd-1_family-170	gi|332000170|gb|AC244533.2|
rnd-1_family-1036	gi|51536348|dbj|AP003571.4|					rnd-1_family-170	gi|332000183|gb|AC244585.2|
rnd-1_family-1036	gi|52076795|dbj|AP004684.3|					rnd-1_family-170	gi|332000199|gb|AC244542.2|
rnd-1_family-1036	gi|52076830|dbj|AP004688.3|					rnd-1_family-170	gi|332078593|gb|AC244595.3|
rnd-1_family-1036	gi|5524154|gb|AF124815.1|AF124815					rnd-1_family-170	gi|332164814|gb|AC244582.5|
rnd-1_family-1036	gi|5524156|gb|AF124816.1|AF124816					rnd-1_family-170	gi|332164828|gb|AC244552.4|
rnd-1_family-1036	gi|5524158|gb|AF124817.1|AF124817					rnd-1_family-170	gi|332164830|gb|AC244598.3|
rnd-1_family-1036	gi|56550394|emb|CR931743.1|					rnd-1_family-170	gi|332164834|gb|AC244571.4|
rnd-1_family-1036	gi|56693409|gb|AC142507.13|					rnd-1_family-170	gi|332205995|gb|AC244569.6|
rnd-1_family-1036	gi|5713171|gb|AF166332.1|AF166332					rnd-1_family-170	gi|332205996|gb|AC244592.4|
rnd-1_family-1036	gi|58585302|gb|AC142096.25|					rnd-1_family-170	gi|333440508|gb|AC244550.5|
rnd-1_family-1036	gi|60301612|gb|AC145061.27|					rnd-1_family-170	gi|333440511|gb|AC244275.9|
rnd-1_family-1036	gi|61675739|gb|AC126779.19|					rnd-1_family-170	gi|334688877|gb|AC244700.4|
rnd-1_family-1036	gi|62909796|emb|CR954196.1|					rnd-1_family-170	gi|334688894|gb|AC244697.4|
rnd-1_family-1036	gi|6739505|gb|AF122821.1|AF122821					rnd-1_family-170	gi|334688904|gb|AC244729.3|
rnd-1_family-1036	gi|7209732|dbj|AP001298.1|					rnd-1_family-170	gi|334688905|gb|AC244738.4|
rnd-1_family-1036	gi|75905821|gb|AF368376.2|					rnd-1_family-170	gi|334688917|gb|AC244768.3|
rnd-1_family-1036	gi|79419703|ref|NM_113540.4|					rnd-1_family-170	gi|334688923|gb|AC244742.4|
rnd-1_family-1036	gi|84514142|gb|DQ335785.1|					rnd-1_family-170	gi|334688934|gb|AC244727.4|
rnd-1_family-1036	gi|85001704|gb|DQ340243.1|					rnd-1_family-170	gi|334724508|gb|AC244707.4|
rnd-1_family-1036	gi|85068627|gb|DQ350335.1|					rnd-1_family-170	gi|334724516|gb|AC244728.4|
rnd-1_family-1036	gi|85068629|gb|DQ350336.1|					rnd-1_family-170	gi|334883636|gb|AC244807.2|
rnd-1_family-1036	gi|85068631|gb|DQ350337.1|					rnd-1_family-170	gi|335354112|gb|AC243475.4|
rnd-1_family-1036	gi|85068633|gb|DQ350338.1|					rnd-1_family-170	gi|336180355|gb|AC244775.7|
rnd-1_family-1036	gi|85068635|gb|DQ350339.1|					rnd-1_family-170	gi|336285509|gb|AC244782.7|
rnd-1_family-1036	gi|85068637|gb|DQ350340.1|					rnd-1_family-170	gi|336455178|gb|AC244080.10|
rnd-1_family-1036	gi|85068639|gb|DQ350341.1|					rnd-1_family-170	gi|338056344|gb|AC244758.9|
rnd-1_family-1036	gi|85068641|gb|DQ350342.1|					rnd-1_family-170	gi|339409249|gb|AC244881.1|
rnd-1_family-1036	gi|85068643|gb|DQ350343.1|					rnd-1_family-170	gi|339409298|gb|AC244931.1|
rnd-1_family-1036	gi|85068645|gb|DQ350344.1|					rnd-1_family-170	gi|339515742|gb|AC244914.2|
rnd-1_family-1036	gi|85068647|gb|DQ350345.1|					rnd-1_family-170	gi|339515764|gb|AC244941.2|
rnd-1_family-1036	gi|85068649|gb|DQ350346.1|					rnd-1_family-170	gi|339515768|gb|AC244911.2|
rnd-1_family-1036	gi|85068681|gb|DQ350362.1|					rnd-1_family-170	gi|339515773|gb|AC244906.2|
rnd-1_family-1036	gi|86604548|emb|CR932040.2|					rnd-1_family-170	gi|339639697|gb|AC244872.3|
rnd-1_family-1036	gi|90855334|emb|CT009652.2|					rnd-1_family-170	gi|341926347|gb|AC245350.2|
rnd-1_family-1038	gi|147867468|gb|AC204082.1|					rnd-1_family-170	gi|342187416|gb|AC245341.3|
rnd-1_family-1038	gi|207366932|emb|CU915759.2|					rnd-1_family-170	gi|342187419|gb|AC245333.3|
rnd-1_family-1038	gi|259013695|gb|AC237967.1|					rnd-1_family-170	gi|342349377|gb|AC244867.2|
rnd-1_family-1038	gi|259014007|gb|AC238277.1|					rnd-1_family-170	gi|343432711|gb|AC245346.7|
rnd-1_family-1038	gi|289583268|gb|GU906237.1|					rnd-1_family-170	gi|343962746|gb|AC245571.2|
rnd-1_family-1038	gi|29469517|gb|AC142505.1|					rnd-1_family-170	gi|345842665|gb|AC245729.2|
rnd-1_family-1038	gi|311692720|gb|AC243018.1|					rnd-1_family-170	gi|346223474|gb|AC245798.2|
rnd-1_family-1038	gi|315570287|gb|AC243414.4|					rnd-1_family-170	gi|346223490|gb|AC245721.3|
rnd-1_family-1038	gi|350606467|gb|AC245962.4|					rnd-1_family-170	gi|346223494|gb|AC245784.2|
rnd-1_family-1038	gi|350606476|gb|AC245954.5|					rnd-1_family-170	gi|346223497|gb|AC245794.2|
rnd-1_family-1038	gi|351542251|gb|AC245836.5|					rnd-1_family-170	gi|346986521|gb|AC244752.6|
rnd-1_family-1038	gi|353677995|gb|AC245991.5|					rnd-1_family-170	gi|346986531|gb|AC244929.3|
rnd-1_family-1038	gi|353731106|gb|AC245993.5|					rnd-1_family-170	gi|347447230|gb|AC245580.3|
rnd-1_family-1038	gi|356582567|gb|AC246131.1|					rnd-1_family-170	gi|347543870|gb|AC245816.3|
rnd-1_family-1038	gi|356640606|gb|AC246083.3|					rnd-1_family-170	gi|347582690|gb|AC245583.5|
rnd-1_family-1038	gi|375331961|gb|AC246649.3|					rnd-1_family-170	gi|347800774|gb|AC245564.5|
rnd-1_family-1038	gi|6164968|gb|AF195939.1|AF195939					rnd-1_family-170	gi|349501149|gb|AC245950.3|
rnd-1_family-1038	gi|85816297|gb|DQ274179.2|					rnd-1_family-170	gi|349501155|gb|AC246022.2|
rnd-1_family-1038	gi|9587171|gb|AF265664.1|					rnd-1_family-170	gi|349501209|gb|AC245989.2|
rnd-1_family-1042	gi|306849482|gb|HQ197978.1|					rnd-1_family-170	gi|349585459|gb|AC245998.3|
rnd-1_family-1042	gi|332000130|gb|AC244531.3|					rnd-1_family-170	gi|349585461|gb|AC246017.3|
rnd-1_family-1042	gi|54261818|gb|AC151957.1|					rnd-1_family-170	gi|349585488|gb|AC245964.4|
rnd-1_family-1046	gi|210139348|emb|CU928194.8|					rnd-1_family-170	gi|349585489|gb|AC245955.4|
rnd-1_family-1046	gi|322836368|gb|HQ896310.1|					rnd-1_family-170	gi|349732400|gb|AC245999.3|
rnd-1_family-1046	gi|325930127|gb|JF330774.1|					rnd-1_family-170	gi|350606468|gb|AC245943.3|
rnd-1_family-1046	gi|325930130|gb|JF330777.1|					rnd-1_family-170	gi|350606471|gb|AC245377.8|
rnd-1_family-1046	gi|391224530|gb|AC246963.1|					rnd-1_family-170	gi|351542257|gb|AC245819.5|
rnd-1_family-1048	gi|119371478|dbj|AP009301.1|					rnd-1_family-170	gi|353523880|gb|AC245980.6|
rnd-1_family-1048	gi|146424713|dbj|AP009393.1|					rnd-1_family-170	gi|353731101|gb|AC245978.6|
rnd-1_family-1048	gi|157098800|gb|AC209588.1|					rnd-1_family-170	gi|356483171|gb|AC246123.1|
rnd-1_family-1048	gi|158258999|dbj|AP009522.1|					rnd-1_family-170	gi|356582592|gb|AC246144.1|
rnd-1_family-1048	gi|169523|gb|M18882.1|POTPATC					rnd-1_family-170	gi|356582599|gb|AC246113.2|
rnd-1_family-1048	gi|198041145|emb|CU928038.3|					rnd-1_family-170	gi|356582607|gb|AC246149.1|
rnd-1_family-1048	gi|261264969|gb|GU048886.1|					rnd-1_family-170	gi|356582643|gb|AC246115.2|
rnd-1_family-1048	gi|289583268|gb|GU906237.1|					rnd-1_family-170	gi|356582645|gb|AC246112.2|
rnd-1_family-1048	gi|289583273|gb|GU906242.1|					rnd-1_family-170	gi|356640574|gb|AC246163.2|
rnd-1_family-1048	gi|326381183|gb|AC244050.5|					rnd-1_family-170	gi|356640587|gb|AC246117.3|
rnd-1_family-1048	gi|326693990|gb|AC244046.4|					rnd-1_family-170	gi|356640589|gb|AC246095.3|
rnd-1_family-1048	gi|328802748|gb|AC244143.2|					rnd-1_family-170	gi|356640590|gb|AC246161.2|
rnd-1_family-1048	gi|333440518|gb|AC244327.5|					rnd-1_family-170	gi|356640607|gb|AC246102.3|
rnd-1_family-1048	gi|339409299|gb|AC244932.1|					rnd-1_family-170	gi|356640627|gb|AC246124.3|
rnd-1_family-1048	gi|342307123|gb|AC245338.4|					rnd-1_family-170	gi|356874804|gb|AC246129.3|
rnd-1_family-1048	gi|345842625|gb|AC245738.2|					rnd-1_family-170	gi|356874821|gb|AC246152.2|
rnd-1_family-1048	gi|345842631|gb|AC245719.2|					rnd-1_family-170	gi|356883063|gb|AC246072.3|
rnd-1_family-1048	gi|346223470|gb|AC245735.3|					rnd-1_family-170	gi|356883068|gb|AC246120.3|
rnd-1_family-1048	gi|347543873|gb|AC245568.6|					rnd-1_family-170	gi|356883069|gb|AC246107.3|
rnd-1_family-1048	gi|348041425|gb|AC244909.3|					rnd-1_family-170	gi|356883081|gb|AC244947.4|
rnd-1_family-1048	gi|348605332|gb|AC244877.6|					rnd-1_family-170	gi|356883082|gb|AC244772.6|
rnd-1_family-1048	gi|357197201|gb|AC245741.4|					rnd-1_family-170	gi|357197203|gb|AC245720.5|
rnd-1_family-1048	gi|358439646|gb|AC244053.7|					rnd-1_family-170	gi|357933678|gb|AC246138.4|
rnd-1_family-1048	gi|85816297|gb|DQ274179.2|					rnd-1_family-170	gi|358030443|gb|AC244076.4|
rnd-1_family-1049	gi|116174355|emb|CT990558.4|					rnd-1_family-170	gi|358030448|gb|AC244055.5|
rnd-1_family-1049	gi|159884255|gb|AC214210.1|					rnd-1_family-170	gi|358439637|gb|AC244326.8|
rnd-1_family-1049	gi|161789415|gb|AC215428.1|					rnd-1_family-170	gi|358439639|gb|AC244274.8|
rnd-1_family-1049	gi|161789438|gb|AC215451.1|					rnd-1_family-170	gi|359465798|gb|AC246247.4|
rnd-1_family-1049	gi|169219370|dbj|AP010262.1|					rnd-1_family-170	gi|359719098|gb|AC246183.5|
rnd-1_family-1049	gi|169219372|dbj|AP010264.1|					rnd-1_family-170	gi|359719113|gb|AC246188.5|
rnd-1_family-1049	gi|170763580|gb|AC215353.2|					rnd-1_family-170	gi|359751498|gb|AC246193.5|
rnd-1_family-1049	gi|170763598|gb|AC215373.2|					rnd-1_family-170	gi|359751507|gb|AC246184.4|
rnd-1_family-1049	gi|170763623|gb|AC215404.2|					rnd-1_family-170	gi|359751515|gb|AC246243.3|
rnd-1_family-1049	gi|170763655|gb|AC215441.2|					rnd-1_family-170	gi|363399091|gb|AC246224.6|
rnd-1_family-1049	gi|170763663|gb|AC215453.2|					rnd-1_family-170	gi|364503199|gb|AC244292.8|
rnd-1_family-1049	gi|170763692|gb|AC215485.2|					rnd-1_family-170	gi|364503201|gb|AC244037.7|
rnd-1_family-1049	gi|170763698|gb|AC215491.2|					rnd-1_family-170	gi|371502156|gb|AC246229.6|
rnd-1_family-1049	gi|195976832|gb|AC231673.1|					rnd-1_family-170	gi|372099938|gb|AC245823.8|
rnd-1_family-1049	gi|205362851|emb|CU929468.2|					rnd-1_family-170	gi|374081899|gb|AC246545.4|
rnd-1_family-1049	gi|215744523|gb|AC233353.1|					rnd-1_family-170	gi|374093254|gb|AC246582.4|
rnd-1_family-1049	gi|222144364|gb|AC234415.1|					rnd-1_family-170	gi|374253838|gb|AC246552.5|
rnd-1_family-1049	gi|260064231|gb|AC238463.1|					rnd-1_family-170	gi|374858111|gb|AC246573.5|
rnd-1_family-1049	gi|260441724|gb|AC238512.2|					rnd-1_family-170	gi|374858115|gb|AC246551.5|
rnd-1_family-1049	gi|262399493|gb|AC238928.1|					rnd-1_family-170	gi|375268749|gb|AC246639.3|
rnd-1_family-1049	gi|269996062|gb|AC238502.3|					rnd-1_family-170	gi|376319316|gb|AC246611.4|
rnd-1_family-1049	gi|290755765|gb|AC240198.1|					rnd-1_family-170	gi|378404916|gb|AC246641.4|
rnd-1_family-1049	gi|290755781|gb|AC240213.1|					rnd-1_family-170	gi|379056412|gb|AC246258.8|
rnd-1_family-1049	gi|290775073|gb|AC240191.2|					rnd-1_family-170	gi|379056419|gb|AC246116.5|
rnd-1_family-1049	gi|290775080|gb|AC240205.2|					rnd-1_family-170	gi|380036147|gb|AC246710.2|
rnd-1_family-1049	gi|290775092|gb|AC240221.2|					rnd-1_family-170	gi|380254503|gb|AC246677.4|
rnd-1_family-1049	gi|291291023|gb|AC233120.6|					rnd-1_family-170	gi|380254504|gb|AC246690.3|
rnd-1_family-1049	gi|291490845|gb|AC238908.8|					rnd-1_family-170	gi|380254507|gb|AC246700.3|
rnd-1_family-1049	gi|328887978|gb|AC244282.4|					rnd-1_family-170	gi|380254531|gb|AC246705.3|
rnd-1_family-1049	gi|334688892|gb|AC244787.3|					rnd-1_family-170	gi|380254537|gb|AC246701.3|
rnd-1_family-1049	gi|339639676|gb|AC244897.3|					rnd-1_family-170	gi|380254566|gb|AC246714.3|
rnd-1_family-1049	gi|353249952|gb|AC245938.6|					rnd-1_family-170	gi|380446866|gb|AC246733.3|
rnd-1_family-1049	gi|356582562|gb|AC246092.2|					rnd-1_family-170	gi|380446876|gb|AC246770.3|
rnd-1_family-1049	gi|356883081|gb|AC244947.4|					rnd-1_family-170	gi|380446903|gb|AC246763.3|
rnd-1_family-1049	gi|374253837|gb|AC246586.3|					rnd-1_family-170	gi|380503898|gb|AC246762.3|
rnd-1_family-1049	gi|380036164|gb|AC246777.1|					rnd-1_family-170	gi|380503915|gb|AC246746.3|
rnd-1_family-1049	gi|380254524|gb|AC246771.2|					rnd-1_family-170	gi|380503918|gb|AC246717.3|
rnd-1_family-1049	gi|380446903|gb|AC246763.3|					rnd-1_family-170	gi|380714687|gb|AC246686.5|
rnd-1_family-1049	gi|380503916|gb|AC246766.4|					rnd-1_family-170	gi|380714690|gb|AC246726.4|
rnd-1_family-1049	gi|380748997|gb|AC246727.4|					rnd-1_family-170	gi|380748994|gb|AC246723.4|
rnd-1_family-1049	gi|380848825|gb|AC246769.5|					rnd-1_family-170	gi|380749007|gb|AC246708.4|
rnd-1_family-1049	gi|387849472|gb|AC246843.3|					rnd-1_family-170	gi|382927957|gb|AC246150.4|
rnd-1_family-1049	gi|400173045|gb|AC247068.3|					rnd-1_family-170	gi|383087765|gb|AC244334.10|
rnd-1_family-1049	gi|400974298|gb|AC247112.4|					rnd-1_family-170	gi|383387824|gb|AC244276.7|
rnd-1_family-1049	gi|402478660|gb|AC247154.6|					rnd-1_family-170	gi|384086943|gb|AC244743.8|
rnd-1_family-1049	gi|407027887|gb|AC246865.6|					rnd-1_family-170	gi|384229106|gb|AC246136.6|
rnd-1_family-1049	gi|408535194|gb|AC253621.2|					rnd-1_family-170	gi|385862277|gb|AC246851.1|
rnd-1_family-1049	gi|408535239|gb|AC253603.2|					rnd-1_family-170	gi|385862301|gb|AC246874.1|
rnd-1_family-1049	gi|408684447|gb|AC253639.3|					rnd-1_family-170	gi|387530826|gb|AC246834.2|
rnd-1_family-1049	gi|408772998|gb|AC253607.3|					rnd-1_family-170	gi|387598104|gb|AC246853.5|
rnd-1_family-1049	gi|408773015|gb|AC253591.3|					rnd-1_family-170	gi|387912590|gb|AC246868.4|
rnd-1_family-1049	gi|409018984|gb|AC253648.3|					rnd-1_family-170	gi|388556570|gb|AC246835.6|
rnd-1_family-1049	gi|418204002|gb|AC247212.8|					rnd-1_family-170	gi|391224496|gb|AC246926.1|
rnd-1_family-1049	gi|429325255|gb|AC254048.8|					rnd-1_family-170	gi|391224499|gb|AC246929.1|
rnd-1_family-1049	gi|429484481|gb|AC254052.5|					rnd-1_family-170	gi|391738237|gb|AC246756.5|
rnd-1_family-1051	gi|212288025|gb|AC233062.1|					rnd-1_family-170	gi|392050784|gb|AC246741.6|
rnd-1_family-1051	gi|212288027|gb|AC233064.1|					rnd-1_family-170	gi|392307020|gb|AC246585.5|
rnd-1_family-1051	gi|293337308|gb|AC240210.4|					rnd-1_family-170	gi|392513748|gb|AC246876.6|
rnd-1_family-1051	gi|300116315|gb|AC238744.2|					rnd-1_family-170	gi|392583935|gb|AC246719.4|
rnd-1_family-1051	gi|311692719|gb|AC243015.1|					rnd-1_family-170	gi|392583937|gb|AC246804.7|
rnd-1_family-1051	gi|326381184|gb|AC244052.6|					rnd-1_family-170	gi|392841231|gb|AC246687.10|
rnd-1_family-1051	gi|328683575|gb|AC244332.1|					rnd-1_family-170	gi|392933951|gb|AC246612.9|
rnd-1_family-1051	gi|328683633|gb|AC244310.2|					rnd-1_family-170	gi|399498638|gb|AC247106.1|
rnd-1_family-1051	gi|332000166|gb|AC242484.3|					rnd-1_family-170	gi|400172945|gb|AC247076.4|
rnd-1_family-1051	gi|332205996|gb|AC244592.4|					rnd-1_family-170	gi|400529132|gb|AC247126.3|
rnd-1_family-1051	gi|333360946|gb|AC244340.5|					rnd-1_family-170	gi|400529134|gb|AC247062.4|
rnd-1_family-1051	gi|346223487|gb|AC245739.2|					rnd-1_family-170	gi|400529143|gb|AC247091.4|
rnd-1_family-1051	gi|347447224|gb|AC244866.3|					rnd-1_family-170	gi|400974273|gb|AC247119.5|
rnd-1_family-1051	gi|347543856|gb|AC245718.4|					rnd-1_family-170	gi|401665600|gb|AC247109.6|
rnd-1_family-1051	gi|347582688|gb|AC245330.4|					rnd-1_family-170	gi|401665604|gb|AC247097.3|
rnd-1_family-1051	gi|347800772|gb|AC244924.5|					rnd-1_family-170	gi|401782618|gb|AC247066.4|
rnd-1_family-1051	gi|356461099|gb|AC245587.3|					rnd-1_family-170	gi|401871096|gb|AC247138.3|
rnd-1_family-1051	gi|358030432|gb|AC244065.4|					rnd-1_family-170	gi|403067962|gb|AC247168.3|
rnd-1_family-1051	gi|358030440|gb|AC244077.4|					rnd-1_family-170	gi|407971030|gb|AC247236.7|
rnd-1_family-1051	gi|364503196|gb|AC244045.5|					rnd-1_family-170	gi|408535215|gb|AC253596.2|
rnd-1_family-1051	gi|375268751|gb|AC245830.5|					rnd-1_family-170	gi|408535224|gb|AC253646.2|
rnd-1_family-1051	gi|375268758|gb|AC246242.7|					rnd-1_family-170	gi|408684424|gb|AC253587.3|
rnd-1_family-1051	gi|378786725|gb|AC246260.4|					rnd-1_family-170	gi|408684448|gb|AC253679.3|
rnd-1_family-1051	gi|380254523|gb|AC246689.3|					rnd-1_family-170	gi|408773003|gb|AC253626.4|
rnd-1_family-1051	gi|384476007|gb|AC244908.7|					rnd-1_family-170	gi|408773017|gb|AC253642.3|
rnd-1_family-1051	gi|409104127|gb|AC253624.4|					rnd-1_family-170	gi|409104127|gb|AC253624.4|
rnd-1_family-1051	gi|410515439|gb|AC253620.3|					rnd-1_family-170	gi|411026268|gb|AC247145.6|
rnd-1_family-1051	gi|410812213|gb|AC253680.4|					rnd-1_family-170	gi|411147479|gb|AC247130.4|
rnd-1_family-1051	gi|440647449|gb|AC254049.4|					rnd-1_family-170	gi|418204012|gb|AC247193.5|
rnd-1_family-1051	gi|440647472|gb|AC254061.6|					rnd-1_family-170	gi|425876806|gb|AC253986.4|
rnd-1_family-1056	gi|342307140|gb|AC245361.4|					rnd-1_family-170	gi|429325257|gb|AC254058.7|
rnd-1_family-1056	gi|343962711|gb|AC245577.2|					rnd-1_family-170	gi|440309887|gb|AC254040.4|
rnd-1_family-1062	gi|157649046|gb|EU124738.1|					rnd-1_family-170	gi|56547712|gb|AY850394.1|
rnd-1_family-1062	gi|157690647|emb|CU459018.10|					rnd-1_family-173	gi|117165387|emb|CU024881.7|
rnd-1_family-1062	gi|167341760|gb|AC217250.1|					rnd-1_family-173	gi|119371441|dbj|AP009264.1|
rnd-1_family-1062	gi|170763654|gb|AC215440.2|					rnd-1_family-173	gi|119371467|dbj|AP009290.1|
rnd-1_family-1062	gi|170763690|gb|AC215483.2|					rnd-1_family-173	gi|124221865|emb|CU234210.4|
rnd-1_family-1062	gi|194373203|emb|CU914754.3|					rnd-1_family-173	gi|125629787|emb|CU302229.6|
rnd-1_family-1062	gi|209414739|emb|CU915737.5|					rnd-1_family-173	gi|145370152|emb|CU326408.5|
rnd-1_family-1062	gi|260903622|gb|AC238570.1|					rnd-1_family-173	gi|145587546|emb|CU306816.4|
rnd-1_family-1062	gi|307219307|gb|AC242495.3|					rnd-1_family-173	gi|149773137|emb|CU313315.6|
rnd-1_family-1062	gi|309319838|gb|AC242827.2|					rnd-1_family-173	gi|151302604|emb|CU457812.8|
rnd-1_family-1062	gi|324096581|gb|AC243488.3|					rnd-1_family-173	gi|154623608|dbj|AP009477.1|
rnd-1_family-1062	gi|325995223|gb|AC244038.2|					rnd-1_family-173	gi|155368418|emb|CU457752.9|
rnd-1_family-1062	gi|326439112|gb|AC244069.6|					rnd-1_family-173	gi|157649061|gb|EU139075.1|
rnd-1_family-1062	gi|328683604|gb|AC244281.2|					rnd-1_family-173	gi|162066158|gb|EU124741.2|
rnd-1_family-1062	gi|328683641|gb|AC244358.1|					rnd-1_family-173	gi|162808016|emb|CU570768.5|
rnd-1_family-1062	gi|332000138|gb|AC244536.3|					rnd-1_family-173	gi|170763666|gb|AC215456.2|
rnd-1_family-1062	gi|332000180|gb|AC244575.3|					rnd-1_family-173	gi|170763670|gb|AC215460.2|
rnd-1_family-1062	gi|334724530|gb|AC244733.4|					rnd-1_family-173	gi|176838265|dbj|AP010786.1|
rnd-1_family-1062	gi|339639688|gb|AC244915.2|					rnd-1_family-173	gi|178821222|gb|AC225093.1|
rnd-1_family-1062	gi|343183453|gb|AC245450.1|					rnd-1_family-173	gi|187233448|gb|AC213007.2|
rnd-1_family-1062	gi|346223478|gb|AC245809.2|					rnd-1_family-173	gi|194305752|emb|CU915724.2|
rnd-1_family-1062	gi|346421463|gb|AC245818.2|					rnd-1_family-173	gi|194305755|emb|CU915741.2|
rnd-1_family-1062	gi|357197203|gb|AC245720.5|					rnd-1_family-173	gi|196049218|emb|CU927998.2|
rnd-1_family-1062	gi|357197217|gb|AC245559.7|					rnd-1_family-173	gi|198281943|emb|CU927996.3|
rnd-1_family-1062	gi|357527469|gb|AC246167.3|					rnd-1_family-173	gi|205362607|emb|CU915747.3|
rnd-1_family-1062	gi|359280038|gb|AC244538.7|					rnd-1_family-173	gi|205362894|emb|CU928468.4|
rnd-1_family-1062	gi|359719094|gb|AC246196.4|					rnd-1_family-173	gi|208609633|dbj|AP010899.1|
rnd-1_family-1062	gi|363543560|gb|AC245805.6|					rnd-1_family-173	gi|209729960|emb|CU928761.4|
rnd-1_family-1062	gi|374081910|gb|AC246577.2|					rnd-1_family-173	gi|210139325|emb|CU928925.3|
rnd-1_family-1062	gi|375151655|gb|AC246550.6|					rnd-1_family-173	gi|210139346|emb|CU927999.7|
rnd-1_family-1062	gi|378404914|gb|AC246640.5|					rnd-1_family-173	gi|212288025|gb|AC233062.1|
rnd-1_family-1062	gi|380446888|gb|AC246747.2|					rnd-1_family-173	gi|213972500|dbj|AP010926.1|
rnd-1_family-1062	gi|381342505|gb|AC246005.5|					rnd-1_family-173	gi|213972507|dbj|AP010933.1|
rnd-1_family-1062	gi|384476007|gb|AC244908.7|					rnd-1_family-173	gi|218156170|dbj|AP010937.1|
rnd-1_family-1062	gi|385198120|gb|AC244530.15|					rnd-1_family-173	gi|223278226|dbj|AP011074.1|
rnd-1_family-1062	gi|387912592|gb|AC246812.6|					rnd-1_family-173	gi|226432439|gb|AC235804.1|
rnd-1_family-1062	gi|392050786|gb|AC246743.7|					rnd-1_family-173	gi|242247688|gb|AC232713.2|
rnd-1_family-1062	gi|404312725|gb|AC247128.6|					rnd-1_family-173	gi|260063983|dbj|AP011553.1|
rnd-1_family-1063	gi|194069792|dbj|AP010813.1|					rnd-1_family-173	gi|269996062|gb|AC238502.3|
rnd-1_family-1063	gi|268456886|gb|AC238974.1|					rnd-1_family-173	gi|283135266|gb|AC239572.2|
rnd-1_family-1074	gi|119371467|dbj|AP009290.1|					rnd-1_family-173	gi|291045389|gb|AC239579.7|
rnd-1_family-1074	gi|120871674|dbj|AP009318.1|					rnd-1_family-173	gi|298359236|gb|AC240858.5|
rnd-1_family-1074	gi|170763646|gb|AC215432.2|					rnd-1_family-173	gi|306966248|gb|AC242491.2|
rnd-1_family-1077	gi|202955581|emb|CU927992.4|					rnd-1_family-173	gi|308044651|gb|AC240228.6|
rnd-1_family-1077	gi|328683654|gb|AC244371.1|					rnd-1_family-173	gi|313747621|gb|AC243474.1|
rnd-1_family-1077	gi|328927116|gb|AC244348.4|					rnd-1_family-173	gi|319996776|gb|AC243708.4|
rnd-1_family-1077	gi|334358998|gb|AC244741.2|					rnd-1_family-173	gi|323429986|gb|AC243480.2|
rnd-1_family-1077	gi|34098979|gb|AC146506.1|					rnd-1_family-173	gi|323650707|gb|AC243367.4|
rnd-1_family-1077	gi|345281926|gb|AC245575.6|					rnd-1_family-173	gi|325995243|gb|AC244058.3|
rnd-1_family-1077	gi|356995971|gb|AC246130.2|					rnd-1_family-173	gi|325995264|gb|AC244083.3|
rnd-1_family-1077	gi|408535205|gb|AC253605.2|					rnd-1_family-173	gi|326368337|gb|AC244051.5|
rnd-1_family-1077	gi|408684430|gb|AC253681.2|					rnd-1_family-173	gi|326694001|gb|AC244082.6|
rnd-1_family-1077	gi|422034321|gb|AC253985.3|					rnd-1_family-173	gi|326694002|gb|AC243485.3|
rnd-1_family-1082	gi|115444662|ref|NM_001052646.1|					rnd-1_family-173	gi|328683610|gb|AC244287.2|
rnd-1_family-1082	gi|115444664|ref|NM_001052647.1|					rnd-1_family-173	gi|328683620|gb|AC244297.2|
rnd-1_family-1082	gi|115444666|ref|NM_001052648.1|					rnd-1_family-173	gi|328683631|gb|AC244308.2|
rnd-1_family-1082	gi|115446472|ref|NM_001053551.1|					rnd-1_family-173	gi|328683639|gb|AC244356.1|
rnd-1_family-1082	gi|115446814|ref|NM_001053722.1|					rnd-1_family-173	gi|328683645|gb|AC244362.1|
rnd-1_family-1082	gi|115446816|ref|NM_001053723.1|					rnd-1_family-173	gi|328683647|gb|AC244364.1|
rnd-1_family-1082	gi|115447138|ref|NM_001053884.1|					rnd-1_family-173	gi|328751863|gb|AC244330.3|
rnd-1_family-1082	gi|115453986|ref|NM_001057129.1|					rnd-1_family-173	gi|328751869|gb|AC244338.2|
rnd-1_family-1082	gi|115468191|ref|NM_001064230.1|					rnd-1_family-173	gi|328802741|gb|AC244289.4|
rnd-1_family-1082	gi|116010665|dbj|AK241300.1|					rnd-1_family-173	gi|328802750|gb|AC244366.3|
rnd-1_family-1082	gi|116011315|dbj|AK241950.1|					rnd-1_family-173	gi|328887975|gb|AC244273.5|
rnd-1_family-1082	gi|12331297|emb|AJ296346.1|					rnd-1_family-173	gi|330340476|gb|AC244280.4|
rnd-1_family-1082	gi|12657332|emb|AJ295719.1|					rnd-1_family-173	gi|332000136|gb|AC244529.2|
rnd-1_family-1082	gi|130845549|gb|EF127864.1|					rnd-1_family-173	gi|332000184|gb|AC244564.2|
rnd-1_family-1082	gi|130845568|gb|EF127865.1|					rnd-1_family-173	gi|332164831|gb|AC244526.4|
rnd-1_family-1082	gi|147784472|emb|AM472203.2|					rnd-1_family-173	gi|333360946|gb|AC244340.5|
rnd-1_family-1082	gi|147790082|emb|AM433707.2|					rnd-1_family-173	gi|333470778|gb|AC243358.14|
rnd-1_family-1082	gi|147806262|emb|AM454216.2|					rnd-1_family-173	gi|334688888|gb|AC244802.1|
rnd-1_family-1082	gi|147811424|emb|AM454554.2|					rnd-1_family-173	gi|334688889|gb|AC244756.3|
rnd-1_family-1082	gi|147816421|emb|AM477185.2|					rnd-1_family-173	gi|334688897|gb|AC244776.3|
rnd-1_family-1082	gi|147820715|emb|AM445470.2|					rnd-1_family-173	gi|334724507|gb|AC244766.5|
rnd-1_family-1082	gi|147833282|emb|AM478547.2|					rnd-1_family-173	gi|334724520|gb|AC244788.3|
rnd-1_family-1082	gi|147833349|emb|AM478483.2|					rnd-1_family-173	gi|334724523|gb|AC244710.5|
rnd-1_family-1082	gi|147857002|emb|AM481737.2|					rnd-1_family-173	gi|334848195|gb|AC244537.10|
rnd-1_family-1082	gi|147857271|emb|AM467731.2|					rnd-1_family-173	gi|334883636|gb|AC244807.2|
rnd-1_family-1082	gi|147865143|emb|AM487125.2|					rnd-1_family-173	gi|336180357|gb|AC244703.5|
rnd-1_family-1082	gi|148362071|gb|EF533701.1|					rnd-1_family-173	gi|339515748|gb|AC244922.2|
rnd-1_family-1082	gi|148887808|gb|EF426464.1|					rnd-1_family-173	gi|339515749|gb|AC244884.2|
rnd-1_family-1082	gi|151335775|gb|EF569601.1|					rnd-1_family-173	gi|339515768|gb|AC244911.2|
rnd-1_family-1082	gi|156764094|dbj|AK287479.1|					rnd-1_family-173	gi|339515775|gb|AC244950.2|
rnd-1_family-1082	gi|158258998|dbj|AP009521.1|					rnd-1_family-173	gi|339515782|gb|AC244889.2|
rnd-1_family-1082	gi|158534103|gb|AC213087.1|					rnd-1_family-173	gi|339639676|gb|AC244897.3|
rnd-1_family-1082	gi|158979018|gb|EU108698.1|					rnd-1_family-173	gi|339639680|gb|AC244926.2|
rnd-1_family-1082	gi|169219365|dbj|AP010257.1|					rnd-1_family-173	gi|339639689|gb|AC244874.2|
rnd-1_family-1082	gi|1762141|gb|U48434.1|SCU48434					rnd-1_family-173	gi|339639693|gb|AC244936.3|
rnd-1_family-1082	gi|1762143|gb|U48435.1|SCU48435					rnd-1_family-173	gi|342187393|gb|AC245329.3|
rnd-1_family-1082	gi|18644952|gb|AF368377.2|					rnd-1_family-173	gi|342187416|gb|AC245341.3|
rnd-1_family-1082	gi|189162492|dbj|AP009715.1|					rnd-1_family-173	gi|343183453|gb|AC245450.1|
rnd-1_family-1082	gi|189163174|dbj|AP010408.1|					rnd-1_family-173	gi|343962731|gb|AC245597.1|
rnd-1_family-1082	gi|189163323|dbj|AP010557.1|					rnd-1_family-173	gi|344217799|gb|AC245573.3|
rnd-1_family-1082	gi|189406777|dbj|AP010798.1|					rnd-1_family-173	gi|344925910|gb|AC245585.4|
rnd-1_family-1082	gi|189409179|gb|AC226502.1|					rnd-1_family-173	gi|345842609|gb|AC245791.1|
rnd-1_family-1082	gi|189491894|gb|AC226596.1|					rnd-1_family-173	gi|345842610|gb|AC245715.2|
rnd-1_family-1082	gi|205362851|emb|CU929468.2|					rnd-1_family-173	gi|345842622|gb|AC245800.1|
rnd-1_family-1082	gi|21263267|gb|AC087550.3|					rnd-1_family-173	gi|345842652|gb|AC245820.1|
rnd-1_family-1082	gi|224028524|gb|BT066441.1|					rnd-1_family-173	gi|346223483|gb|AC245802.2|
rnd-1_family-1082	gi|224061183|ref|XM_002300328.1|					rnd-1_family-173	gi|346223492|gb|AC245737.2|
rnd-1_family-1082	gi|224106148|ref|XM_002333679.1|					rnd-1_family-173	gi|346223494|gb|AC245784.2|
rnd-1_family-1082	gi|224106248|ref|XM_002333671.1|					rnd-1_family-173	gi|346223513|gb|AC245726.3|
rnd-1_family-1082	gi|224114036|ref|XM_002332421.1|					rnd-1_family-173	gi|346223515|gb|AC245838.2|
rnd-1_family-1082	gi|224115173|ref|XM_002316925.1|					rnd-1_family-173	gi|346986521|gb|AC244752.6|
rnd-1_family-1082	gi|224115175|ref|XM_002316926.1|					rnd-1_family-173	gi|346986525|gb|AC244747.4|
rnd-1_family-1082	gi|224119497|ref|XM_002318053.1|					rnd-1_family-173	gi|347361038|gb|AC245795.3|
rnd-1_family-1082	gi|224119501|ref|XM_002318054.1|					rnd-1_family-173	gi|347447234|gb|AC245570.4|
rnd-1_family-1082	gi|224119505|ref|XM_002318055.1|					rnd-1_family-173	gi|347543868|gb|AC245808.3|
rnd-1_family-1082	gi|224133723|ref|XM_002321609.1|					rnd-1_family-173	gi|347582688|gb|AC245330.4|
rnd-1_family-1082	gi|224158309|ref|XM_002337917.1|					rnd-1_family-173	gi|347582691|gb|AC245379.6|
rnd-1_family-1082	gi|224922960|gb|AC235196.1|					rnd-1_family-173	gi|347582692|gb|AC245354.4|
rnd-1_family-1082	gi|225312101|dbj|AK326839.1|					rnd-1_family-173	gi|347582698|gb|AC245355.4|
rnd-1_family-1082	gi|225313519|dbj|AK327464.1|					rnd-1_family-173	gi|349501163|gb|AC246014.2|
rnd-1_family-1082	gi|225318217|dbj|AK323374.1|					rnd-1_family-173	gi|349501209|gb|AC245989.2|
rnd-1_family-1082	gi|225319017|dbj|AK329595.1|					rnd-1_family-173	gi|349585459|gb|AC245998.3|
rnd-1_family-1082	gi|225320516|dbj|AK324605.1|					rnd-1_family-173	gi|351542248|gb|AC245994.5|
rnd-1_family-1082	gi|225439265|ref|XM_002264442.1|					rnd-1_family-173	gi|353249951|gb|AC245842.3|
rnd-1_family-1082	gi|22711566|gb|AC113337.2|					rnd-1_family-173	gi|353440942|gb|AC244712.4|
rnd-1_family-1082	gi|241987250|dbj|AK334507.1|					rnd-1_family-173	gi|356582557|gb|AC246074.2|
rnd-1_family-1082	gi|241988198|dbj|AK335456.1|					rnd-1_family-173	gi|356582592|gb|AC246144.1|
rnd-1_family-1082	gi|242043241|ref|XM_002459447.1|					rnd-1_family-173	gi|356582599|gb|AC246113.2|
rnd-1_family-1082	gi|242064261|ref|XM_002453375.1|					rnd-1_family-173	gi|356582627|gb|AC246079.2|
rnd-1_family-1082	gi|242083541|ref|XM_002442151.1|					rnd-1_family-173	gi|356640574|gb|AC246163.2|
rnd-1_family-1082	gi|242083543|ref|XM_002442152.1|					rnd-1_family-173	gi|356640579|gb|AC246101.3|
rnd-1_family-1082	gi|242085611|ref|XM_002443186.1|					rnd-1_family-173	gi|356640587|gb|AC246117.3|
rnd-1_family-1082	gi|242085615|ref|XM_002443188.1|					rnd-1_family-173	gi|356640589|gb|AC246095.3|
rnd-1_family-1082	gi|242093687|ref|XM_002437289.1|					rnd-1_family-173	gi|356640595|gb|AC246078.3|
rnd-1_family-1082	gi|242382972|emb|FP092213.1|					rnd-1_family-173	gi|356640622|gb|AC246165.2|
rnd-1_family-1082	gi|255544567|ref|XM_002513299.1|					rnd-1_family-173	gi|356874803|gb|AC246141.2|
rnd-1_family-1082	gi|255547539|ref|XM_002514781.1|					rnd-1_family-173	gi|356874821|gb|AC246152.2|
rnd-1_family-1082	gi|255563437|ref|XM_002522675.1|					rnd-1_family-173	gi|356883063|gb|AC246072.3|
rnd-1_family-1082	gi|255563519|ref|XM_002522716.1|					rnd-1_family-173	gi|356883069|gb|AC246107.3|
rnd-1_family-1082	gi|255563797|ref|XM_002522854.1|					rnd-1_family-173	gi|357197213|gb|AC245834.4|
rnd-1_family-1082	gi|255563803|ref|XM_002522857.1|					rnd-1_family-173	gi|357430831|gb|AC246088.4|
rnd-1_family-1082	gi|255564947|ref|XM_002523421.1|					rnd-1_family-173	gi|357933678|gb|AC246138.4|
rnd-1_family-1082	gi|255580181|ref|XM_002530876.1|					rnd-1_family-173	gi|358030442|gb|AC244062.4|
rnd-1_family-1082	gi|255587917|ref|XM_002534393.1|					rnd-1_family-173	gi|358030449|gb|AC244075.5|
rnd-1_family-1082	gi|255587921|ref|XM_002534395.1|					rnd-1_family-173	gi|359385845|gb|AC246262.3|
rnd-1_family-1082	gi|255641941|gb|BT097056.1|					rnd-1_family-173	gi|359465821|gb|AC246209.4|
rnd-1_family-1082	gi|269996065|gb|AC233121.6|					rnd-1_family-173	gi|359719083|gb|AC246237.4|
rnd-1_family-1082	gi|27529811|dbj|AB028462.1|					rnd-1_family-173	gi|359719095|gb|AC246205.4|
rnd-1_family-1082	gi|28144411|gb|AC120537.6|					rnd-1_family-173	gi|359751502|gb|AC246187.4|
rnd-1_family-1082	gi|28261338|gb|AY192574.1|					rnd-1_family-173	gi|359751507|gb|AC246184.4|
rnd-1_family-1082	gi|290775082|gb|AC240209.2|					rnd-1_family-173	gi|359807696|gb|AC246201.5|
rnd-1_family-1082	gi|291045394|gb|AC238929.13|					rnd-1_family-173	gi|363543557|gb|AC245828.5|
rnd-1_family-1082	gi|292786831|dbj|AK338619.1|					rnd-1_family-173	gi|364503196|gb|AC244045.5|
rnd-1_family-1082	gi|293334794|ref|NM_001175832.1|					rnd-1_family-173	gi|372099938|gb|AC245823.8|
rnd-1_family-1082	gi|294845887|gb|GU256647.1|					rnd-1_family-173	gi|374081889|gb|AC246546.4|
rnd-1_family-1082	gi|297599553|ref|NM_001053885.2|					rnd-1_family-173	gi|374081899|gb|AC246545.4|
rnd-1_family-1082	gi|297601250|ref|NM_001057124.2|					rnd-1_family-173	gi|374081902|gb|AC246581.3|
rnd-1_family-1082	gi|297605878|ref|NM_001064243.2|					rnd-1_family-173	gi|374081912|gb|AC246562.2|
rnd-1_family-1082	gi|297610551|ref|NM_001071223.2|					rnd-1_family-173	gi|374093245|gb|AC246570.3|
rnd-1_family-1082	gi|297818155|ref|XM_002876915.1|					rnd-1_family-173	gi|374532837|gb|AC246575.4|
rnd-1_family-1082	gi|306415508|gb|HQ166835.1|					rnd-1_family-173	gi|374858112|gb|AC246589.4|
rnd-1_family-1082	gi|312283757|gb|AC243226.1|					rnd-1_family-173	gi|374858115|gb|AC246551.5|
rnd-1_family-1082	gi|312283767|gb|AC243236.1|					rnd-1_family-173	gi|375151642|gb|AC246564.5|
rnd-1_family-1082	gi|325989356|gb|JF266591.1|					rnd-1_family-173	gi|375331984|gb|AC246652.3|
rnd-1_family-1082	gi|326487136|dbj|AK374242.1|					rnd-1_family-173	gi|375493623|gb|AC246225.7|
rnd-1_family-1082	gi|326488910|dbj|AK366864.1|					rnd-1_family-173	gi|375493632|gb|AC246642.3|
rnd-1_family-1082	gi|326490568|dbj|AK358740.1|					rnd-1_family-173	gi|376319316|gb|AC246611.4|
rnd-1_family-1082	gi|326496053|dbj|AK359439.1|					rnd-1_family-173	gi|377520190|gb|AC246650.4|
rnd-1_family-1082	gi|326506401|dbj|AK355300.1|					rnd-1_family-173	gi|378744261|gb|AC246617.4|
rnd-1_family-1082	gi|326506819|dbj|AK360242.1|					rnd-1_family-173	gi|379056422|gb|AC246232.7|
rnd-1_family-1082	gi|326509000|dbj|AK355675.1|					rnd-1_family-173	gi|379056423|gb|AC246140.6|
rnd-1_family-1082	gi|326510738|dbj|AK360508.1|					rnd-1_family-173	gi|379643062|gb|AC246263.6|
rnd-1_family-1082	gi|326522109|dbj|AK372986.1|					rnd-1_family-173	gi|380036147|gb|AC246710.2|
rnd-1_family-1082	gi|326524953|dbj|AK373216.1|					rnd-1_family-173	gi|380036158|gb|AC246704.2|
rnd-1_family-1082	gi|32979041|dbj|AK069017.1|					rnd-1_family-173	gi|380254531|gb|AC246705.3|
rnd-1_family-1082	gi|32980191|dbj|AK070167.1|					rnd-1_family-173	gi|380254539|gb|AC246713.3|
rnd-1_family-1082	gi|32986041|dbj|AK100832.1|					rnd-1_family-173	gi|380446864|gb|AC246676.3|
rnd-1_family-1082	gi|32992243|dbj|AK107034.1|					rnd-1_family-173	gi|380446866|gb|AC246733.3|
rnd-1_family-1082	gi|32992627|dbj|AK107418.1|					rnd-1_family-173	gi|380446876|gb|AC246770.3|
rnd-1_family-1082	gi|332071107|gb|GU997671.1|					rnd-1_family-173	gi|380503915|gb|AC246746.3|
rnd-1_family-1082	gi|332071113|gb|GU997674.1|					rnd-1_family-173	gi|380714690|gb|AC246726.4|
rnd-1_family-1082	gi|332071117|gb|GU997676.1|					rnd-1_family-173	gi|380748994|gb|AC246723.4|
rnd-1_family-1082	gi|33342310|gb|AC140774.7|					rnd-1_family-173	gi|380848837|gb|AC245451.2|
rnd-1_family-1082	gi|3334660|emb|Y10490.1|					rnd-1_family-173	gi|381214402|gb|AC245714.6|
rnd-1_family-1082	gi|3334666|emb|Y10493.1|					rnd-1_family-173	gi|383873412|gb|AC244808.10|
rnd-1_family-1082	gi|33439165|gb|AY281025.1|					rnd-1_family-173	gi|383873416|gb|AC244900.4|
rnd-1_family-1082	gi|33439169|gb|AY281027.1|					rnd-1_family-173	gi|384086944|gb|AC244726.13|
rnd-1_family-1082	gi|334562368|gb|JF816041.1|					rnd-1_family-173	gi|384086946|gb|AC244307.8|
rnd-1_family-1082	gi|336462677|gb|HQ439599.1|					rnd-1_family-173	gi|384229106|gb|AC246136.6|
rnd-1_family-1082	gi|33859874|gb|AC137079.9|					rnd-1_family-173	gi|384476007|gb|AC244908.7|
rnd-1_family-1082	gi|349725388|emb|FQ382459.1|					rnd-1_family-173	gi|384871724|gb|AC245404.5|
rnd-1_family-1082	gi|351720811|ref|NM_001249236.1|					rnd-1_family-173	gi|385862277|gb|AC246851.1|
rnd-1_family-1082	gi|356495435|ref|XM_003516535.1|					rnd-1_family-173	gi|385862301|gb|AC246874.1|
rnd-1_family-1082	gi|356495437|ref|XM_003516536.1|					rnd-1_family-173	gi|386268063|gb|AC246864.2|
rnd-1_family-1082	gi|356496807|ref|XM_003517209.1|					rnd-1_family-173	gi|386268070|gb|AC246810.5|
rnd-1_family-1082	gi|356496811|ref|XM_003517211.1|					rnd-1_family-173	gi|386268080|gb|AC246877.2|
rnd-1_family-1082	gi|356499017|ref|XM_003518293.1|					rnd-1_family-173	gi|386645047|gb|AC246891.3|
rnd-1_family-1082	gi|356499430|ref|XM_003518496.1|					rnd-1_family-173	gi|387530826|gb|AC246834.2|
rnd-1_family-1082	gi|356501621|ref|XM_003519575.1|					rnd-1_family-173	gi|387598101|gb|AC246830.4|
rnd-1_family-1082	gi|356502872|ref|XM_003520191.1|					rnd-1_family-173	gi|387598102|gb|AC246839.3|
rnd-1_family-1082	gi|356502879|ref|XM_003520194.1|					rnd-1_family-173	gi|387598104|gb|AC246853.5|
rnd-1_family-1082	gi|356521095|ref|XM_003529146.1|					rnd-1_family-173	gi|387912590|gb|AC246868.4|
rnd-1_family-1082	gi|356522068|ref|XM_003529624.1|					rnd-1_family-173	gi|388242323|gb|AC246897.2|
rnd-1_family-1082	gi|356523397|ref|XM_003530279.1|					rnd-1_family-173	gi|388324404|gb|AC246905.4|
rnd-1_family-1082	gi|356524347|ref|XM_003530743.1|					rnd-1_family-173	gi|388596791|gb|AC246755.6|
rnd-1_family-1082	gi|356524349|ref|XM_003530744.1|					rnd-1_family-173	gi|391224494|gb|AC246924.1|
rnd-1_family-1082	gi|356525907|ref|XM_003531515.1|					rnd-1_family-173	gi|391224512|gb|AC246943.1|
rnd-1_family-1082	gi|356527131|ref|XM_003532119.1|					rnd-1_family-173	gi|391224522|gb|AC246955.1|
rnd-1_family-1082	gi|356527133|ref|XM_003532120.1|					rnd-1_family-173	gi|391224541|gb|AC246814.8|
rnd-1_family-1082	gi|356537400|ref|XM_003537168.1|					rnd-1_family-173	gi|391353420|gb|AC246665.5|
rnd-1_family-1082	gi|356537921|ref|XM_003537407.1|					rnd-1_family-173	gi|392583935|gb|AC246719.4|
rnd-1_family-1082	gi|356537925|ref|XM_003537409.1|					rnd-1_family-173	gi|392841228|gb|AC246774.6|
rnd-1_family-1082	gi|356540715|ref|XM_003538783.1|					rnd-1_family-173	gi|392841232|gb|AC246620.5|
rnd-1_family-1082	gi|356553514|ref|XM_003545053.1|					rnd-1_family-173	gi|393797084|gb|AC246634.5|
rnd-1_family-1082	gi|356554291|ref|XM_003545434.1|					rnd-1_family-173	gi|399498650|gb|AC247118.1|
rnd-1_family-1082	gi|356562007|ref|XM_003549219.1|					rnd-1_family-173	gi|399567879|gb|AC247134.2|
rnd-1_family-1082	gi|356564459|ref|XM_003550424.1|					rnd-1_family-173	gi|399870919|gb|AC247067.4|
rnd-1_family-1082	gi|356566540|ref|XM_003551441.1|					rnd-1_family-173	gi|399870967|gb|AC247101.3|
rnd-1_family-1082	gi|356566544|ref|XM_003551443.1|					rnd-1_family-173	gi|400172945|gb|AC247076.4|
rnd-1_family-1082	gi|356566550|ref|XM_003551446.1|					rnd-1_family-173	gi|400173042|gb|AC247078.4|
rnd-1_family-1082	gi|356574877|ref|XM_003555522.1|					rnd-1_family-173	gi|400529132|gb|AC247126.3|
rnd-1_family-1082	gi|356577010|ref|XM_003556575.1|					rnd-1_family-173	gi|400529134|gb|AC247062.4|
rnd-1_family-1082	gi|357138530|ref|XM_003570797.1|					rnd-1_family-173	gi|400529143|gb|AC247091.4|
rnd-1_family-1082	gi|357138532|ref|XM_003570798.1|					rnd-1_family-173	gi|400529147|gb|AC247111.4|
rnd-1_family-1082	gi|357139636|ref|XM_003571339.1|					rnd-1_family-173	gi|400529148|gb|AC247080.4|
rnd-1_family-1082	gi|357438828|ref|XM_003589643.1|					rnd-1_family-173	gi|401665601|gb|AC247139.5|
rnd-1_family-1082	gi|357438832|ref|XM_003589645.1|					rnd-1_family-173	gi|401782611|gb|AC247141.4|
rnd-1_family-1082	gi|357446148|ref|XM_003593304.1|					rnd-1_family-173	gi|401782614|gb|AC247096.4|
rnd-1_family-1082	gi|357446328|ref|XM_003593394.1|					rnd-1_family-173	gi|403067956|gb|AC247208.4|
rnd-1_family-1082	gi|357460046|ref|XM_003600257.1|					rnd-1_family-173	gi|403067958|gb|AC247213.5|
rnd-1_family-1082	gi|357460080|ref|XM_003600274.1|					rnd-1_family-173	gi|403225061|gb|AC247219.4|
rnd-1_family-1082	gi|357460082|ref|XM_003600275.1|					rnd-1_family-173	gi|404247488|gb|AC247210.5|
rnd-1_family-1082	gi|357460090|ref|XM_003600279.1|					rnd-1_family-173	gi|406362861|gb|AC247180.9|
rnd-1_family-1082	gi|357460092|ref|XM_003600280.1|					rnd-1_family-173	gi|406647903|gb|AC247225.6|
rnd-1_family-1082	gi|357460096|ref|XM_003600282.1|					rnd-1_family-173	gi|407971030|gb|AC247236.7|
rnd-1_family-1082	gi|357460104|ref|XM_003600286.1|					rnd-1_family-173	gi|408535225|gb|AC253636.2|
rnd-1_family-1082	gi|357460114|ref|XM_003600291.1|					rnd-1_family-173	gi|408684424|gb|AC253587.3|
rnd-1_family-1082	gi|357483192|ref|XM_003611835.1|					rnd-1_family-173	gi|408684446|gb|AC253647.3|
rnd-1_family-1082	gi|357483194|ref|XM_003611836.1|					rnd-1_family-173	gi|408773013|gb|AC253652.3|
rnd-1_family-1082	gi|357483198|ref|XM_003611838.1|					rnd-1_family-173	gi|408773017|gb|AC253642.3|
rnd-1_family-1082	gi|357491150|ref|XM_003615815.1|					rnd-1_family-173	gi|408773020|gb|AC253669.3|
rnd-1_family-1082	gi|357491154|ref|XM_003615817.1|					rnd-1_family-173	gi|410812213|gb|AC253680.4|
rnd-1_family-1082	gi|357491166|ref|XM_003615823.1|					rnd-1_family-173	gi|418204012|gb|AC247193.5|
rnd-1_family-1082	gi|357494818|ref|XM_003617650.1|					rnd-1_family-173	gi|419851375|gb|AC247235.7|
rnd-1_family-1082	gi|357494820|ref|XM_003617651.1|					rnd-1_family-173	gi|424092750|gb|AC254031.4|
rnd-1_family-1082	gi|357494822|ref|XM_003617652.1|					rnd-1_family-173	gi|425854846|gb|AC253994.7|
rnd-1_family-1082	gi|357494824|ref|XM_003617653.1|					rnd-1_family-173	gi|425854859|gb|AC253992.6|
rnd-1_family-1082	gi|357494828|ref|XM_003617655.1|					rnd-1_family-173	gi|425876805|gb|AC254059.5|
rnd-1_family-1082	gi|357494830|ref|XM_003617656.1|					rnd-1_family-173	gi|425876807|gb|AC254013.6|
rnd-1_family-1082	gi|357494832|ref|XM_003617657.1|					rnd-1_family-173	gi|426214931|gb|AC253977.5|
rnd-1_family-1082	gi|357494834|ref|XM_003617658.1|					rnd-1_family-173	gi|428229691|gb|AC254060.5|
rnd-1_family-1082	gi|357494852|ref|XM_003617667.1|					rnd-1_family-173	gi|429325256|gb|AC254065.7|
rnd-1_family-1082	gi|358343909|ref|XM_003635990.1|					rnd-1_family-173	gi|429325257|gb|AC254058.7|
rnd-1_family-1082	gi|358344475|ref|XM_003636267.1|					rnd-1_family-173	gi|439643412|gb|AC254035.7|
rnd-1_family-1082	gi|358345733|ref|XM_003636882.1|					rnd-1_family-173	gi|439644718|gb|AC254068.4|
rnd-1_family-1082	gi|358345745|ref|XM_003636888.1|					rnd-1_family-173	gi|440309896|gb|AC254044.4|
rnd-1_family-1082	gi|359481075|ref|XM_003632516.1|					rnd-1_family-173	gi|440918753|gb|AC247061.11|
rnd-1_family-1082	gi|359481077|ref|XM_003632517.1|					rnd-1_family-173	gi|56547712|gb|AY850394.1|
rnd-1_family-1082	gi|359484005|ref|XM_003633004.1|					rnd-1_family-180	gi|117165387|emb|CU024881.7|
rnd-1_family-1082	gi|359489375|ref|XM_002271384.2|					rnd-1_family-180	gi|118344473|gb|AC171729.2|
rnd-1_family-1082	gi|359491184|ref|XM_002276522.2|					rnd-1_family-180	gi|118344479|gb|AC171734.2|
rnd-1_family-1082	gi|359494294|ref|XM_003634708.1|					rnd-1_family-180	gi|118403341|gb|AC171732.2|
rnd-1_family-1082	gi|359494296|ref|XM_002264012.2|					rnd-1_family-180	gi|120870125|emb|CU062499.6|
rnd-1_family-1082	gi|373501793|gb|JN604540.1|					rnd-1_family-180	gi|123711044|emb|CU222537.4|
rnd-1_family-1082	gi|373501795|gb|JN604541.1|					rnd-1_family-180	gi|145370152|emb|CU326408.5|
rnd-1_family-1082	gi|383276063|dbj|AB290211.1|					rnd-1_family-180	gi|152956198|emb|CU326380.7|
rnd-1_family-1082	gi|388514470|gb|BT145503.1|					rnd-1_family-180	gi|155368418|emb|CU457752.9|
rnd-1_family-1082	gi|402793947|ref|NM_001253178.2|					rnd-1_family-180	gi|162138746|emb|CU468225.4|
rnd-1_family-1082	gi|42415551|gb|AC135564.4|					rnd-1_family-180	gi|169219368|dbj|AP010260.1|
rnd-1_family-1082	gi|426206564|dbj|AB750732.1|					rnd-1_family-180	gi|170763607|gb|AC215386.2|
rnd-1_family-1082	gi|4378662|gb|AF107765.1|AF107765					rnd-1_family-180	gi|170763654|gb|AC215440.2|
rnd-1_family-1082	gi|46390032|dbj|AP003990.3|					rnd-1_family-180	gi|170763666|gb|AC215456.2|
rnd-1_family-1082	gi|46390054|dbj|AP004000.3|					rnd-1_family-180	gi|170763690|gb|AC215483.2|
rnd-1_family-1082	gi|46805987|dbj|AP005114.3|					rnd-1_family-180	gi|189026888|emb|CU639404.4|
rnd-1_family-1082	gi|46806561|dbj|AP005835.3|					rnd-1_family-180	gi|189026916|emb|CU469490.7|
rnd-1_family-1082	gi|47848271|dbj|AP005385.3|					rnd-1_family-180	gi|194069791|dbj|AP010812.1|
rnd-1_family-1082	gi|47933781|gb|AY622319.1|					rnd-1_family-180	gi|196049218|emb|CU927998.2|
rnd-1_family-1082	gi|49388306|dbj|AP004790.3|					rnd-1_family-180	gi|197252018|emb|CU915746.3|
rnd-1_family-1082	gi|51535453|dbj|AP003523.3|					rnd-1_family-180	gi|198041161|emb|CU927994.5|
rnd-1_family-1082	gi|51536348|dbj|AP003571.4|					rnd-1_family-180	gi|198281943|emb|CU927996.3|
rnd-1_family-1082	gi|52076795|dbj|AP004684.3|					rnd-1_family-180	gi|205362607|emb|CU915747.3|
rnd-1_family-1082	gi|52076830|dbj|AP004688.3|					rnd-1_family-180	gi|205362654|emb|CU928472.3|
rnd-1_family-1082	gi|5524154|gb|AF124815.1|AF124815					rnd-1_family-180	gi|207999894|emb|CU928680.5|
rnd-1_family-1082	gi|5524156|gb|AF124816.1|AF124816					rnd-1_family-180	gi|208609628|dbj|AP010894.1|
rnd-1_family-1082	gi|5524158|gb|AF124817.1|AF124817					rnd-1_family-180	gi|208609637|dbj|AP010903.1|
rnd-1_family-1082	gi|56693409|gb|AC142507.13|					rnd-1_family-180	gi|209729960|emb|CU928761.4|
rnd-1_family-1082	gi|5713171|gb|AF166332.1|AF166332					rnd-1_family-180	gi|209971743|emb|CU915753.7|
rnd-1_family-1082	gi|58585302|gb|AC142096.25|					rnd-1_family-180	gi|212288025|gb|AC233062.1|
rnd-1_family-1082	gi|60301612|gb|AC145061.27|					rnd-1_family-180	gi|212288027|gb|AC233064.1|
rnd-1_family-1082	gi|61675739|gb|AC126779.19|					rnd-1_family-180	gi|213972503|dbj|AP010929.1|
rnd-1_family-1082	gi|62909796|emb|CR954196.1|					rnd-1_family-180	gi|223278222|dbj|AP011070.1|
rnd-1_family-1082	gi|6739505|gb|AF122821.1|AF122821					rnd-1_family-180	gi|257357979|gb|AC237653.1|
rnd-1_family-1082	gi|75905821|gb|AF368376.2|					rnd-1_family-180	gi|260063979|dbj|AP011549.1|
rnd-1_family-1082	gi|84514142|gb|DQ335785.1|					rnd-1_family-180	gi|260063983|dbj|AP011553.1|
rnd-1_family-1082	gi|85001704|gb|DQ340243.1|					rnd-1_family-180	gi|260064244|gb|AC238476.1|
rnd-1_family-1082	gi|85068627|gb|DQ350335.1|					rnd-1_family-180	gi|260903616|gb|AC238564.1|
rnd-1_family-1082	gi|85068629|gb|DQ350336.1|					rnd-1_family-180	gi|284427169|gb|AC239654.1|
rnd-1_family-1082	gi|85068631|gb|DQ350337.1|					rnd-1_family-180	gi|290755797|gb|AC240229.1|
rnd-1_family-1082	gi|85068633|gb|DQ350338.1|					rnd-1_family-180	gi|291045389|gb|AC239579.7|
rnd-1_family-1082	gi|85068635|gb|DQ350339.1|					rnd-1_family-180	gi|291490845|gb|AC238908.8|
rnd-1_family-1082	gi|85068637|gb|DQ350340.1|					rnd-1_family-180	gi|294836245|gb|AC239576.3|
rnd-1_family-1082	gi|85068639|gb|DQ350341.1|					rnd-1_family-180	gi|298359236|gb|AC240858.5|
rnd-1_family-1082	gi|85068641|gb|DQ350342.1|					rnd-1_family-180	gi|306966248|gb|AC242491.2|
rnd-1_family-1082	gi|85068643|gb|DQ350343.1|					rnd-1_family-180	gi|309319838|gb|AC242827.2|
rnd-1_family-1082	gi|85068645|gb|DQ350344.1|					rnd-1_family-180	gi|313851166|gb|AC243490.3|
rnd-1_family-1082	gi|85068647|gb|DQ350345.1|					rnd-1_family-180	gi|319996772|gb|AC243698.4|
rnd-1_family-1082	gi|85068649|gb|DQ350346.1|					rnd-1_family-180	gi|319996776|gb|AC243708.4|
rnd-1_family-1082	gi|85068681|gb|DQ350362.1|					rnd-1_family-180	gi|325505089|gb|AC243717.7|
rnd-1_family-1082	gi|86604548|emb|CR932040.2|					rnd-1_family-180	gi|326694001|gb|AC244082.6|
rnd-1_family-1082	gi|90855334|emb|CT009652.2|					rnd-1_family-180	gi|327199347|gb|AC244194.1|
rnd-1_family-1083	gi|118344474|gb|AC171730.2|					rnd-1_family-180	gi|328683575|gb|AC244332.1|
rnd-1_family-1083	gi|161789452|gb|AC215465.1|					rnd-1_family-180	gi|328683593|gb|AC244270.2|
rnd-1_family-1083	gi|189409182|gb|AC226505.1|					rnd-1_family-180	gi|328751869|gb|AC244338.2|
rnd-1_family-1083	gi|197252118|gb|AC232052.1|					rnd-1_family-180	gi|328751873|gb|AC244342.2|
rnd-1_family-1083	gi|259013635|gb|AC237907.1|					rnd-1_family-180	gi|328751874|gb|AC244343.2|
rnd-1_family-1083	gi|291045353|gb|AC240320.1|					rnd-1_family-180	gi|328887975|gb|AC244273.5|
rnd-1_family-1083	gi|326693997|gb|AC244057.4|					rnd-1_family-180	gi|328887978|gb|AC244282.4|
rnd-1_family-1083	gi|327478488|gb|AC244059.5|					rnd-1_family-180	gi|329112656|gb|AC244303.5|
rnd-1_family-1083	gi|328751873|gb|AC244342.2|					rnd-1_family-180	gi|329112657|gb|AC244304.4|
rnd-1_family-1083	gi|332000172|gb|AC244516.3|					rnd-1_family-180	gi|330340477|gb|AC244302.6|
rnd-1_family-1083	gi|339409300|gb|AC244933.1|					rnd-1_family-180	gi|331640104|gb|AC244541.1|
rnd-1_family-1083	gi|346986525|gb|AC244747.4|					rnd-1_family-180	gi|332000130|gb|AC244531.3|
rnd-1_family-1083	gi|356640600|gb|AC246147.2|					rnd-1_family-180	gi|332000136|gb|AC244529.2|
rnd-1_family-1083	gi|359719112|gb|AC246223.4|					rnd-1_family-180	gi|332000174|gb|AC244548.3|
rnd-1_family-1083	gi|374093244|gb|AC246549.4|					rnd-1_family-180	gi|332000175|gb|AC244591.3|
rnd-1_family-1083	gi|374858111|gb|AC246573.5|					rnd-1_family-180	gi|332000180|gb|AC244575.3|
rnd-1_family-1083	gi|378786720|gb|AC246256.4|					rnd-1_family-180	gi|332205996|gb|AC244592.4|
rnd-1_family-1083	gi|380254504|gb|AC246690.3|					rnd-1_family-180	gi|332639207|gb|AC244631.2|
rnd-1_family-1083	gi|386782371|gb|AC246895.4|					rnd-1_family-180	gi|334358999|gb|AC244735.2|
rnd-1_family-1083	gi|408684441|gb|AC253651.3|					rnd-1_family-180	gi|334359021|gb|AC244761.3|
rnd-1_family-1083	gi|408772997|gb|AC253593.3|					rnd-1_family-180	gi|334359035|gb|AC244723.3|
rnd-1_family-1083	gi|410651540|gb|AC253589.6|					rnd-1_family-180	gi|334688889|gb|AC244756.3|
rnd-1_family-1083	gi|410991949|gb|AC253625.7|					rnd-1_family-180	gi|334688892|gb|AC244787.3|
rnd-1_family-1083	gi|440546445|gb|AC253612.5|					rnd-1_family-180	gi|334688905|gb|AC244738.4|
rnd-1_family-1086	gi|306849482|gb|HQ197978.1|					rnd-1_family-180	gi|334688934|gb|AC244727.4|
rnd-1_family-1087	gi|170763588|gb|AC215361.2|					rnd-1_family-180	gi|334724496|gb|AC244767.5|
rnd-1_family-1087	gi|170763689|gb|AC215482.2|					rnd-1_family-180	gi|334883636|gb|AC244807.2|
rnd-1_family-1087	gi|256260669|gb|FJ536346.1|					rnd-1_family-180	gi|336180357|gb|AC244703.5|
rnd-1_family-1087	gi|258679569|gb|AC237843.1|					rnd-1_family-180	gi|336455178|gb|AC244080.10|
rnd-1_family-1087	gi|260064240|gb|AC238472.1|					rnd-1_family-180	gi|338056344|gb|AC244758.9|
rnd-1_family-1087	gi|328802750|gb|AC244366.3|					rnd-1_family-180	gi|338968938|gb|AC243706.10|
rnd-1_family-1087	gi|334358969|gb|AC244773.2|					rnd-1_family-180	gi|339409266|gb|AC244898.1|
rnd-1_family-1087	gi|334688932|gb|AC244719.4|					rnd-1_family-180	gi|339515773|gb|AC244906.2|
rnd-1_family-1087	gi|334848187|gb|AC244590.4|					rnd-1_family-180	gi|339515782|gb|AC244889.2|
rnd-1_family-1087	gi|334848195|gb|AC244537.10|					rnd-1_family-180	gi|339639672|gb|AC244871.2|
rnd-1_family-1087	gi|344217799|gb|AC245573.3|					rnd-1_family-180	gi|339639686|gb|AC244876.2|
rnd-1_family-1087	gi|345842596|gb|AC245716.2|					rnd-1_family-180	gi|339639697|gb|AC244872.3|
rnd-1_family-1087	gi|349585458|gb|AC245960.4|					rnd-1_family-180	gi|339639705|gb|AC244905.3|
rnd-1_family-1087	gi|357430828|gb|AC245788.7|					rnd-1_family-180	gi|341926338|gb|AC245339.2|
rnd-1_family-1087	gi|359385843|gb|AC246250.3|					rnd-1_family-180	gi|342187383|gb|AC245336.3|
rnd-1_family-1087	gi|359385845|gb|AC246262.3|					rnd-1_family-180	gi|342187387|gb|AC245342.3|
rnd-1_family-1087	gi|359719093|gb|AC246185.4|					rnd-1_family-180	gi|342187388|gb|AC245359.3|
rnd-1_family-1087	gi|359719094|gb|AC246196.4|					rnd-1_family-180	gi|342187398|gb|AC242512.6|
rnd-1_family-1087	gi|374081897|gb|AC246590.2|					rnd-1_family-180	gi|342187412|gb|AC245351.3|
rnd-1_family-1087	gi|374081910|gb|AC246577.2|					rnd-1_family-180	gi|343183453|gb|AC245450.1|
rnd-1_family-1087	gi|375493623|gb|AC246225.7|					rnd-1_family-180	gi|343791060|gb|AC245380.9|
rnd-1_family-1087	gi|380254558|gb|AC246767.2|					rnd-1_family-180	gi|343962716|gb|AC245576.2|
rnd-1_family-1087	gi|380446901|gb|AC246758.3|					rnd-1_family-180	gi|345842610|gb|AC245715.2|
rnd-1_family-1087	gi|381342505|gb|AC246005.5|					rnd-1_family-180	gi|345842612|gb|AC245792.1|
rnd-1_family-1087	gi|387530831|gb|AC246869.3|					rnd-1_family-180	gi|345842622|gb|AC245800.1|
rnd-1_family-1087	gi|391224489|gb|AC246917.1|					rnd-1_family-180	gi|346223481|gb|AC245725.3|
rnd-1_family-1092	gi|118344472|gb|AC171728.2|					rnd-1_family-180	gi|346223483|gb|AC245802.2|
rnd-1_family-1092	gi|119371453|dbj|AP009276.1|					rnd-1_family-180	gi|346223515|gb|AC245838.2|
rnd-1_family-1092	gi|119371465|dbj|AP009288.1|					rnd-1_family-180	gi|346986516|gb|AC245796.3|
rnd-1_family-1092	gi|119371466|dbj|AP009289.1|					rnd-1_family-180	gi|346986525|gb|AC244747.4|
rnd-1_family-1092	gi|149846047|emb|CU457754.5|					rnd-1_family-180	gi|347447230|gb|AC245580.3|
rnd-1_family-1092	gi|162066158|gb|EU124741.2|					rnd-1_family-180	gi|347543868|gb|AC245808.3|
rnd-1_family-1092	gi|165263511|dbj|AP009596.1|					rnd-1_family-180	gi|347582688|gb|AC245330.4|
rnd-1_family-1092	gi|166064066|gb|AC211020.2|					rnd-1_family-180	gi|347582690|gb|AC245583.5|
rnd-1_family-1092	gi|170763605|gb|AC215384.2|					rnd-1_family-180	gi|347582698|gb|AC245355.4|
rnd-1_family-1092	gi|170932568|gb|AC219212.1|					rnd-1_family-180	gi|349501149|gb|AC245950.3|
rnd-1_family-1092	gi|201071254|emb|CU915751.4|					rnd-1_family-180	gi|349501209|gb|AC245989.2|
rnd-1_family-1092	gi|209408459|emb|CU914757.7|					rnd-1_family-180	gi|349501218|gb|AC245940.3|
rnd-1_family-1092	gi|212547940|emb|CU927986.7|					rnd-1_family-180	gi|349585461|gb|AC246017.3|
rnd-1_family-1092	gi|260063981|dbj|AP011551.1|					rnd-1_family-180	gi|349585483|gb|AC246007.3|
rnd-1_family-1092	gi|260903611|gb|AC238560.1|					rnd-1_family-180	gi|349585488|gb|AC245964.4|
rnd-1_family-1092	gi|283436236|gb|AC239536.2|					rnd-1_family-180	gi|349732389|gb|AC245970.3|
rnd-1_family-1092	gi|311692722|gb|AC243024.1|					rnd-1_family-180	gi|349732395|gb|AC245985.3|
rnd-1_family-1092	gi|323363049|gb|AC243851.1|					rnd-1_family-180	gi|349732416|gb|AC245948.3|
rnd-1_family-1092	gi|325505089|gb|AC243717.7|					rnd-1_family-180	gi|350540685|gb|AC246024.4|
rnd-1_family-1092	gi|327478486|gb|AC233127.23|					rnd-1_family-180	gi|350606468|gb|AC245943.3|
rnd-1_family-1092	gi|327478489|gb|AC243477.7|					rnd-1_family-180	gi|350606471|gb|AC245377.8|
rnd-1_family-1092	gi|328751865|gb|AC244333.3|					rnd-1_family-180	gi|351542247|gb|AC245974.4|
rnd-1_family-1092	gi|328802750|gb|AC244366.3|					rnd-1_family-180	gi|351542257|gb|AC245819.5|
rnd-1_family-1092	gi|328887981|gb|AC244357.3|					rnd-1_family-180	gi|356582599|gb|AC246113.2|
rnd-1_family-1092	gi|334358943|gb|AC244716.3|					rnd-1_family-180	gi|356640568|gb|AC246073.3|
rnd-1_family-1092	gi|334688879|gb|AC244714.3|					rnd-1_family-180	gi|356640592|gb|AC246145.2|
rnd-1_family-1092	gi|336180366|gb|AC244760.6|					rnd-1_family-180	gi|356640601|gb|AC246094.3|
rnd-1_family-1092	gi|339515782|gb|AC244889.2|					rnd-1_family-180	gi|356640607|gb|AC246102.3|
rnd-1_family-1092	gi|343962720|gb|AC245588.2|					rnd-1_family-180	gi|356640622|gb|AC246165.2|
rnd-1_family-1092	gi|345842602|gb|AC245786.1|					rnd-1_family-180	gi|356874821|gb|AC246152.2|
rnd-1_family-1092	gi|346986527|gb|AC244935.5|					rnd-1_family-180	gi|356883063|gb|AC246072.3|
rnd-1_family-1092	gi|347582698|gb|AC245355.4|					rnd-1_family-180	gi|356883069|gb|AC246107.3|
rnd-1_family-1092	gi|349585458|gb|AC245960.4|					rnd-1_family-180	gi|357197199|gb|AC245724.5|
rnd-1_family-1092	gi|353677995|gb|AC245991.5|					rnd-1_family-180	gi|357197203|gb|AC245720.5|
rnd-1_family-1092	gi|353731106|gb|AC245993.5|					rnd-1_family-180	gi|357430831|gb|AC246088.4|
rnd-1_family-1092	gi|356582641|gb|AC246087.2|					rnd-1_family-180	gi|358030448|gb|AC244055.5|
rnd-1_family-1092	gi|356640569|gb|AC246166.1|					rnd-1_family-180	gi|358030449|gb|AC244075.5|
rnd-1_family-1092	gi|356640617|gb|AC246118.3|					rnd-1_family-180	gi|358439639|gb|AC244274.8|
rnd-1_family-1092	gi|356883085|gb|AC246154.3|					rnd-1_family-180	gi|359339283|gb|AC246259.2|
rnd-1_family-1092	gi|358030439|gb|AC244079.4|					rnd-1_family-180	gi|359385793|gb|AC246249.3|
rnd-1_family-1092	gi|358031587|gb|AC245179.2|					rnd-1_family-180	gi|359385845|gb|AC246262.3|
rnd-1_family-1092	gi|359465806|gb|AC246254.4|					rnd-1_family-180	gi|359719080|gb|AC246189.4|
rnd-1_family-1092	gi|359751516|gb|AC246198.4|					rnd-1_family-180	gi|359719081|gb|AC246200.4|
rnd-1_family-1092	gi|375268761|gb|AC246162.6|					rnd-1_family-180	gi|359719095|gb|AC246205.4|
rnd-1_family-1092	gi|380036133|gb|AC246757.1|					rnd-1_family-180	gi|359719100|gb|AC246231.4|
rnd-1_family-1092	gi|391224530|gb|AC246963.1|					rnd-1_family-180	gi|359719110|gb|AC246204.4|
rnd-1_family-1092	gi|399498638|gb|AC247106.1|					rnd-1_family-180	gi|359719113|gb|AC246188.5|
rnd-1_family-1092	gi|425876806|gb|AC253986.4|					rnd-1_family-180	gi|359719114|gb|AC246213.4|
rnd-1_family-1092	gi|426214927|gb|AC253993.4|					rnd-1_family-180	gi|359751504|gb|AC246206.5|
rnd-1_family-1096	gi|124516815|emb|CU302230.4|					rnd-1_family-180	gi|359751513|gb|AC246192.4|
rnd-1_family-1096	gi|142942393|gb|EF514212.1|					rnd-1_family-180	gi|359807693|gb|AC246246.4|
rnd-1_family-1096	gi|142942512|gb|EF514213.1|					rnd-1_family-180	gi|359807696|gb|AC246201.5|
rnd-1_family-1096	gi|157649064|gb|EU124744.1|					rnd-1_family-180	gi|363399091|gb|AC246224.6|
rnd-1_family-1096	gi|165263517|dbj|AP009602.1|					rnd-1_family-180	gi|363543570|gb|AC245841.4|
rnd-1_family-1096	gi|169647113|gb|AC217914.1|					rnd-1_family-180	gi|364503196|gb|AC244045.5|
rnd-1_family-1096	gi|178821222|gb|AC225093.1|					rnd-1_family-180	gi|374081897|gb|AC246590.2|
rnd-1_family-1096	gi|212290216|emb|CU407318.19|					rnd-1_family-180	gi|374093244|gb|AC246549.4|
rnd-1_family-1096	gi|238036887|dbj|AP011518.1|					rnd-1_family-180	gi|374253838|gb|AC246552.5|
rnd-1_family-1096	gi|238036890|dbj|AP011521.1|					rnd-1_family-180	gi|374858111|gb|AC246573.5|
rnd-1_family-1096	gi|242247688|gb|AC232713.2|					rnd-1_family-180	gi|374858117|gb|AC246574.4|
rnd-1_family-1096	gi|291045391|gb|AC238949.8|					rnd-1_family-180	gi|375151642|gb|AC246564.5|
rnd-1_family-1096	gi|300116010|dbj|AP011906.1|					rnd-1_family-180	gi|375268749|gb|AC246639.3|
rnd-1_family-1096	gi|300193084|gb|AC240207.3|					rnd-1_family-180	gi|375268751|gb|AC245830.5|
rnd-1_family-1096	gi|30911135|gb|AC144791.1|					rnd-1_family-180	gi|375298794|gb|AC246632.4|
rnd-1_family-1096	gi|326694001|gb|AC244082.6|					rnd-1_family-180	gi|375493623|gb|AC246225.7|
rnd-1_family-1096	gi|328927119|gb|AC244293.6|					rnd-1_family-180	gi|376319309|gb|AC246631.4|
rnd-1_family-1096	gi|332164814|gb|AC244582.5|					rnd-1_family-180	gi|377520190|gb|AC246650.4|
rnd-1_family-1096	gi|332639215|gb|AC244521.8|					rnd-1_family-180	gi|378404913|gb|AC246610.5|
rnd-1_family-1096	gi|333470778|gb|AC243358.14|					rnd-1_family-180	gi|378744257|gb|AC246572.8|
rnd-1_family-1096	gi|334688877|gb|AC244700.4|					rnd-1_family-180	gi|379056408|gb|AC246155.5|
rnd-1_family-1096	gi|334688914|gb|AC244740.3|					rnd-1_family-180	gi|379056412|gb|AC246258.8|
rnd-1_family-1096	gi|334848195|gb|AC244537.10|					rnd-1_family-180	gi|379133648|gb|AC240869.14|
rnd-1_family-1096	gi|339639678|gb|AC244913.3|					rnd-1_family-180	gi|380036158|gb|AC246704.2|
rnd-1_family-1096	gi|346223501|gb|AC245815.2|					rnd-1_family-180	gi|380254531|gb|AC246705.3|
rnd-1_family-1096	gi|347582694|gb|AC245581.6|					rnd-1_family-180	gi|380254548|gb|AC246745.2|
rnd-1_family-1096	gi|347800776|gb|AC244927.4|					rnd-1_family-180	gi|380254566|gb|AC246714.3|
rnd-1_family-1096	gi|349501196|gb|AC245958.3|					rnd-1_family-180	gi|380446860|gb|AC246772.2|
rnd-1_family-1096	gi|350606474|gb|AC245996.4|					rnd-1_family-180	gi|380446875|gb|AC246716.3|
rnd-1_family-1096	gi|359339103|gb|AC243355.13|					rnd-1_family-180	gi|380446879|gb|AC246699.4|
rnd-1_family-1096	gi|359385800|gb|AC246203.3|					rnd-1_family-180	gi|380503918|gb|AC246717.3|
rnd-1_family-1096	gi|359719104|gb|AC246182.4|					rnd-1_family-180	gi|380714687|gb|AC246686.5|
rnd-1_family-1096	gi|359751513|gb|AC246192.4|					rnd-1_family-180	gi|380748999|gb|AC246740.3|
rnd-1_family-1096	gi|374081908|gb|AC246565.2|					rnd-1_family-180	gi|380848834|gb|AC246742.6|
rnd-1_family-1096	gi|375331969|gb|AC246644.3|					rnd-1_family-180	gi|380848837|gb|AC245451.2|
rnd-1_family-1096	gi|378404913|gb|AC246610.5|					rnd-1_family-180	gi|381214399|gb|AC246751.6|
rnd-1_family-1096	gi|380254541|gb|AC246754.2|					rnd-1_family-180	gi|383087761|gb|AC246625.5|
rnd-1_family-1096	gi|380254545|gb|AC246715.3|					rnd-1_family-180	gi|383873411|gb|AC244365.9|
rnd-1_family-1096	gi|380446857|gb|AC245803.7|					rnd-1_family-180	gi|383873412|gb|AC244808.10|
rnd-1_family-1096	gi|384086937|gb|AC244769.10|					rnd-1_family-180	gi|383873416|gb|AC244900.4|
rnd-1_family-1096	gi|399498638|gb|AC247106.1|					rnd-1_family-180	gi|384086944|gb|AC244726.13|
rnd-1_family-1097	gi|119371479|dbj|AP009302.1|					rnd-1_family-180	gi|384086946|gb|AC244307.8|
rnd-1_family-1097	gi|157649061|gb|EU139075.1|					rnd-1_family-180	gi|384476007|gb|AC244908.7|
rnd-1_family-1097	gi|162066158|gb|EU124741.2|					rnd-1_family-180	gi|384476010|gb|AC244879.3|
rnd-1_family-1097	gi|167472500|gb|AC213008.2|					rnd-1_family-180	gi|385198118|gb|AC246109.8|
rnd-1_family-1097	gi|178821222|gb|AC225093.1|					rnd-1_family-180	gi|385862277|gb|AC246851.1|
rnd-1_family-1097	gi|195973047|emb|CU914529.3|					rnd-1_family-180	gi|385862301|gb|AC246874.1|
rnd-1_family-1097	gi|262118335|gb|AC238787.1|					rnd-1_family-180	gi|386268106|gb|AC246867.2|
rnd-1_family-1097	gi|311692722|gb|AC243024.1|					rnd-1_family-180	gi|386645062|gb|AC246852.3|
rnd-1_family-1097	gi|322836847|gb|HQ896308.1|					rnd-1_family-180	gi|387530819|gb|AC246840.3|
rnd-1_family-1097	gi|324021764|gb|AC242825.4|					rnd-1_family-180	gi|387598101|gb|AC246830.4|
rnd-1_family-1097	gi|339515740|gb|AC244949.2|					rnd-1_family-180	gi|387598102|gb|AC246839.3|
rnd-1_family-1097	gi|339639709|gb|AC244887.2|					rnd-1_family-180	gi|388242321|gb|AC246856.3|
rnd-1_family-1097	gi|339639715|gb|AC244938.2|					rnd-1_family-180	gi|391224498|gb|AC246928.1|
rnd-1_family-1097	gi|342307140|gb|AC245361.4|					rnd-1_family-180	gi|391224500|gb|AC246930.1|
rnd-1_family-1097	gi|343962711|gb|AC245577.2|					rnd-1_family-180	gi|391224533|gb|AC246967.1|
rnd-1_family-1097	gi|344030287|gb|AC245578.3|					rnd-1_family-180	gi|391353420|gb|AC246665.5|
rnd-1_family-1097	gi|346223476|gb|AC245731.3|					rnd-1_family-180	gi|391738237|gb|AC246756.5|
rnd-1_family-1097	gi|346986527|gb|AC244935.5|					rnd-1_family-180	gi|392583927|gb|AC246075.11|
rnd-1_family-1097	gi|347543868|gb|AC245808.3|					rnd-1_family-180	gi|392583937|gb|AC246804.7|
rnd-1_family-1097	gi|349585459|gb|AC245998.3|					rnd-1_family-180	gi|392841231|gb|AC246687.10|
rnd-1_family-1097	gi|356582557|gb|AC246074.2|					rnd-1_family-180	gi|399498640|gb|AC247108.1|
rnd-1_family-1097	gi|358030439|gb|AC244079.4|					rnd-1_family-180	gi|399567879|gb|AC247134.2|
rnd-1_family-1097	gi|358031587|gb|AC245179.2|					rnd-1_family-180	gi|399870890|gb|AC247063.4|
rnd-1_family-1097	gi|359751516|gb|AC246198.4|					rnd-1_family-180	gi|399870919|gb|AC247067.4|
rnd-1_family-1097	gi|375331984|gb|AC246652.3|					rnd-1_family-180	gi|399870967|gb|AC247101.3|
rnd-1_family-1097	gi|375493632|gb|AC246642.3|					rnd-1_family-180	gi|400529143|gb|AC247091.4|
rnd-1_family-1097	gi|391224501|gb|AC246931.1|					rnd-1_family-180	gi|400529147|gb|AC247111.4|
rnd-1_family-1097	gi|440546446|gb|AC253987.8|					rnd-1_family-180	gi|400529148|gb|AC247080.4|
rnd-1_family-1098	gi|118344472|gb|AC171728.2|					rnd-1_family-180	gi|400529163|gb|AC247124.4|
rnd-1_family-1098	gi|120871674|dbj|AP009318.1|					rnd-1_family-180	gi|400974273|gb|AC247119.5|
rnd-1_family-1098	gi|154623610|dbj|AP009479.1|					rnd-1_family-180	gi|401464846|gb|AC247079.4|
rnd-1_family-1098	gi|165722524|gb|AC216660.1|					rnd-1_family-180	gi|406647900|gb|AC247173.5|
rnd-1_family-1098	gi|207366932|emb|CU915759.2|					rnd-1_family-180	gi|408535200|gb|AC253609.2|
rnd-1_family-1098	gi|212288025|gb|AC233062.1|					rnd-1_family-180	gi|408535225|gb|AC253636.2|
rnd-1_family-1098	gi|291045389|gb|AC239579.7|					rnd-1_family-180	gi|408535226|gb|AC253649.2|
rnd-1_family-1098	gi|328683605|gb|AC244283.2|					rnd-1_family-180	gi|408535230|gb|AC253662.2|
rnd-1_family-1098	gi|329744692|gb|AC244278.7|					rnd-1_family-180	gi|408535236|gb|AC253678.2|
rnd-1_family-1098	gi|332000175|gb|AC244591.3|					rnd-1_family-180	gi|408535251|gb|AC253623.2|
rnd-1_family-1098	gi|332000180|gb|AC244575.3|					rnd-1_family-180	gi|408684423|gb|AC253616.3|
rnd-1_family-1098	gi|332000191|gb|AC244573.2|					rnd-1_family-180	gi|408684448|gb|AC253679.3|
rnd-1_family-1098	gi|345842656|gb|AC245824.1|					rnd-1_family-180	gi|408772995|gb|AC253668.3|
rnd-1_family-1098	gi|356874821|gb|AC246152.2|					rnd-1_family-180	gi|408773001|gb|AC253635.3|
rnd-1_family-1098	gi|356883080|gb|AC245348.6|					rnd-1_family-180	gi|408773013|gb|AC253652.3|
rnd-1_family-1098	gi|357197199|gb|AC245724.5|					rnd-1_family-180	gi|408773020|gb|AC253669.3|
rnd-1_family-1098	gi|358439636|gb|AC244272.5|					rnd-1_family-180	gi|409018993|gb|AC253628.3|
rnd-1_family-1098	gi|375268746|gb|AC246621.3|					rnd-1_family-180	gi|409168333|gb|AC253654.4|
rnd-1_family-1098	gi|375493639|gb|AC246202.6|					rnd-1_family-180	gi|410176084|gb|AC253614.8|
rnd-1_family-1098	gi|380254518|gb|AC246675.4|					rnd-1_family-180	gi|410515439|gb|AC253620.3|
rnd-1_family-1098	gi|383387824|gb|AC244276.7|					rnd-1_family-180	gi|410812213|gb|AC253680.4|
rnd-1_family-1098	gi|388511118|gb|AC246849.5|					rnd-1_family-180	gi|419851370|gb|AC247203.7|
rnd-1_family-1098	gi|403067963|gb|AC247227.4|					rnd-1_family-180	gi|428229691|gb|AC254060.5|
rnd-1_family-1098	gi|440647467|gb|AC253627.4|					rnd-1_family-180	gi|440309882|gb|AC253622.5|
rnd-1_family-1099	gi|108792487|emb|CT990559.2|					rnd-1_family-180	gi|440309887|gb|AC254040.4|
rnd-1_family-1099	gi|291084959|gb|AC240345.1|					rnd-1_family-180	gi|440546451|gb|AC253661.5|
rnd-1_family-1099	gi|298569852|gb|HM241147.1|					rnd-1_family-180	gi|440918753|gb|AC247061.11|
rnd-1_family-1099	gi|298569854|gb|HM241148.1|					rnd-1_family-180	gi|56547712|gb|AY850394.1|
rnd-1_family-1099	gi|298569856|gb|HM241149.1|					rnd-1_family-180	gi|81295479|gb|AC171727.1|
rnd-1_family-1099	gi|298569858|gb|HM241150.1|					rnd-1_family-189	gi|110350582|emb|CT990489.3|
rnd-1_family-1099	gi|306849482|gb|HQ197978.1|					rnd-1_family-189	gi|111186359|emb|CT990624.4|
rnd-1_family-1099	gi|329665120|gb|AC243357.13|					rnd-1_family-189	gi|112703023|emb|CT990638.4|
rnd-1_family-1099	gi|332000172|gb|AC244516.3|					rnd-1_family-189	gi|118344470|gb|AC171726.2|
rnd-1_family-1099	gi|334688889|gb|AC244756.3|					rnd-1_family-189	gi|119371448|dbj|AP009271.1|
rnd-1_family-1099	gi|349732406|gb|AC245933.3|					rnd-1_family-189	gi|119371449|dbj|AP009272.1|
rnd-1_family-1099	gi|359465804|gb|AC246228.4|					rnd-1_family-189	gi|119371468|dbj|AP009291.1|
rnd-1_family-1099	gi|408684432|gb|AC253588.3|					rnd-1_family-189	gi|120870125|emb|CU062499.6|
rnd-1_family-1099	gi|95105941|gb|DQ445620.1|					rnd-1_family-189	gi|120871674|dbj|AP009318.1|
rnd-1_family-1100	gi|146430826|gb|EF555209.1|					rnd-1_family-189	gi|130381698|dbj|AP009360.1|
rnd-1_family-1100	gi|259014007|gb|AC238277.1|					rnd-1_family-189	gi|149773152|emb|CU222540.11|
rnd-1_family-1100	gi|289583266|gb|GU906235.1|					rnd-1_family-189	gi|151302604|emb|CU457812.8|
rnd-1_family-1100	gi|289583267|gb|GU906236.1|					rnd-1_family-189	gi|155368239|emb|CU459144.4|
rnd-1_family-1100	gi|295843812|gb|AC232217.2|					rnd-1_family-189	gi|157098801|gb|AC209589.1|
rnd-1_family-1100	gi|322836367|gb|HQ896309.1|					rnd-1_family-189	gi|157649064|gb|EU124744.1|
rnd-1_family-1100	gi|328683631|gb|AC244308.2|					rnd-1_family-189	gi|158516886|gb|EU124737.2|
rnd-1_family-1100	gi|334724523|gb|AC244710.5|					rnd-1_family-189	gi|158830123|gb|EU124733.2|
rnd-1_family-1100	gi|53749428|gb|AC151801.1|					rnd-1_family-189	gi|160333029|emb|CU457449.8|
rnd-1_family-1100	gi|54261818|gb|AC151957.1|					rnd-1_family-189	gi|160961474|dbj|AP009547.1|
rnd-1_family-1102	gi|119371460|dbj|AP009283.1|					rnd-1_family-189	gi|161789400|gb|AC215413.1|
rnd-1_family-1102	gi|149941611|dbj|AP009409.1|					rnd-1_family-189	gi|162138746|emb|CU468225.4|
rnd-1_family-1102	gi|151302604|emb|CU457812.8|					rnd-1_family-189	gi|164664410|emb|CU571307.4|
rnd-1_family-1102	gi|158258992|dbj|AP009515.1|					rnd-1_family-189	gi|165263522|dbj|AP009607.1|
rnd-1_family-1102	gi|163913985|emb|CU571242.3|					rnd-1_family-189	gi|166159198|gb|AC212439.2|
rnd-1_family-1102	gi|169219366|dbj|AP010258.1|					rnd-1_family-189	gi|170763597|gb|AC215372.2|
rnd-1_family-1102	gi|170763586|gb|AC215359.2|					rnd-1_family-189	gi|170763633|gb|AC215417.2|
rnd-1_family-1102	gi|170763588|gb|AC215361.2|					rnd-1_family-189	gi|170763654|gb|AC215440.2|
rnd-1_family-1102	gi|170763637|gb|AC215421.2|					rnd-1_family-189	gi|170763658|gb|AC215447.2|
rnd-1_family-1102	gi|170763689|gb|AC215482.2|					rnd-1_family-189	gi|170763662|gb|AC215452.2|
rnd-1_family-1102	gi|212373482|gb|AC216910.2|					rnd-1_family-189	gi|170763670|gb|AC215460.2|
rnd-1_family-1102	gi|226432440|gb|AC235805.1|					rnd-1_family-189	gi|170763676|gb|AC215467.2|
rnd-1_family-1102	gi|349732405|gb|AC246010.3|					rnd-1_family-189	gi|194069789|dbj|AP010810.1|
rnd-1_family-1102	gi|356582627|gb|AC246079.2|					rnd-1_family-189	gi|194239302|emb|CU468294.6|
rnd-1_family-1102	gi|359751516|gb|AC246198.4|					rnd-1_family-189	gi|194239948|emb|CU570870.3|
rnd-1_family-1102	gi|374081902|gb|AC246581.3|					rnd-1_family-189	gi|194373203|emb|CU914754.3|
rnd-1_family-1102	gi|392494096|gb|AC246880.5|					rnd-1_family-189	gi|201071779|emb|CU928481.5|
rnd-1_family-1102	gi|393797081|gb|AC246883.6|					rnd-1_family-189	gi|207366932|emb|CU915759.2|
rnd-1_family-1102	gi|408772993|gb|AC253673.3|					rnd-1_family-189	gi|209729960|emb|CU928761.4|
rnd-1_family-1102	gi|408773008|gb|AC253655.3|					rnd-1_family-189	gi|209739325|emb|CU915760.7|
rnd-1_family-1102	gi|56547712|gb|AY850394.1|					rnd-1_family-189	gi|209971738|emb|CU915752.6|
rnd-1_family-1104	gi|157151786|gb|AC209660.1|					rnd-1_family-189	gi|210139348|emb|CU928194.8|
rnd-1_family-1105	gi|118344472|gb|AC171728.2|					rnd-1_family-189	gi|218156173|dbj|AP010940.1|
rnd-1_family-1105	gi|162066158|gb|EU124741.2|					rnd-1_family-189	gi|218156175|dbj|AP010942.1|
rnd-1_family-1105	gi|165263511|dbj|AP009596.1|					rnd-1_family-189	gi|222144364|gb|AC234415.1|
rnd-1_family-1105	gi|212547940|emb|CU927986.7|					rnd-1_family-189	gi|226432433|gb|AC235798.1|
rnd-1_family-1105	gi|260063981|dbj|AP011551.1|					rnd-1_family-189	gi|226432439|gb|AC235804.1|
rnd-1_family-1105	gi|283436236|gb|AC239536.2|					rnd-1_family-189	gi|226432440|gb|AC235805.1|
rnd-1_family-1105	gi|325505089|gb|AC243717.7|					rnd-1_family-189	gi|238036890|dbj|AP011521.1|
rnd-1_family-1105	gi|328751865|gb|AC244333.3|					rnd-1_family-189	gi|260063980|dbj|AP011550.1|
rnd-1_family-1105	gi|334688879|gb|AC244714.3|					rnd-1_family-189	gi|260064210|gb|AC238435.1|
rnd-1_family-1105	gi|336180366|gb|AC244760.6|					rnd-1_family-189	gi|260064214|gb|AC238442.1|
rnd-1_family-1105	gi|343962720|gb|AC245588.2|					rnd-1_family-189	gi|260064239|gb|AC238471.1|
rnd-1_family-1105	gi|345842602|gb|AC245786.1|					rnd-1_family-189	gi|260064244|gb|AC238476.1|
rnd-1_family-1105	gi|347582698|gb|AC245355.4|					rnd-1_family-189	gi|269996065|gb|AC233121.6|
rnd-1_family-1105	gi|356640617|gb|AC246118.3|					rnd-1_family-189	gi|285693322|gb|AC238918.11|
rnd-1_family-1105	gi|391224530|gb|AC246963.1|					rnd-1_family-189	gi|288806636|gb|AC238498.11|
rnd-1_family-1105	gi|426214927|gb|AC253993.4|					rnd-1_family-189	gi|290755765|gb|AC240198.1|
rnd-1_family-1106	gi|119371446|dbj|AP009269.1|					rnd-1_family-189	gi|290755785|gb|AC240217.1|
rnd-1_family-1106	gi|119371457|dbj|AP009280.1|					rnd-1_family-189	gi|290755797|gb|AC240229.1|
rnd-1_family-1106	gi|130381698|dbj|AP009360.1|					rnd-1_family-189	gi|292804209|gb|AC239573.3|
rnd-1_family-1106	gi|165263521|dbj|AP009606.1|					rnd-1_family-189	gi|295843811|gb|AC212314.2|
rnd-1_family-1106	gi|165263522|dbj|AP009607.1|					rnd-1_family-189	gi|295843812|gb|AC232217.2|
rnd-1_family-1106	gi|306849482|gb|HQ197978.1|					rnd-1_family-189	gi|298359236|gb|AC240858.5|
rnd-1_family-1108	gi|119371473|dbj|AP009296.1|					rnd-1_family-189	gi|298493361|gb|AC240870.4|
rnd-1_family-1108	gi|123711044|emb|CU222537.4|					rnd-1_family-189	gi|300116008|dbj|AP011904.1|
rnd-1_family-1108	gi|142942393|gb|EF514212.1|					rnd-1_family-189	gi|300116315|gb|AC238744.2|
rnd-1_family-1108	gi|146424713|dbj|AP009393.1|					rnd-1_family-189	gi|306966248|gb|AC242491.2|
rnd-1_family-1108	gi|149930465|gb|EF647601.1|					rnd-1_family-189	gi|308044643|gb|AC233126.17|
rnd-1_family-1108	gi|157887121|emb|CU457804.4|					rnd-1_family-189	gi|313747616|gb|AC243469.1|
rnd-1_family-1108	gi|158258994|dbj|AP009517.1|					rnd-1_family-189	gi|314122323|gb|AC243473.3|
rnd-1_family-1108	gi|161789430|gb|AC215443.1|					rnd-1_family-189	gi|326693997|gb|AC244057.4|
rnd-1_family-1108	gi|165263507|dbj|AP009592.1|					rnd-1_family-189	gi|326694000|gb|AC244074.7|
rnd-1_family-1108	gi|165263521|dbj|AP009606.1|					rnd-1_family-189	gi|326807064|gb|AC244078.4|
rnd-1_family-1108	gi|166159193|gb|AC212435.2|					rnd-1_family-189	gi|327180792|gb|AC244064.6|
rnd-1_family-1108	gi|168986525|gb|AC217788.1|					rnd-1_family-189	gi|328683623|gb|AC244300.2|
rnd-1_family-1108	gi|169219374|dbj|AP010266.1|					rnd-1_family-189	gi|328683631|gb|AC244308.2|
rnd-1_family-1108	gi|170763655|gb|AC215441.2|					rnd-1_family-189	gi|328683642|gb|AC244359.1|
rnd-1_family-1108	gi|170763698|gb|AC215491.2|					rnd-1_family-189	gi|328683645|gb|AC244362.1|
rnd-1_family-1108	gi|170933591|gb|AC220061.1|					rnd-1_family-189	gi|328751865|gb|AC244333.3|
rnd-1_family-1108	gi|189409183|gb|AC226506.1|					rnd-1_family-189	gi|328751870|gb|AC244339.3|
rnd-1_family-1108	gi|190350139|emb|CU856534.4|					rnd-1_family-189	gi|328751900|gb|AC244269.3|
rnd-1_family-1108	gi|195976831|gb|AC231672.1|					rnd-1_family-189	gi|328887978|gb|AC244282.4|
rnd-1_family-1108	gi|212288985|emb|CU927997.8|					rnd-1_family-189	gi|328887981|gb|AC244357.3|
rnd-1_family-1108	gi|215744972|gb|AC233394.1|					rnd-1_family-189	gi|329112657|gb|AC244304.4|
rnd-1_family-1108	gi|259013910|gb|AC238182.1|					rnd-1_family-189	gi|329665116|gb|AC244288.3|
rnd-1_family-1108	gi|281306871|gb|AC239435.2|					rnd-1_family-189	gi|329744692|gb|AC244278.7|
rnd-1_family-1108	gi|28372701|gb|AC139840.1|					rnd-1_family-189	gi|332000120|gb|AC244597.2|
rnd-1_family-1108	gi|291045353|gb|AC240320.1|					rnd-1_family-189	gi|332078582|gb|AC244581.4|
rnd-1_family-1108	gi|299782667|gb|AC241422.4|					rnd-1_family-189	gi|332164831|gb|AC244526.4|
rnd-1_family-1108	gi|30911135|gb|AC144791.1|					rnd-1_family-189	gi|332164835|gb|AC244547.5|
rnd-1_family-1108	gi|315139097|gb|AC243478.6|					rnd-1_family-189	gi|332639212|gb|AC244528.4|
rnd-1_family-1108	gi|316890723|gb|AC243360.7|					rnd-1_family-189	gi|334358951|gb|AC244730.2|
rnd-1_family-1108	gi|326381181|gb|AC244047.6|					rnd-1_family-189	gi|334359010|gb|AC244706.2|
rnd-1_family-1108	gi|326439114|gb|AC243702.6|					rnd-1_family-189	gi|334359020|gb|AC244717.2|
rnd-1_family-1108	gi|332000123|gb|AC244557.2|					rnd-1_family-189	gi|334688889|gb|AC244756.3|
rnd-1_family-1108	gi|332000194|gb|AC244561.2|					rnd-1_family-189	gi|334688925|gb|AC244731.4|
rnd-1_family-1108	gi|332164834|gb|AC244571.4|					rnd-1_family-189	gi|334724505|gb|AC244770.4|
rnd-1_family-1108	gi|332164839|gb|AC244574.4|					rnd-1_family-189	gi|334724516|gb|AC244728.4|
rnd-1_family-1108	gi|334902908|gb|JF900492.1|					rnd-1_family-189	gi|334724523|gb|AC244710.5|
rnd-1_family-1108	gi|339409262|gb|AC244894.1|					rnd-1_family-189	gi|334848187|gb|AC244590.4|
rnd-1_family-1108	gi|339639698|gb|AC244943.2|					rnd-1_family-189	gi|334848191|gb|AC244806.2|
rnd-1_family-1108	gi|343962746|gb|AC245571.2|					rnd-1_family-189	gi|334848194|gb|AC244559.6|
rnd-1_family-1108	gi|346223497|gb|AC245794.2|					rnd-1_family-189	gi|335354112|gb|AC243475.4|
rnd-1_family-1108	gi|346223513|gb|AC245726.3|					rnd-1_family-189	gi|336180359|gb|AC244524.9|
rnd-1_family-1108	gi|346716436|gb|AC244711.7|					rnd-1_family-189	gi|339409248|gb|AC244880.1|
rnd-1_family-1108	gi|347300489|gb|AC245790.3|					rnd-1_family-189	gi|339409298|gb|AC244931.1|
rnd-1_family-1108	gi|350529461|gb|AC246013.3|					rnd-1_family-189	gi|339409300|gb|AC244933.1|
rnd-1_family-1108	gi|358030435|gb|AC239575.3|					rnd-1_family-189	gi|339515740|gb|AC244949.2|
rnd-1_family-1108	gi|358030446|gb|AC243864.3|					rnd-1_family-189	gi|339515782|gb|AC244889.2|
rnd-1_family-1108	gi|359719098|gb|AC246183.5|					rnd-1_family-189	gi|339639672|gb|AC244871.2|
rnd-1_family-1108	gi|380446894|gb|AC246749.3|					rnd-1_family-189	gi|339639680|gb|AC244926.2|
rnd-1_family-1108	gi|383387820|gb|AC241425.15|					rnd-1_family-189	gi|339730796|gb|AC244957.4|
rnd-1_family-1108	gi|384551769|gb|AC245362.6|					rnd-1_family-189	gi|341926338|gb|AC245339.2|
rnd-1_family-1108	gi|386268065|gb|AC246901.2|					rnd-1_family-189	gi|342187383|gb|AC245336.3|
rnd-1_family-1108	gi|408773000|gb|AC253634.3|					rnd-1_family-189	gi|342187387|gb|AC245342.3|
rnd-1_family-1108	gi|53749456|gb|AC151803.1|					rnd-1_family-189	gi|342187393|gb|AC245329.3|
rnd-1_family-1108	gi|56744281|gb|AC154033.1|					rnd-1_family-189	gi|342187400|gb|AC245331.3|
rnd-1_family-1108	gi|83629189|gb|AF275345.3|					rnd-1_family-189	gi|342187412|gb|AC245351.3|
rnd-1_family-1108	gi|85816297|gb|DQ274179.2|					rnd-1_family-189	gi|342307123|gb|AC245338.4|
rnd-1_family-1112	gi|142942393|gb|EF514212.1|					rnd-1_family-189	gi|342349377|gb|AC244867.2|
rnd-1_family-1112	gi|15987769|gb|AF411804.1|					rnd-1_family-189	gi|343962720|gb|AC245588.2|
rnd-1_family-1112	gi|197252177|gb|AC232111.1|					rnd-1_family-189	gi|343962739|gb|AC245560.2|
rnd-1_family-1112	gi|260063986|dbj|AP011556.1|					rnd-1_family-189	gi|344030287|gb|AC245578.3|
rnd-1_family-1112	gi|260903616|gb|AC238564.1|					rnd-1_family-189	gi|344179175|gb|AC245569.3|
rnd-1_family-1112	gi|262118335|gb|AC238787.1|					rnd-1_family-189	gi|344925912|gb|AC245586.3|
rnd-1_family-1112	gi|322836369|gb|HQ896311.1|					rnd-1_family-189	gi|345842596|gb|AC245716.2|
rnd-1_family-1112	gi|326381184|gb|AC244052.6|					rnd-1_family-189	gi|345842665|gb|AC245729.2|
rnd-1_family-1112	gi|328751874|gb|AC244343.2|					rnd-1_family-189	gi|345842678|gb|AC245840.1|
rnd-1_family-1112	gi|332000167|gb|AC244515.3|					rnd-1_family-189	gi|346223494|gb|AC245784.2|
rnd-1_family-1112	gi|334688895|gb|AC244751.4|					rnd-1_family-189	gi|346223495|gb|AC245825.2|
rnd-1_family-1112	gi|344179177|gb|AC245556.3|					rnd-1_family-189	gi|346421467|gb|AC245740.3|
rnd-1_family-1112	gi|346986528|gb|AC245837.2|					rnd-1_family-189	gi|346986508|gb|AC244904.5|
rnd-1_family-1112	gi|349501190|gb|AC246018.2|					rnd-1_family-189	gi|347300492|gb|AC245787.3|
rnd-1_family-1112	gi|349501195|gb|AC246012.2|					rnd-1_family-189	gi|347447224|gb|AC244866.3|
rnd-1_family-1112	gi|349501196|gb|AC245958.3|					rnd-1_family-189	gi|347447229|gb|AC244891.3|
rnd-1_family-1112	gi|359385810|gb|AC246180.3|					rnd-1_family-189	gi|347447234|gb|AC245570.4|
rnd-1_family-1112	gi|363543571|gb|AC245829.3|					rnd-1_family-189	gi|347543856|gb|AC245718.4|
rnd-1_family-1112	gi|377823745|gb|AC246627.5|					rnd-1_family-189	gi|347543868|gb|AC245808.3|
rnd-1_family-1112	gi|428229691|gb|AC254060.5|					rnd-1_family-189	gi|347582691|gb|AC245379.6|
rnd-1_family-1112	gi|431224|emb|X67510.1|					rnd-1_family-189	gi|347582698|gb|AC245355.4|
rnd-1_family-1112	gi|47824905|gb|AC149287.1|					rnd-1_family-189	gi|349501195|gb|AC246012.2|
rnd-1_family-1112	gi|47824923|gb|AC149288.1|					rnd-1_family-189	gi|349501209|gb|AC245989.2|
rnd-1_family-1112	gi|47824971|gb|AC149291.1|					rnd-1_family-189	gi|349501214|gb|AC246000.2|
rnd-1_family-1112	gi|47825023|gb|AC149267.1|					rnd-1_family-189	gi|349732360|gb|AC245995.3|
rnd-1_family-1113	gi|288806636|gb|AC238498.11|					rnd-1_family-189	gi|350606462|gb|AC245963.5|
rnd-1_family-1113	gi|292804209|gb|AC239573.3|					rnd-1_family-189	gi|351542247|gb|AC245974.4|
rnd-1_family-1113	gi|346223501|gb|AC245815.2|					rnd-1_family-189	gi|351542248|gb|AC245994.5|
rnd-1_family-1113	gi|347582694|gb|AC245581.6|					rnd-1_family-189	gi|353677995|gb|AC245991.5|
rnd-1_family-1114	gi|165933958|gb|AC216703.1|					rnd-1_family-189	gi|353731106|gb|AC245993.5|
rnd-1_family-1114	gi|196049232|emb|CU927990.3|					rnd-1_family-189	gi|356582592|gb|AC246144.1|
rnd-1_family-1114	gi|293629531|gb|AC238749.2|					rnd-1_family-189	gi|356582599|gb|AC246113.2|
rnd-1_family-1114	gi|328683639|gb|AC244356.1|					rnd-1_family-189	gi|356582643|gb|AC246115.2|
rnd-1_family-1114	gi|328683654|gb|AC244371.1|					rnd-1_family-189	gi|356640580|gb|AC246111.3|
rnd-1_family-1114	gi|334358998|gb|AC244741.2|					rnd-1_family-189	gi|356640592|gb|AC246145.2|
rnd-1_family-1114	gi|341926338|gb|AC245339.2|					rnd-1_family-189	gi|356640595|gb|AC246078.3|
rnd-1_family-1114	gi|342187416|gb|AC245341.3|					rnd-1_family-189	gi|356640600|gb|AC246147.2|
rnd-1_family-1114	gi|347800778|gb|AC244508.11|					rnd-1_family-189	gi|356640613|gb|AC246097.3|
rnd-1_family-1114	gi|359465818|gb|AC246210.5|					rnd-1_family-189	gi|356874804|gb|AC246129.3|
rnd-1_family-1114	gi|374081910|gb|AC246577.2|					rnd-1_family-189	gi|356874809|gb|AC246137.3|
rnd-1_family-1114	gi|380254545|gb|AC246715.3|					rnd-1_family-189	gi|356883063|gb|AC246072.3|
rnd-1_family-1114	gi|392050785|gb|AC246829.4|					rnd-1_family-189	gi|356883081|gb|AC244947.4|
rnd-1_family-1114	gi|392494096|gb|AC246880.5|					rnd-1_family-189	gi|357197217|gb|AC245559.7|
rnd-1_family-1114	gi|392513748|gb|AC246876.6|					rnd-1_family-189	gi|358439623|gb|AC244360.4|
rnd-1_family-1114	gi|392996955|gb|AC246889.3|					rnd-1_family-189	gi|358439637|gb|AC244326.8|
rnd-1_family-1114	gi|393797081|gb|AC246883.6|					rnd-1_family-189	gi|359280038|gb|AC244538.7|
rnd-1_family-1114	gi|408449838|gb|AC253597.1|					rnd-1_family-189	gi|359385793|gb|AC246249.3|
rnd-1_family-1114	gi|408684424|gb|AC253587.3|					rnd-1_family-189	gi|359465799|gb|AC246240.4|
rnd-1_family-1114	gi|408684435|gb|AC253608.3|					rnd-1_family-189	gi|359465806|gb|AC246254.4|
rnd-1_family-1114	gi|422034322|gb|AC253981.6|					rnd-1_family-189	gi|359465809|gb|AC246222.4|
rnd-1_family-1114	gi|422627317|gb|AC254005.6|					rnd-1_family-189	gi|359465821|gb|AC246209.4|
rnd-1_family-1115	gi|163914033|emb|CU468249.6|					rnd-1_family-189	gi|359719083|gb|AC246237.4|
rnd-1_family-1115	gi|194069796|dbj|AP010817.1|					rnd-1_family-189	gi|359719086|gb|AC246177.2|
rnd-1_family-1115	gi|196049232|emb|CU927990.3|					rnd-1_family-189	gi|359719112|gb|AC246223.4|
rnd-1_family-1115	gi|209729960|emb|CU928761.4|					rnd-1_family-189	gi|359719113|gb|AC246188.5|
rnd-1_family-1115	gi|213972500|dbj|AP010926.1|					rnd-1_family-189	gi|361050380|gb|AC246178.7|
rnd-1_family-1115	gi|259089689|gb|AC237669.1|					rnd-1_family-189	gi|363543557|gb|AC245828.5|
rnd-1_family-1115	gi|283135266|gb|AC239572.2|					rnd-1_family-189	gi|363987344|gb|AC244750.14|
rnd-1_family-1115	gi|293629531|gb|AC238749.2|					rnd-1_family-189	gi|367460093|gb|AC242486.6|
rnd-1_family-1115	gi|296011095|gb|AC232706.2|					rnd-1_family-189	gi|374081912|gb|AC246562.2|
rnd-1_family-1115	gi|308044643|gb|AC233126.17|					rnd-1_family-189	gi|375268749|gb|AC246639.3|
rnd-1_family-1115	gi|326693997|gb|AC244057.4|					rnd-1_family-189	gi|375268761|gb|AC246162.6|
rnd-1_family-1115	gi|328683633|gb|AC244310.2|					rnd-1_family-189	gi|375331984|gb|AC246652.3|
rnd-1_family-1115	gi|332000135|gb|AC244572.2|					rnd-1_family-189	gi|378744264|gb|AC246636.4|
rnd-1_family-1115	gi|332078579|gb|AC244565.4|					rnd-1_family-189	gi|379056416|gb|AC246244.8|
rnd-1_family-1115	gi|334724508|gb|AC244707.4|					rnd-1_family-189	gi|380036112|gb|AC246698.2|
rnd-1_family-1115	gi|339409300|gb|AC244933.1|					rnd-1_family-189	gi|380036147|gb|AC246710.2|
rnd-1_family-1115	gi|339639715|gb|AC244938.2|					rnd-1_family-189	gi|380254504|gb|AC246690.3|
rnd-1_family-1115	gi|345281926|gb|AC245575.6|					rnd-1_family-189	gi|380254519|gb|AC246734.2|
rnd-1_family-1115	gi|347800778|gb|AC244508.11|					rnd-1_family-189	gi|380254523|gb|AC246689.3|
rnd-1_family-1115	gi|359465818|gb|AC246210.5|					rnd-1_family-189	gi|380254536|gb|AC246738.2|
rnd-1_family-1115	gi|374081910|gb|AC246577.2|					rnd-1_family-189	gi|380446851|gb|AC246752.2|
rnd-1_family-1115	gi|380254545|gb|AC246715.3|					rnd-1_family-189	gi|380446857|gb|AC245803.7|
rnd-1_family-1115	gi|385198119|gb|AC246076.4|					rnd-1_family-189	gi|380446858|gb|AC246707.4|
rnd-1_family-1115	gi|386268106|gb|AC246867.2|					rnd-1_family-189	gi|380446868|gb|AC246739.3|
rnd-1_family-1115	gi|391224498|gb|AC246928.1|					rnd-1_family-189	gi|380503916|gb|AC246766.4|
rnd-1_family-1115	gi|391224514|gb|AC246946.1|					rnd-1_family-189	gi|380748994|gb|AC246723.4|
rnd-1_family-1115	gi|392050785|gb|AC246829.4|					rnd-1_family-189	gi|380748997|gb|AC246727.4|
rnd-1_family-1115	gi|392494096|gb|AC246880.5|					rnd-1_family-189	gi|381214401|gb|AC246765.4|
rnd-1_family-1115	gi|392513748|gb|AC246876.6|					rnd-1_family-189	gi|381214408|gb|AC245733.6|
rnd-1_family-1115	gi|392996955|gb|AC246889.3|					rnd-1_family-189	gi|383873411|gb|AC244365.9|
rnd-1_family-1115	gi|393797081|gb|AC246883.6|					rnd-1_family-189	gi|383873412|gb|AC244808.10|
rnd-1_family-1115	gi|399498638|gb|AC247106.1|					rnd-1_family-189	gi|384086939|gb|AC244066.13|
rnd-1_family-1115	gi|399870997|gb|AC247120.3|					rnd-1_family-189	gi|384086946|gb|AC244307.8|
rnd-1_family-1115	gi|407228413|gb|AC247195.4|					rnd-1_family-189	gi|384476006|gb|AC245567.9|
rnd-1_family-1115	gi|408449838|gb|AC253597.1|					rnd-1_family-189	gi|384476010|gb|AC244879.3|
rnd-1_family-1115	gi|408684424|gb|AC253587.3|					rnd-1_family-189	gi|385198119|gb|AC246076.4|
rnd-1_family-1115	gi|408684435|gb|AC253608.3|					rnd-1_family-189	gi|386268061|gb|AC246827.2|
rnd-1_family-1115	gi|422034322|gb|AC253981.6|					rnd-1_family-189	gi|386268063|gb|AC246864.2|
rnd-1_family-1115	gi|422627317|gb|AC254005.6|					rnd-1_family-189	gi|386645058|gb|AC246806.4|
rnd-1_family-1115	gi|440546440|gb|AC253657.4|					rnd-1_family-189	gi|387598104|gb|AC246853.5|
rnd-1_family-1115	gi|53749428|gb|AC151801.1|					rnd-1_family-189	gi|387598105|gb|AC246836.3|
rnd-1_family-1117	gi|157098800|gb|AC209588.1|					rnd-1_family-189	gi|388511093|gb|AC246824.3|
rnd-1_family-1117	gi|165263510|dbj|AP009595.1|					rnd-1_family-189	gi|388556566|gb|AC246828.4|
rnd-1_family-1117	gi|170763601|gb|AC215378.2|					rnd-1_family-189	gi|391224503|gb|AC246933.1|
rnd-1_family-1117	gi|170763641|gb|AC215426.2|					rnd-1_family-189	gi|391224508|gb|AC246939.1|
rnd-1_family-1117	gi|170932570|gb|AC219214.1|					rnd-1_family-189	gi|391224510|gb|AC246941.1|
rnd-1_family-1117	gi|170932572|gb|AC219216.1|					rnd-1_family-189	gi|391224514|gb|AC246946.1|
rnd-1_family-1117	gi|189011715|gb|AC226012.1|					rnd-1_family-189	gi|391224522|gb|AC246955.1|
rnd-1_family-1117	gi|189409182|gb|AC226505.1|					rnd-1_family-189	gi|391224533|gb|AC246967.1|
rnd-1_family-1117	gi|196049218|emb|CU927998.2|					rnd-1_family-189	gi|391353420|gb|AC246665.5|
rnd-1_family-1117	gi|196049232|emb|CU927990.3|					rnd-1_family-189	gi|392050784|gb|AC246741.6|
rnd-1_family-1117	gi|226432440|gb|AC235805.1|					rnd-1_family-189	gi|392494097|gb|AC246548.7|
rnd-1_family-1117	gi|260064242|gb|AC238474.1|					rnd-1_family-189	gi|392513746|gb|AC246898.4|
rnd-1_family-1117	gi|264681596|gb|AC238910.2|					rnd-1_family-189	gi|399567908|gb|AC247086.2|
rnd-1_family-1117	gi|269996083|gb|AC233132.6|					rnd-1_family-189	gi|400172995|gb|AC247085.5|
rnd-1_family-1117	gi|281306862|gb|AC238948.6|					rnd-1_family-189	gi|400173018|gb|AC247090.4|
rnd-1_family-1117	gi|289579645|gb|AC240059.1|					rnd-1_family-189	gi|401665600|gb|AC247109.6|
rnd-1_family-1117	gi|290755769|gb|AC240201.1|					rnd-1_family-189	gi|401665604|gb|AC247097.3|
rnd-1_family-1117	gi|291291023|gb|AC233120.6|					rnd-1_family-189	gi|401782611|gb|AC247141.4|
rnd-1_family-1117	gi|324096581|gb|AC243488.3|					rnd-1_family-189	gi|401782617|gb|AC247140.4|
rnd-1_family-1117	gi|32442201|gb|AY248742.1|					rnd-1_family-189	gi|401782618|gb|AC247066.4|
rnd-1_family-1117	gi|325995223|gb|AC244038.2|					rnd-1_family-189	gi|402794822|gb|AC247179.3|
rnd-1_family-1117	gi|332000150|gb|AC244589.2|					rnd-1_family-189	gi|403310719|gb|AC247159.6|
rnd-1_family-1117	gi|332078593|gb|AC244595.3|					rnd-1_family-189	gi|405113075|gb|AC247177.6|
rnd-1_family-1117	gi|339409261|gb|AC244893.1|					rnd-1_family-189	gi|407971030|gb|AC247236.7|
rnd-1_family-1117	gi|353440941|gb|AC245988.5|					rnd-1_family-189	gi|408535246|gb|AC253672.2|
rnd-1_family-1117	gi|359385845|gb|AC246262.3|					rnd-1_family-189	gi|408684429|gb|AC253665.3|
rnd-1_family-1117	gi|374081897|gb|AC246590.2|					rnd-1_family-189	gi|408773003|gb|AC253626.4|
rnd-1_family-1117	gi|375493623|gb|AC246225.7|					rnd-1_family-189	gi|408773006|gb|AC253586.3|
rnd-1_family-1117	gi|378744259|gb|AC246560.9|					rnd-1_family-189	gi|408773007|gb|AC253619.3|
rnd-1_family-1117	gi|380446893|gb|AC246702.3|					rnd-1_family-189	gi|408773019|gb|AC253598.4|
rnd-1_family-1117	gi|408535194|gb|AC253621.2|					rnd-1_family-189	gi|409018987|gb|AC253663.3|
rnd-1_family-1117	gi|408772998|gb|AC253607.3|					rnd-1_family-189	gi|409018993|gb|AC253628.3|
rnd-1_family-1117	gi|410060767|gb|AC247240.6|					rnd-1_family-189	gi|425876806|gb|AC253986.4|
rnd-1_family-1117	gi|410110945|gb|AC247163.9|					rnd-1_family-189	gi|425905360|gb|AC253999.6|
rnd-1_family-1117	gi|81294720|emb|CT476825.1|					rnd-1_family-189	gi|425905362|gb|AC253997.5|
rnd-1_family-1118	gi|212288025|gb|AC233062.1|					rnd-1_family-189	gi|426214927|gb|AC253993.4|
rnd-1_family-1118	gi|212288027|gb|AC233064.1|					rnd-1_family-189	gi|426214930|gb|AC254046.5|
rnd-1_family-1118	gi|293337308|gb|AC240210.4|					rnd-1_family-189	gi|429325257|gb|AC254058.7|
rnd-1_family-1118	gi|300116315|gb|AC238744.2|					rnd-1_family-189	gi|440546451|gb|AC253661.5|
rnd-1_family-1118	gi|311692719|gb|AC243015.1|					rnd-1_family-198	gi|110431384|gb|AC188778.1|
rnd-1_family-1118	gi|326381184|gb|AC244052.6|					rnd-1_family-198	gi|118918462|gb|AC188782.2|
rnd-1_family-1118	gi|328683575|gb|AC244332.1|					rnd-1_family-198	gi|12383097|gb|AC087773.1|AC087773
rnd-1_family-1118	gi|328683633|gb|AC244310.2|					rnd-1_family-198	gi|130611836|gb|AC188781.2|
rnd-1_family-1118	gi|332000166|gb|AC242484.3|					rnd-1_family-198	gi|146134037|gb|EF119619.1|
rnd-1_family-1118	gi|332205996|gb|AC244592.4|					rnd-1_family-198	gi|149930467|gb|EF647603.1|
rnd-1_family-1118	gi|333360946|gb|AC244340.5|					rnd-1_family-198	gi|149930468|gb|EF647604.1|
rnd-1_family-1118	gi|346223487|gb|AC245739.2|					rnd-1_family-198	gi|149930471|gb|EF647607.1|
[truncated: 35,707 more rows]

## Sheet: repeat_consensus_sines
Solanum tuberosum					Solanum lycopersicum
Families with A-box	Families with B-box	Families with B. oleraceae 5' consensus sequence	Families with B. oleraceae 3' consensus sequence		Families with A-box	Families with B-box	Families with B. oleraceae 5' consensus sequence	Families with B. oleraceae 3' consensus sequence
rnd-1_family-1010	rnd-1_family-1010	rnd-1_family-423	rnd-1_family-1010		rnd-1_family-306	rnd-1_family-542	rnd-1_family-452	rnd-1_family-306
rnd-1_family-1012	rnd-1_family-1034	rnd-1_family-555	rnd-1_family-1012		rnd-1_family-452	rnd-1_family-567	rnd-1_family-542	rnd-1_family-567
rnd-1_family-1021	rnd-1_family-1129	rnd-1_family-765	rnd-1_family-1034		rnd-1_family-559	rnd-1_family-613	rnd-1_family-559	rnd-1_family-684
rnd-1_family-1034	rnd-1_family-1176	rnd-1_family-837	rnd-1_family-1068		rnd-1_family-567	rnd-1_family-684	rnd-1_family-836	rnd-1_family-714
rnd-1_family-1040	rnd-1_family-1177	rnd-1_family-876	rnd-1_family-1129		rnd-1_family-613	rnd-1_family-726	rnd-1_family-843	rnd-1_family-726
rnd-1_family-1068	rnd-1_family-1182	rnd-4_family-1006	rnd-1_family-1148		rnd-1_family-629	rnd-1_family-744	rnd-5_family-12705	rnd-1_family-744
rnd-1_family-1081	rnd-1_family-1188	rnd-4_family-294	rnd-1_family-1156		rnd-1_family-684	rnd-1_family-833	rnd-5_family-5649	rnd-1_family-835
rnd-1_family-1084	rnd-1_family-1201	rnd-5_family-1313	rnd-1_family-1171		rnd-1_family-714	rnd-1_family-836	rnd-5_family-7921	rnd-1_family-841
rnd-1_family-1129	rnd-1_family-1223	rnd-5_family-157	rnd-1_family-1177		rnd-1_family-726	rnd-1_family-841	rnd-6_family-667	rnd-1_family-843
rnd-1_family-1148	rnd-1_family-521	rnd-5_family-1833	rnd-1_family-1182		rnd-1_family-744	rnd-5_family-11872	rnd-6_family-712	rnd-5_family-11872
rnd-1_family-1154	rnd-1_family-555	rnd-5_family-1988	rnd-1_family-1188		rnd-1_family-771	rnd-5_family-12705		rnd-5_family-12705
rnd-1_family-1156	rnd-1_family-742	rnd-5_family-2288	rnd-1_family-1201		rnd-1_family-794	rnd-5_family-1444		rnd-5_family-1444
rnd-1_family-1171	rnd-1_family-765	rnd-5_family-2369	rnd-1_family-1203		rnd-1_family-810	rnd-5_family-1686		rnd-5_family-1686
rnd-1_family-1173	rnd-1_family-852	rnd-5_family-4674	rnd-1_family-1212		rnd-1_family-832	rnd-5_family-245		rnd-5_family-245
rnd-1_family-1176	rnd-1_family-915	rnd-5_family-5429	rnd-1_family-1223		rnd-1_family-833	rnd-5_family-4109		rnd-5_family-4109
rnd-1_family-1177	rnd-1_family-927	rnd-6_family-1268	rnd-1_family-316		rnd-1_family-835	rnd-5_family-5649		rnd-5_family-5649
rnd-1_family-1182	rnd-1_family-948	rnd-6_family-2505	rnd-1_family-423		rnd-1_family-836	rnd-6_family-712		rnd-5_family-7921
rnd-1_family-1188	rnd-1_family-956	rnd-6_family-3126	rnd-1_family-432		rnd-1_family-841			rnd-6_family-667
rnd-1_family-1201	rnd-1_family-985	rnd-6_family-3399	rnd-1_family-555		rnd-5_family-11872			rnd-6_family-712
rnd-1_family-1203	rnd-1_family-987	rnd-6_family-869	rnd-1_family-619		rnd-5_family-12705			rnd-6_family-950
rnd-1_family-1212	rnd-1_family-990	rnd-6_family-940	rnd-1_family-759		rnd-5_family-1444
rnd-1_family-1223	rnd-4_family-1006		rnd-1_family-773		rnd-5_family-1686
rnd-1_family-316	rnd-4_family-1164		rnd-1_family-852		rnd-5_family-245
rnd-1_family-423	rnd-4_family-294		rnd-1_family-866		rnd-5_family-4109
rnd-1_family-432	rnd-5_family-1094		rnd-1_family-870		rnd-5_family-5607
rnd-1_family-521	rnd-5_family-1173		rnd-1_family-876		rnd-5_family-5649
rnd-1_family-555	rnd-5_family-1313		rnd-1_family-919		rnd-5_family-7921
rnd-1_family-611	rnd-5_family-1405		rnd-1_family-937		rnd-6_family-1397
rnd-1_family-619	rnd-5_family-156		rnd-1_family-948		rnd-6_family-1981
rnd-1_family-742	rnd-5_family-157		rnd-1_family-967		rnd-6_family-712
rnd-1_family-759	rnd-5_family-1780		rnd-1_family-975		rnd-6_family-950
rnd-1_family-765	rnd-5_family-1833		rnd-1_family-985
rnd-1_family-773	rnd-5_family-2288		rnd-4_family-1006
rnd-1_family-779	rnd-5_family-2379		rnd-4_family-267
rnd-1_family-837	rnd-5_family-2537		rnd-4_family-294
rnd-1_family-852	rnd-5_family-2645		rnd-5_family-1173
rnd-1_family-866	rnd-5_family-306		rnd-5_family-1251
rnd-1_family-870	rnd-5_family-331		rnd-5_family-128
rnd-1_family-876	rnd-5_family-430		rnd-5_family-1313
rnd-1_family-915	rnd-5_family-4674		rnd-5_family-1405
rnd-1_family-916	rnd-5_family-483		rnd-5_family-1833
rnd-1_family-919	rnd-5_family-525		rnd-5_family-2288
rnd-1_family-927	rnd-5_family-5429		rnd-5_family-2379
rnd-1_family-936	rnd-5_family-7127		rnd-5_family-2537
rnd-1_family-937	rnd-6_family-1268		rnd-5_family-2645
rnd-1_family-956	rnd-6_family-2270		rnd-5_family-306
rnd-1_family-967	rnd-6_family-2715		rnd-5_family-3282
rnd-1_family-975	rnd-6_family-3126		rnd-5_family-331
rnd-1_family-985	rnd-6_family-3399		rnd-5_family-430
rnd-1_family-987	rnd-6_family-3579		rnd-5_family-4674
rnd-1_family-990	rnd-6_family-4300		rnd-5_family-483
rnd-4_family-1006	rnd-6_family-4990		rnd-5_family-525
rnd-4_family-1164	rnd-6_family-535		rnd-5_family-53
rnd-4_family-2330	rnd-6_family-762		rnd-5_family-5429
rnd-4_family-267	rnd-6_family-783		rnd-5_family-6789
rnd-4_family-294	rnd-6_family-940		rnd-5_family-7127
rnd-5_family-1094			rnd-6_family-1268
rnd-5_family-1173			rnd-6_family-1328
rnd-5_family-1251			rnd-6_family-158
rnd-5_family-128			rnd-6_family-2270
rnd-5_family-1313			rnd-6_family-2715
rnd-5_family-1405			rnd-6_family-3399
rnd-5_family-156			rnd-6_family-3579
rnd-5_family-157			rnd-6_family-447
rnd-5_family-1780			rnd-6_family-535
rnd-5_family-1833			rnd-6_family-762
rnd-5_family-1988			rnd-6_family-783
rnd-5_family-2288			rnd-6_family-869
rnd-5_family-2369			rnd-6_family-940
rnd-5_family-2379			rnd-6_family-986
rnd-5_family-2537
rnd-5_family-2645
rnd-5_family-306
rnd-5_family-3282
rnd-5_family-430
rnd-5_family-4674
rnd-5_family-483
rnd-5_family-525
rnd-5_family-53
rnd-5_family-5429
rnd-5_family-6789
rnd-5_family-7127
rnd-6_family-1268
rnd-6_family-1328
rnd-6_family-158
rnd-6_family-2270
rnd-6_family-2474
rnd-6_family-2505
rnd-6_family-2715
rnd-6_family-3126
rnd-6_family-335
rnd-6_family-3399
rnd-6_family-3464
rnd-6_family-3579
rnd-6_family-4300
rnd-6_family-447
rnd-6_family-4990
rnd-6_family-535
rnd-6_family-762
rnd-6_family-783
rnd-6_family-869
rnd-6_family-940
rnd-6_family-986
