# Supplementary material for: A Deluge of Complex Repeats: The Solanum Genome
Source: PLoS One. 2015 Aug 4;10(8):e0133962. doi: 10.1371/journal.pone.0133962 (PMC4524691; doi:10.1371/journal.pone.0133962)
Supplement: S3 Table — (XLS) [file pone.0133962.s009.xls]

## Sheet: Sheet1
Solanum tuberosum
Co-ordinates of repetitive elements identified by RepeatModeler					Co-ordinates of repetitive elements identified by PGSC_DM_v4.03
Chromosome	Start	End	Strand	Annotation	Chromosome	Start	End	Strand	Annotation
chr1	31801229	31801536	+	LTR/Gypsy-rnd-1_family-61	chr1	31801229	31803117	+	ID=chr1.repeat.18324;Name=LTR/Gypsy
chr1	31801540	31803120	+	LTR/Gypsy-rnd-1_family-61	chr1	31801229	31803117	+	ID=chr1.repeat.18324;Name=LTR/Gypsy
chr1	31803212	31803504	+	LTR/Gypsy-rnd-1_family-303	chr1	31803294	31803503	+	ID=chr1.repeat.18326;Name=LTR/Gypsy
chr1	31803517	31803812	+	LTR/Gypsy-rnd-1_family-303	chr1	31803671	31803950	+	ID=chr1.repeat.18328;Name=LTR/Gypsy
chr1	31803950	31804610	+	LTR/Gypsy-rnd-1_family-32	chr1	31804459	31804610	+	ID=chr1.repeat.18331;Name=LTR/Gypsy
chr1	31875751	31877372	+	LTR/Gypsy-rnd-1_family-10	chr1	31875761	31875772	+	ID=chr1.repeat.18372;Name=LTR/Gypsy
chr1	31875751	31877372	+	LTR/Gypsy-rnd-1_family-10	chr1	31875959	31875977	+	ID=chr1.repeat.18375;Name=LTR/Gypsy
chr1	31875751	31877372	+	LTR/Gypsy-rnd-1_family-10	chr1	31876221	31876562	+	ID=chr1.repeat.18376;Name=LTR/Gypsy
chr1	31875751	31877372	+	LTR/Gypsy-rnd-1_family-10	chr1	31876981	31877357	+	ID=chr1.repeat.18377;Name=LTR/Gypsy
chr1	31878471	31878585	+	LTR/Gypsy-rnd-5_family-576	chr1	31878483	31878583	+	ID=chr1.repeat.18386;Name=LTR/Gypsy
chr1	31878471	31878585	+	LTR/Gypsy-rnd-5_family-576	chr1	31878557	31878584	+	ID=chr1.repeat.18387;Name=LTR/Gypsy
chr1	31899137	31899427	+	LTR/Gypsy-rnd-1_family-188	chr1	31899157	31899278	+	ID=chr1.repeat.18402;Name=LTR/Gypsy
chr1	31900641	31901422	+	LTR/Gypsy-rnd-1_family-76	chr1	31901217	31901348	+	ID=chr1.repeat.18406;Name=LTR/Gypsy
chr1	31901389	31901806	+	LTR/Gypsy-rnd-1_family-94	chr1	31901723	31901778	+	ID=chr1.repeat.18407;Name=LTR/Gypsy
chr1	31907276	31907932	+	LTR/Gypsy-rnd-1_family-110	chr1	31907419	31907704	+	ID=chr1.repeat.18408;Name=LTR/Gypsy
chr1	31914426	31914672	+	LTR/Gypsy-rnd-1_family-15	chr1	31914501	31914535	+	ID=chr1.repeat.18417;Name=LTR/Gypsy
chr1	31916306	31916571	+	LTR/Gypsy-rnd-1_family-5	chr1	31916326	31916570	+	ID=chr1.repeat.18420;Name=LTR/Gypsy
chr1	31919197	31921200	+	LTR/Gypsy-rnd-1_family-29	chr1	31920392	31920444	+	ID=chr1.repeat.18424;Name=LTR/Gypsy
chr1	31951192	31951611	+	LTR/Gypsy-rnd-1_family-61	chr1	31951181	31951413	+	ID=chr1.repeat.18445;Name=LTR/Gypsy
chr1	31951697	31952618	+	LTR/Gypsy-rnd-1_family-108	chr1	31951697	31951776	+	ID=chr1.repeat.18446;Name=LTR/Gypsy
chr1	31976549	31977103	+	LTR/Gypsy-rnd-1_family-61	chr1	31976554	31977103	+	ID=chr1.repeat.18465;Name=LTR/Gypsy
chr1	31977800	31981084	+	LTR/Gypsy-rnd-1_family-34	chr1	31977811	31977968	+	ID=chr1.repeat.18466;Name=LTR/Gypsy
chr1	31977800	31981084	+	LTR/Gypsy-rnd-1_family-34	chr1	31979391	31979637	+	ID=chr1.repeat.18467;Name=LTR/Gypsy
chr1	31981520	31982540	+	LTR/Gypsy-rnd-1_family-303	chr1	31981516	31983562	+	ID=chr1.repeat.18469;Name=LTR/Gypsy
chr1	31982534	31983723	+	LTR/Gypsy-rnd-1_family-32	chr1	31981516	31983562	+	ID=chr1.repeat.18469;Name=LTR/Gypsy
chr1	32019802	32020469	+	DNA/hAT-Tip100-rnd-5_family-6042	chr1	32017565	32020469	+	ID=chr1.repeat.18497;Name=DNA/hAT
chr1	32060922	32061761	+	LTR/Copia-rnd-1_family-368	chr1	32060738	32062359	+	ID=chr1.repeat.18517;Name=LTR/Copia
chr1	32127919	32128044	+	LTR/Gypsy-rnd-1_family-45	chr1	32127923	32128043	+	ID=chr1.repeat.18549;Name=LTR/Gypsy
chr1	32136568	32140872	+	LTR/Gypsy-rnd-1_family-45	chr1	32137227	32137873	+	ID=chr1.repeat.18558;Name=LTR/Gypsy
chr1	32136568	32140872	+	LTR/Gypsy-rnd-1_family-45	chr1	32138205	32141487	+	ID=chr1.repeat.18559;Name=LTR/Gypsy
chr1	32145975	32148565	+	LTR/Gypsy-rnd-1_family-9	chr1	32147952	32148136	+	ID=chr1.repeat.18564;Name=LTR/Gypsy
chr1	32148586	32150464	+	LTR/Gypsy-rnd-1_family-8	chr1	32148652	32150466	+	ID=chr1.repeat.18567;Name=LTR/Gypsy
chr1	32151219	32153160	+	LTR/Gypsy-rnd-1_family-3	chr1	32150511	32151829	+	ID=chr1.repeat.18570;Name=LTR/Gypsy
chr1	32151219	32153160	+	LTR/Gypsy-rnd-1_family-3	chr1	32152044	32152109	+	ID=chr1.repeat.18571;Name=LTR/Gypsy
chr1	32159619	32160711	+	LTR/Gypsy-rnd-4_family-439	chr1	32156774	32159719	+	ID=chr1.repeat.18574;Name=LTR/Gypsy
chr1	32159619	32160711	+	LTR/Gypsy-rnd-4_family-439	chr1	32159856	32159900	+	ID=chr1.repeat.18575;Name=LTR/Gypsy
chr1	32176204	32178339	+	LTR/Copia-rnd-1_family-805	chr1	32175944	32177103	+	ID=chr1.repeat.18578;Name=LTR/Copia
chr1	32176204	32178339	+	LTR/Copia-rnd-1_family-805	chr1	32177417	32178930	+	ID=chr1.repeat.18579;Name=LTR/Copia
chr1	32178458	32179249	+	LTR/Copia-rnd-1_family-504	chr1	32177417	32178930	+	ID=chr1.repeat.18579;Name=LTR/Copia
chr1	32243775	32245144	+	LTR/Gypsy-rnd-1_family-14	chr1	32243775	32243870	+	ID=chr1.repeat.18618;Name=LTR/Gypsy
chr1	32262827	32265439	+	LTR/Gypsy-rnd-1_family-1	chr1	32263593	32263751	+	ID=chr1.repeat.18631;Name=LTR/Gypsy
chr1	32272712	32273793	+	LTR/Gypsy-rnd-1_family-120	chr1	32273169	32273241	+	ID=chr1.repeat.18643;Name=LTR/Gypsy
chr1	32274365	32274782	+	LTR/Gypsy-rnd-1_family-358	chr1	32274383	32274764	+	ID=chr1.repeat.18645;Name=LTR/Gypsy
chr1	32274365	32274782	+	LTR/Gypsy-rnd-1_family-358	chr1	32274768	32274921	+	ID=chr1.repeat.18647;Name=LTR/Gypsy
chr1	32278095	32279488	+	LTR/Gypsy-rnd-1_family-61	chr1	32278089	32279514	+	ID=chr1.repeat.18649;Name=LTR/Gypsy
chr1	32290762	32292310	+	LTR/Gypsy-rnd-1_family-0	chr1	32292198	32292302	+	ID=chr1.repeat.18660;Name=LTR/Gypsy
chr1	32292310	32293325	+	LTR/Gypsy-rnd-4_family-438	chr1	32292310	32293011	+	ID=chr1.repeat.18661;Name=LTR/Gypsy
chr1	32296503	32297227	+	LTR/Gypsy-rnd-1_family-71	chr1	32296376	32296528	+	ID=chr1.repeat.18668;Name=LTR/Gypsy
chr1	32307637	32311111	+	LTR/Copia-rnd-1_family-780	chr1	32308178	32308662	+	ID=chr1.repeat.18677;Name=LTR/Copia
chr1	32313678	32314582	+	LTR/Gypsy-rnd-1_family-1	chr1	32313678	32314583	+	ID=chr1.repeat.18683;Name=LTR/Gypsy
chr1	32323911	32325535	+	LTR/Gypsy-rnd-1_family-120	chr1	32324250	32324283	+	ID=chr1.repeat.18690;Name=LTR/Gypsy
chr1	32325879	32326508	+	LTR/Gypsy-rnd-1_family-358	chr1	32325881	32326508	+	ID=chr1.repeat.18691;Name=LTR/Gypsy
chr1	32327463	32328541	+	LTR/Gypsy-rnd-1_family-16	chr1	32327482	32327760	+	ID=chr1.repeat.18693;Name=LTR/Gypsy
chr1	32329036	32329928	+	LTR/Gypsy-rnd-1_family-14	chr1	32329030	32329093	+	ID=chr1.repeat.18695;Name=LTR/Gypsy
chr1	32329036	32329928	+	LTR/Gypsy-rnd-1_family-14	chr1	32329167	32329263	+	ID=chr1.repeat.18696;Name=LTR/Gypsy
chr1	32332312	32333214	+	LTR/Gypsy-rnd-1_family-110	chr1	32332359	32332573	+	ID=chr1.repeat.18702;Name=LTR/Gypsy
chr1	32342526	32343403	+	LTR/Gypsy-rnd-1_family-73	chr1	32343230	32343293	+	ID=chr1.repeat.18707;Name=LTR/Gypsy
chr1	32344231	32346469	+	LTR/Gypsy-rnd-1_family-61	chr1	32344231	32346468	+	ID=chr1.repeat.18709;Name=LTR/Gypsy
chr1	32375278	32375602	+	LTR/Gypsy-rnd-1_family-61	chr1	32375277	32375601	+	ID=chr1.repeat.18727;Name=LTR/Gypsy
chr1	32375278	32375602	+	LTR/Gypsy-rnd-1_family-61	chr1	32373997	32375290	+	ID=chr1.repeat.18726;Name=LTR/Gypsy
chr1	32387547	32387663	+	LTR/Gypsy-rnd-1_family-846	chr1	32387536	32387582	+	ID=chr1.repeat.18733;Name=LTR/Gypsy
chr1	32398076	32398204	+	LTR/Gypsy-rnd-1_family-846	chr1	32398061	32398111	+	ID=chr1.repeat.18739;Name=LTR/Gypsy
chr1	32420957	32421186	+	LTR/Gypsy-rnd-1_family-73	chr1	32421014	32421078	+	ID=chr1.repeat.18767;Name=LTR/Gypsy
chr1	32447719	32451907	+	LTR/Gypsy-rnd-1_family-36	chr1	32449668	32450013	+	ID=chr1.repeat.18786;Name=LTR/Gypsy
chr1	32447719	32451907	+	LTR/Gypsy-rnd-1_family-36	chr1	32451471	32451899	+	ID=chr1.repeat.18792;Name=LTR/Gypsy
chr1	32452797	32452940	+	LTR/Gypsy-rnd-1_family-75	chr1	32452797	32452962	+	ID=chr1.repeat.18793;Name=LTR/Gypsy
chr1	32452797	32452940	+	LTR/Gypsy-rnd-1_family-75	chr1	32452937	32453552	+	ID=chr1.repeat.18794;Name=LTR/Gypsy
chr1	32452941	32453577	+	LTR/Gypsy-rnd-1_family-75	chr1	32452797	32452962	+	ID=chr1.repeat.18793;Name=LTR/Gypsy
chr1	32452941	32453577	+	LTR/Gypsy-rnd-1_family-75	chr1	32452937	32453552	+	ID=chr1.repeat.18794;Name=LTR/Gypsy
chr1	32457153	32457218	+	LTR/Gypsy-rnd-1_family-1142	chr1	32457152	32457308	+	ID=chr1.repeat.18795;Name=LTR/Gypsy
chr1	32497245	32497395	+	LTR/Copia-rnd-1_family-307	chr1	32497283	32497380	+	ID=chr1.repeat.18811;Name=LTR/Copia
chr1	32511064	32511366	+	LTR/Gypsy-rnd-4_family-438	chr1	32511064	32511157	+	ID=chr1.repeat.18821;Name=LTR/Gypsy
chr1	32522660	32523620	+	LTR/Gypsy-rnd-1_family-5	chr1	32522660	32523623	+	ID=chr1.repeat.18824;Name=LTR/Gypsy
chr1	32524517	32524977	+	LTR/Gypsy-rnd-1_family-123	chr1	32524850	32524965	+	ID=chr1.repeat.18830;Name=LTR/Gypsy
chr1	32524991	32525105	+	LTR/Gypsy-rnd-1_family-123	chr1	32524987	32525157	+	ID=chr1.repeat.18831;Name=LTR/Gypsy
chr1	32535521	32535932	+	LTR/Gypsy-rnd-1_family-49	chr1	32535845	32535917	+	ID=chr1.repeat.18843;Name=LTR/Gypsy
chr1	32566019	32566693	+	LTR/Copia-rnd-5_family-1769	chr1	32565882	32568214	+	ID=chr1.repeat.18869;Name=LTR/Copia
chr1	32566716	32567360	+	LTR/Copia-rnd-5_family-1769	chr1	32565882	32568214	+	ID=chr1.repeat.18869;Name=LTR/Copia
chr1	32567502	32568232	+	LTR/Copia-rnd-6_family-781	chr1	32565882	32568214	+	ID=chr1.repeat.18869;Name=LTR/Copia
chr1	32572110	32572537	+	LTR/Copia-rnd-1_family-368	chr1	32571976	32573584	+	ID=chr1.repeat.18873;Name=LTR/Copia
chr1	32572866	32573584	+	LTR/Copia-rnd-1_family-656	chr1	32571976	32573584	+	ID=chr1.repeat.18873;Name=LTR/Copia
chr1	32577602	32578252	+	LTR/Gypsy-rnd-1_family-104	chr1	32578102	32578151	+	ID=chr1.repeat.18877;Name=LTR/Gypsy
chr1	32581792	32582322	+	LTR/Gypsy-rnd-1_family-104	chr1	32582211	32582303	+	ID=chr1.repeat.18879;Name=LTR/Gypsy
chr1	32582674	32582799	+	LTR/Copia-rnd-1_family-428	chr1	32582739	32582799	+	ID=chr1.repeat.18880;Name=LTR/Copia
chr1	32589736	32589911	+	LTR/Copia-rnd-5_family-102	chr1	32589740	32589824	+	ID=chr1.repeat.18887;Name=LTR/Copia
chr1	32618853	32623464	+	LTR/Gypsy-rnd-1_family-36	chr1	32617646	32618857	+	ID=chr1.repeat.18909;Name=LTR/Gypsy
chr1	32618853	32623464	+	LTR/Gypsy-rnd-1_family-36	chr1	32620979	32623466	+	ID=chr1.repeat.18912;Name=LTR/Gypsy
chr1	32618853	32623464	+	LTR/Gypsy-rnd-1_family-36	chr1	32623455	32624264	+	ID=chr1.repeat.18913;Name=LTR/Gypsy
chr1	32623455	32624256	+	LTR/Gypsy-rnd-1_family-75	chr1	32620979	32623466	+	ID=chr1.repeat.18912;Name=LTR/Gypsy
chr1	32623455	32624256	+	LTR/Gypsy-rnd-1_family-75	chr1	32623455	32624264	+	ID=chr1.repeat.18913;Name=LTR/Gypsy
chr1	32624568	32625006	+	LTR/Gypsy-rnd-1_family-462	chr1	32624533	32624573	+	ID=chr1.repeat.18915;Name=LTR/Gypsy
chr1	32625308	32626327	+	LTR/Gypsy-rnd-1_family-146	chr1	32626326	32627424	+	ID=chr1.repeat.18916;Name=LTR/Gypsy
chr1	32655396	32655527	+	LTR/Copia-rnd-1_family-428	chr1	32655461	32655527	+	ID=chr1.repeat.18930;Name=LTR/Copia
chr1	32671212	32673964	+	LTR/Gypsy-rnd-1_family-15	chr1	32672413	32672497	+	ID=chr1.repeat.18944;Name=LTR/Gypsy
chr1	32732836	32734868	+	LTR/Gypsy-rnd-4_family-439	chr1	32732381	32733192	+	ID=chr1.repeat.18986;Name=LTR/Gypsy
chr1	32748877	32749409	+	LTR/Gypsy-rnd-1_family-22	chr1	32748769	32749045	+	ID=chr1.repeat.18997;Name=LTR/Gypsy
chr1	32757285	32757906	+	LTR/Gypsy-rnd-1_family-27	chr1	32757565	32757774	+	ID=chr1.repeat.19002;Name=LTR/Gypsy
chr1	32757903	32761255	+	LTR/Gypsy-rnd-1_family-1	chr1	32758746	32759073	+	ID=chr1.repeat.19006;Name=LTR/Gypsy
chr1	32757903	32761255	+	LTR/Gypsy-rnd-1_family-1	chr1	32759374	32761258	+	ID=chr1.repeat.19008;Name=LTR/Gypsy
chr1	32761260	32761755	+	LTR/Gypsy-rnd-1_family-306	chr1	32761260	32761755	+	ID=chr1.repeat.19009;Name=LTR/Gypsy
chr1	32763227	32763385	+	LTR/Gypsy-rnd-1_family-211	chr1	32763207	32763385	+	ID=chr1.repeat.19012;Name=LTR/Gypsy
chr1	32768119	32768381	+	LTR/Copia-rnd-1_family-805	chr1	32767861	32768422	+	ID=chr1.repeat.19015;Name=LTR/Copia
chr1	32769005	32769271	+	LTR/Copia-rnd-1_family-361	chr1	32768875	32769364	+	ID=chr1.repeat.19016;Name=LTR/Copia
chr1	32782373	32783289	+	LTR/Gypsy-rnd-1_family-12	chr1	32782971	32783054	+	ID=chr1.repeat.19023;Name=LTR/Gypsy
chr1	32792313	32796502	+	LTR/Gypsy-rnd-1_family-1	chr1	32792792	32792965	+	ID=chr1.repeat.19027;Name=LTR/Gypsy
chr1	32792313	32796502	+	LTR/Gypsy-rnd-1_family-1	chr1	32793957	32796517	+	ID=chr1.repeat.19030;Name=LTR/Gypsy
chr1	32796507	32797050	+	LTR/Gypsy-rnd-1_family-306	chr1	32793957	32796517	+	ID=chr1.repeat.19030;Name=LTR/Gypsy
chr1	32796507	32797050	+	LTR/Gypsy-rnd-1_family-306	chr1	32796507	32797235	+	ID=chr1.repeat.19031;Name=LTR/Gypsy
chr1	32797077	32797235	+	LTR/Gypsy-rnd-1_family-306	chr1	32796507	32797235	+	ID=chr1.repeat.19031;Name=LTR/Gypsy
chr1	32801013	32801425	+	LTR/Copia-rnd-1_family-531	chr1	32800740	32801427	+	ID=chr1.repeat.19033;Name=LTR/Copia
chr1	32804951	32805502	+	LTR/Gypsy-rnd-1_family-306	chr1	32804951	32805493	+	ID=chr1.repeat.19037;Name=LTR/Gypsy
chr1	32805523	32805638	+	LTR/Gypsy-rnd-1_family-306	chr1	32805534	32805638	+	ID=chr1.repeat.19038;Name=LTR/Gypsy
chr1	32807091	32808010	+	LTR/Copia-rnd-1_family-464	chr1	32807172	32808010	+	ID=chr1.repeat.19042;Name=LTR/Copia
chr1	32807091	32808010	+	LTR/Copia-rnd-1_family-464	chr1	32808006	32810331	+	ID=chr1.repeat.19043;Name=LTR/Copia
chr1	32808007	32808298	+	LTR/Copia-rnd-1_family-617	chr1	32807172	32808010	+	ID=chr1.repeat.19042;Name=LTR/Copia
chr1	32808007	32808298	+	LTR/Copia-rnd-1_family-617	chr1	32808006	32810331	+	ID=chr1.repeat.19043;Name=LTR/Copia
chr1	32808568	32809381	+	LTR/Copia-rnd-1_family-368	chr1	32808006	32810331	+	ID=chr1.repeat.19043;Name=LTR/Copia
chr1	32809436	32810197	+	LTR/Copia-rnd-1_family-656	chr1	32808006	32810331	+	ID=chr1.repeat.19043;Name=LTR/Copia
chr1	32813178	32813360	+	LTR/Copia-rnd-1_family-428	chr1	32813238	32813279	+	ID=chr1.repeat.19050;Name=LTR/Copia
chr1	32816879	32817757	+	LTR/Copia-rnd-1_family-464	chr1	32817028	32818305	+	ID=chr1.repeat.19054;Name=LTR/Copia
chr1	32817743	32820258	+	LTR/Copia-rnd-1_family-496	chr1	32818552	32818769	+	ID=chr1.repeat.19056;Name=LTR/Copia
chr1	32817743	32820258	+	LTR/Copia-rnd-1_family-496	chr1	32817028	32818305	+	ID=chr1.repeat.19054;Name=LTR/Copia
chr1	32820434	32821297	+	LTR/Copia-rnd-1_family-368	chr1	32820479	32822115	+	ID=chr1.repeat.19058;Name=LTR/Copia
chr1	32821344	32822128	+	LTR/Copia-rnd-1_family-656	chr1	32820479	32822115	+	ID=chr1.repeat.19058;Name=LTR/Copia
chr1	32822449	32824091	+	LTR/Copia-rnd-5_family-2202	chr1	32822917	32823001	+	ID=chr1.repeat.19059;Name=LTR/Copia
chr1	32822449	32824091	+	LTR/Copia-rnd-5_family-2202	chr1	32823838	32823900	+	ID=chr1.repeat.19060;Name=LTR/Copia
chr1	32822449	32824091	+	LTR/Copia-rnd-5_family-2202	chr1	32824072	32824514	+	ID=chr1.repeat.19061;Name=LTR/Copia
chr1	32824801	32825003	+	LTR/Copia-rnd-1_family-1191	chr1	32824964	32825236	+	ID=chr1.repeat.19063;Name=LTR/Copia
chr1	32825111	32825297	+	LTR/Copia-rnd-1_family-690	chr1	32824964	32825236	+	ID=chr1.repeat.19063;Name=LTR/Copia
chr1	32836725	32837694	+	LTR/Gypsy-rnd-1_family-12	chr1	32837278	32837361	+	ID=chr1.repeat.19072;Name=LTR/Gypsy
chr1	32841178	32841933	+	LTR/Gypsy-rnd-1_family-406	chr1	32841373	32841921	+	ID=chr1.repeat.19078;Name=LTR/Gypsy
chr1	32841178	32841933	+	LTR/Gypsy-rnd-1_family-406	chr1	32841930	32842052	+	ID=chr1.repeat.19079;Name=LTR/Gypsy
chr1	32841930	32842052	+	LTR/Gypsy-rnd-1_family-45	chr1	32841930	32842052	+	ID=chr1.repeat.19079;Name=LTR/Gypsy
chr1	32846037	32846110	+	LTR/Gypsy-rnd-1_family-45	chr1	32846039	32846110	+	ID=chr1.repeat.19086;Name=LTR/Gypsy
chr1	32864372	32865489	+	LTR/Gypsy-rnd-1_family-1	chr1	32864429	32864614	+	ID=chr1.repeat.19103;Name=LTR/Gypsy
chr1	32915461	32915774	+	DNA-rnd-1_family-347	chr1	32915568	32915642	+	ID=chr1.repeat.19126;Name=DNA
chr1	32915778	32915877	+	LTR/Gypsy-rnd-5_family-2652	chr1	32915779	32915803	+	ID=chr1.repeat.19128;Name=LTR/Gypsy
chr1	32916058	32916124	+	LTR/Gypsy-rnd-1_family-211	chr1	32916058	32916119	+	ID=chr1.repeat.19130;Name=LTR/Gypsy
chr1	32924102	32924835	+	LTR/Copia-rnd-4_family-284	chr1	32924256	32924308	+	ID=chr1.repeat.19137;Name=LTR/Copia
chr1	32963698	32963890	+	LTR/Gypsy-rnd-1_family-586	chr1	32963555	32963891	+	ID=chr1.repeat.19152;Name=LTR/Gypsy
chr1	32964487	32965109	+	LTR/Gypsy-rnd-1_family-306	chr1	32964487	32965227	+	ID=chr1.repeat.19154;Name=LTR/Gypsy
chr1	32965107	32965227	+	LTR/Gypsy-rnd-1_family-211	chr1	32964487	32965227	+	ID=chr1.repeat.19154;Name=LTR/Gypsy
chr1	32992421	32993959	+	LTR/Copia-rnd-1_family-1179	chr1	32992872	32993684	+	ID=chr1.repeat.19167;Name=LTR/Copia
chr1	33009057	33012296	+	LTR/Gypsy-rnd-1_family-8	chr1	33011045	33011101	+	ID=chr1.repeat.19177;Name=LTR/Gypsy
chr1	33009057	33012296	+	LTR/Gypsy-rnd-1_family-8	chr1	33011362	33011847	+	ID=chr1.repeat.19178;Name=LTR/Gypsy
chr1	33012416	33013780	+	LTR/Gypsy-rnd-1_family-8	chr1	33012416	33012573	+	ID=chr1.repeat.19181;Name=LTR/Gypsy
chr1	33012416	33013780	+	LTR/Gypsy-rnd-1_family-8	chr1	33013776	33016377	+	ID=chr1.repeat.19184;Name=LTR/Gypsy
chr1	33013774	33015504	+	LTR/Gypsy-rnd-4_family-438	chr1	33013776	33016377	+	ID=chr1.repeat.19184;Name=LTR/Gypsy
chr1	33015760	33018516	+	LTR/Gypsy-rnd-1_family-9	chr1	33013776	33016377	+	ID=chr1.repeat.19184;Name=LTR/Gypsy
chr1	33015760	33018516	+	LTR/Gypsy-rnd-1_family-9	chr1	33016592	33016632	+	ID=chr1.repeat.19185;Name=LTR/Gypsy
chr1	33024782	33025144	+	LTR/Gypsy-rnd-1_family-5	chr1	33025055	33025146	+	ID=chr1.repeat.19193;Name=LTR/Gypsy
chr1	33040847	33041012	+	LTR/Gypsy-rnd-1_family-92	chr1	33040444	33042203	+	ID=chr1.repeat.19199;Name=LTR/Gypsy
chr1	33048051	33049214	+	LTR/Gypsy-rnd-1_family-81	chr1	33048051	33049452	+	ID=chr1.repeat.19202;Name=LTR/Gypsy
chr1	33049316	33049450	+	LTR/Gypsy-rnd-1_family-37	chr1	33048051	33049452	+	ID=chr1.repeat.19202;Name=LTR/Gypsy
chr1	33050342	33050511	+	LTR/Gypsy-rnd-1_family-111	chr1	33050388	33050511	+	ID=chr1.repeat.19203;Name=LTR/Gypsy
chr1	33050561	33052197	+	LTR/Gypsy-rnd-1_family-148	chr1	33052194	33052585	+	ID=chr1.repeat.19204;Name=LTR/Gypsy
chr1	33082162	33082328	+	LTR/Gypsy-rnd-1_family-92	chr1	33082107	33083088	+	ID=chr1.repeat.19222;Name=LTR/Gypsy
chr1	33091716	33097414	+	LTR/Gypsy-rnd-5_family-576	chr1	33092905	33093099	+	ID=chr1.repeat.19239;Name=LTR/Gypsy
chr1	33091716	33097414	+	LTR/Gypsy-rnd-5_family-576	chr1	33094131	33097800	+	ID=chr1.repeat.19241;Name=LTR/Gypsy
chr1	33097663	33099670	+	LTR/Gypsy-rnd-4_family-439	chr1	33097930	33097981	+	ID=chr1.repeat.19242;Name=LTR/Gypsy
chr1	33097663	33099670	+	LTR/Gypsy-rnd-4_family-439	chr1	33094131	33097800	+	ID=chr1.repeat.19241;Name=LTR/Gypsy
chr1	33103618	33104501	+	LTR/Gypsy-rnd-1_family-5	chr1	33103321	33104509	+	ID=chr1.repeat.19248;Name=LTR/Gypsy
chr1	33159011	33162385	+	LTR/Gypsy-rnd-1_family-6	chr1	33162383	33162976	+	ID=chr1.repeat.19282;Name=LTR/Gypsy
chr1	33177527	33177838	+	LTR/Gypsy-rnd-1_family-49	chr1	33177624	33177784	+	ID=chr1.repeat.19303;Name=LTR/Gypsy
chr1	33177847	33183188	+	LTR/Gypsy-rnd-5_family-576	chr1	33177848	33177999	+	ID=chr1.repeat.19304;Name=LTR/Gypsy
chr1	33177847	33183188	+	LTR/Gypsy-rnd-5_family-576	chr1	33178629	33182048	+	ID=chr1.repeat.19305;Name=LTR/Gypsy
chr1	33177847	33183188	+	LTR/Gypsy-rnd-5_family-576	chr1	33182182	33182222	+	ID=chr1.repeat.19306;Name=LTR/Gypsy
chr1	33203749	33204173	+	LTR/Gypsy-rnd-1_family-339	chr1	33204086	33204169	+	ID=chr1.repeat.19330;Name=LTR/Gypsy
chr1	33208733	33209457	+	LTR/Gypsy-rnd-1_family-384	chr1	33208761	33209428	+	ID=chr1.repeat.19334;Name=LTR/Gypsy
chr1	33245651	33247598	+	LTR/Gypsy-rnd-1_family-10	chr1	33246249	33246433	+	ID=chr1.repeat.19366;Name=LTR/Gypsy
chr1	33245651	33247598	+	LTR/Gypsy-rnd-1_family-10	chr1	33246719	33247227	+	ID=chr1.repeat.19368;Name=LTR/Gypsy
chr1	33248502	33248746	+	LTR/Gypsy-rnd-1_family-4	chr1	33248310	33248511	+	ID=chr1.repeat.19371;Name=LTR/Gypsy
chr1	33248749	33249961	+	LTR/Gypsy-rnd-4_family-439	chr1	33248794	33248846	+	ID=chr1.repeat.19373;Name=LTR/Gypsy
chr1	33304201	33304250	+	LTR/Copia-rnd-1_family-565	chr1	33304150	33305476	+	ID=chr1.repeat.19414;Name=LTR/Copia
chr1	33304384	33304537	+	LTR/Copia-rnd-1_family-848	chr1	33304150	33305476	+	ID=chr1.repeat.19414;Name=LTR/Copia
chr1	33304706	33305471	+	LTR/Copia-rnd-1_family-531	chr1	33304150	33305476	+	ID=chr1.repeat.19414;Name=LTR/Copia
chr1	33306344	33306890	+	LTR/Copia-rnd-4_family-59	chr1	33305666	33307447	+	ID=chr1.repeat.19415;Name=LTR/Copia
chr1	33306921	33307403	+	LTR/Copia-rnd-1_family-541	chr1	33305666	33307447	+	ID=chr1.repeat.19415;Name=LTR/Copia
chr1	33348261	33348877	+	LTR/Gypsy-rnd-1_family-287	chr1	33348261	33348872	+	ID=chr1.repeat.19437;Name=LTR/Gypsy
chr1	33388201	33388667	+	LTR/Gypsy-rnd-1_family-104	chr1	33388584	33388667	+	ID=chr1.repeat.19456;Name=LTR/Gypsy
chr1	33391329	33394274	+	LTR/Gypsy-rnd-1_family-7	chr1	33393702	33393895	+	ID=chr1.repeat.19462;Name=LTR/Gypsy
chr1	33391329	33394274	+	LTR/Gypsy-rnd-1_family-7	chr1	33394131	33394275	+	ID=chr1.repeat.19463;Name=LTR/Gypsy
chr1	33394324	33396018	+	LTR/Gypsy-rnd-1_family-4	chr1	33394416	33394522	+	ID=chr1.repeat.19464;Name=LTR/Gypsy
chr1	33394324	33396018	+	LTR/Gypsy-rnd-1_family-4	chr1	33394942	33395334	+	ID=chr1.repeat.19465;Name=LTR/Gypsy
chr1	33403528	33404542	+	LTR/Gypsy-rnd-1_family-6	chr1	33404530	33405310	+	ID=chr1.repeat.19476;Name=LTR/Gypsy
chr1	33406741	33406889	+	LTR/Gypsy-rnd-1_family-194	chr1	33406601	33406777	+	ID=chr1.repeat.19479;Name=LTR/Gypsy
chr1	33416094	33418495	+	LTR/Gypsy-rnd-1_family-7	chr1	33416136	33416188	+	ID=chr1.repeat.19490;Name=LTR/Gypsy
chr1	33439635	33440479	+	LTR/Gypsy-rnd-1_family-321	chr1	33440467	33440523	+	ID=chr1.repeat.19502;Name=LTR/Gypsy
chr1	33446721	33447611	+	LTR/Gypsy-rnd-1_family-321	chr1	33447599	33447656	+	ID=chr1.repeat.19506;Name=LTR/Gypsy
chr1	33459733	33461123	+	LTR/Gypsy-rnd-1_family-32	chr1	33460531	33461506	+	ID=chr1.repeat.19520;Name=LTR/Gypsy
chr1	33464589	33466688	+	LTR/Gypsy-rnd-1_family-61	chr1	33461668	33466687	+	ID=chr1.repeat.19521;Name=LTR/Gypsy
chr1	33464589	33466688	+	LTR/Gypsy-rnd-1_family-61	chr1	33466686	33466838	+	ID=chr1.repeat.19522;Name=LTR/Gypsy
chr1	33466686	33469433	+	LTR/Gypsy-rnd-1_family-34	chr1	33461668	33466687	+	ID=chr1.repeat.19521;Name=LTR/Gypsy
chr1	33466686	33469433	+	LTR/Gypsy-rnd-1_family-34	chr1	33466686	33466838	+	ID=chr1.repeat.19522;Name=LTR/Gypsy
chr1	33466686	33469433	+	LTR/Gypsy-rnd-1_family-34	chr1	33468230	33468387	+	ID=chr1.repeat.19523;Name=LTR/Gypsy
chr1	33466686	33469433	+	LTR/Gypsy-rnd-1_family-34	chr1	33468651	33470028	+	ID=chr1.repeat.19525;Name=LTR/Gypsy
chr1	33470363	33471449	+	LTR/Gypsy-rnd-1_family-303	chr1	33470301	33470694	+	ID=chr1.repeat.19527;Name=LTR/Gypsy
chr1	33522358	33522840	+	LTR/Gypsy-rnd-1_family-466	chr1	33522348	33522840	+	ID=chr1.repeat.19550;Name=LTR/Gypsy
chr1	33524752	33526162	+	LTR/Gypsy-rnd-1_family-10	chr1	33525718	33526059	+	ID=chr1.repeat.19553;Name=LTR/Gypsy
chr1	33541142	33541328	+	LTR/Gypsy-rnd-1_family-736	chr1	33541142	33541322	+	ID=chr1.repeat.19560;Name=LTR/Gypsy
chr1	33541676	33542445	+	LTR/Gypsy-rnd-1_family-306	chr1	33541676	33542444	+	ID=chr1.repeat.19561;Name=LTR/Gypsy
chr1	33544950	33545973	+	LTR/Gypsy-rnd-1_family-10	chr1	33545146	33545335	+	ID=chr1.repeat.19564;Name=LTR/Gypsy
chr1	33544950	33545973	+	LTR/Gypsy-rnd-1_family-10	chr1	33545601	33545940	+	ID=chr1.repeat.19565;Name=LTR/Gypsy
chr1	33608369	33608901	+	LTR/Gypsy-rnd-1_family-293	chr1	33608348	33608901	+	ID=chr1.repeat.19592;Name=LTR/Gypsy
chr1	33609315	33610273	+	LTR/Gypsy-rnd-1_family-306	chr1	33609578	33610272	+	ID=chr1.repeat.19594;Name=LTR/Gypsy
chr1	33623331	33623981	+	LTR/Copia-rnd-1_family-584	chr1	33623868	33623980	+	ID=chr1.repeat.19599;Name=LTR/Copia
chr1	33686198	33686882	+	LTR/Gypsy-rnd-1_family-27	chr1	33686506	33686768	+	ID=chr1.repeat.19638;Name=LTR/Gypsy
chr1	33690708	33691386	+	LTR/Gypsy-rnd-1_family-27	chr1	33691065	33691273	+	ID=chr1.repeat.19645;Name=LTR/Gypsy
chr1	33727263	33728154	+	LTR/Gypsy-rnd-1_family-10	chr1	33727324	33727485	+	ID=chr1.repeat.19674;Name=LTR/Gypsy
chr1	33727263	33728154	+	LTR/Gypsy-rnd-1_family-10	chr1	33727806	33728132	+	ID=chr1.repeat.19676;Name=LTR/Gypsy
chr1	33734957	33735798	+	LTR/Gypsy-rnd-1_family-15	chr1	33732012	33735008	+	ID=chr1.repeat.19679;Name=LTR/Gypsy
chr1	33736664	33739728	+	LTR/Gypsy-rnd-1_family-29	chr1	33738176	33738220	+	ID=chr1.repeat.19680;Name=LTR/Gypsy
chr1	33739740	33742778	+	LTR/Gypsy-rnd-1_family-4	chr1	33740346	33743539	+	ID=chr1.repeat.19682;Name=LTR/Gypsy
chr1	33744449	33750174	+	LTR/Gypsy-rnd-1_family-4	chr1	33746586	33746758	+	ID=chr1.repeat.19687;Name=LTR/Gypsy
chr1	33744449	33750174	+	LTR/Gypsy-rnd-1_family-4	chr1	33747046	33747554	+	ID=chr1.repeat.19688;Name=LTR/Gypsy
chr1	33744449	33750174	+	LTR/Gypsy-rnd-1_family-4	chr1	33747805	33749843	+	ID=chr1.repeat.19689;Name=LTR/Gypsy
chr1	33753326	33754610	+	LTR/Gypsy-rnd-1_family-91	chr1	33753429	33753621	+	ID=chr1.repeat.19692;Name=LTR/Gypsy
chr1	33754962	33755676	+	LTR/Gypsy-rnd-1_family-59	chr1	33755117	33755185	+	ID=chr1.repeat.19693;Name=LTR/Gypsy
chr1	33762670	33763087	+	LTR/Gypsy-rnd-1_family-287	chr1	33763066	33763294	+	ID=chr1.repeat.19704;Name=LTR/Gypsy
chr1	33766360	33767565	+	LTR/Gypsy-rnd-1_family-92	chr1	33766336	33766701	+	ID=chr1.repeat.19708;Name=LTR/Gypsy
chr1	33766360	33767565	+	LTR/Gypsy-rnd-1_family-92	chr1	33766921	33766971	+	ID=chr1.repeat.19712;Name=LTR/Gypsy
chr1	33772615	33772706	+	LTR/Gypsy-rnd-1_family-45	chr1	33772633	33772706	+	ID=chr1.repeat.19720;Name=LTR/Gypsy
chr1	33810570	33812064	+	LTR/Copia-rnd-1_family-571	chr1	33811926	33812134	+	ID=chr1.repeat.19753;Name=LTR/Copia
chr1	33813638	33814744	+	LTR/Copia-rnd-6_family-1470	chr1	33814603	33814742	+	ID=chr1.repeat.19754;Name=LTR/Copia
chr1	33814894	33815531	+	LTR/Copia-rnd-1_family-508	chr1	33814828	33816316	+	ID=chr1.repeat.19756;Name=LTR/Copia
chr1	33839213	33844118	+	LTR/Gypsy-rnd-1_family-45	chr1	33840461	33844990	+	ID=chr1.repeat.19766;Name=LTR/Gypsy
chr1	33852306	33852356	+	LTR/Copia-rnd-5_family-3762	chr1	33852303	33852354	+	ID=chr1.repeat.19770;Name=LTR/Copia
chr1	33860246	33861768	+	LTR/Copia-rnd-5_family-1769	chr1	33860071	33863611	+	ID=chr1.repeat.19774;Name=LTR/Copia
chr1	33861755	33862485	+	LTR/Copia-rnd-6_family-781	chr1	33860071	33863611	+	ID=chr1.repeat.19774;Name=LTR/Copia
chr1	33862635	33863071	+	LTR/Copia-rnd-1_family-368	chr1	33860071	33863611	+	ID=chr1.repeat.19774;Name=LTR/Copia
chr1	33863176	33863347	+	LTR/Copia-rnd-4_family-59	chr1	33860071	33863611	+	ID=chr1.repeat.19774;Name=LTR/Copia
chr1	33863845	33864301	+	LTR/Copia-rnd-1_family-656	chr1	33863622	33864300	+	ID=chr1.repeat.19775;Name=LTR/Copia
chr1	33866980	33867389	+	LTR/Copia-rnd-1_family-805	chr1	33866978	33867306	+	ID=chr1.repeat.19779;Name=LTR/Copia
chr1	33866980	33867389	+	LTR/Copia-rnd-1_family-805	chr1	33867371	33867383	+	ID=chr1.repeat.19781;Name=LTR/Copia
chr1	33868109	33868738	+	LTR/Copia-rnd-1_family-386	chr1	33867775	33869332	+	ID=chr1.repeat.19782;Name=LTR/Copia
chr1	33868863	33869361	+	LTR/Copia-rnd-1_family-504	chr1	33867775	33869332	+	ID=chr1.repeat.19782;Name=LTR/Copia
chr1	33873337	33874189	+	LTR/Gypsy-rnd-1_family-567	chr1	33873884	33873972	+	ID=chr1.repeat.19783;Name=LTR/Gypsy
chr1	33878901	33880148	+	LTR/Gypsy-rnd-1_family-92	chr1	33878915	33879240	+	ID=chr1.repeat.19787;Name=LTR/Gypsy
chr1	33880139	33880985	+	LTR/Gypsy-rnd-1_family-406	chr1	33880419	33880979	+	ID=chr1.repeat.19791;Name=LTR/Gypsy
chr1	33880139	33880985	+	LTR/Gypsy-rnd-1_family-406	chr1	33880966	33881104	+	ID=chr1.repeat.19792;Name=LTR/Gypsy
chr1	33880982	33881104	+	LTR/Gypsy-rnd-1_family-45	chr1	33880966	33881104	+	ID=chr1.repeat.19792;Name=LTR/Gypsy
chr1	33882285	33883142	+	LTR/Gypsy-rnd-1_family-229	chr1	33882945	33883225	+	ID=chr1.repeat.19798;Name=LTR/Gypsy
chr1	33885650	33890521	+	LTR/Gypsy-rnd-1_family-45	chr1	33885666	33885721	+	ID=chr1.repeat.19803;Name=LTR/Gypsy
chr1	33893194	33893380	+	LTR/Gypsy-rnd-1_family-527	chr1	33893092	33893196	+	ID=chr1.repeat.19807;Name=LTR/Gypsy
chr1	33896197	33896370	+	LTR/Gypsy-rnd-1_family-634	chr1	33896208	33896363	+	ID=chr1.repeat.19809;Name=LTR/Gypsy
chr1	33896560	33897024	+	LTR/Gypsy-rnd-1_family-12	chr1	33896579	33896623	+	ID=chr1.repeat.19810;Name=LTR/Gypsy
chr1	33898954	33899670	+	LTR/Gypsy-rnd-1_family-131	chr1	33899260	33899669	+	ID=chr1.repeat.19813;Name=LTR/Gypsy
chr1	33904518	33906708	+	LTR/Gypsy-rnd-1_family-2	chr1	33904625	33904928	+	ID=chr1.repeat.19817;Name=LTR/Gypsy
chr1	33904518	33906708	+	LTR/Gypsy-rnd-1_family-2	chr1	33905098	33905324	+	ID=chr1.repeat.19820;Name=LTR/Gypsy
chr1	33904518	33906708	+	LTR/Gypsy-rnd-1_family-2	chr1	33905401	33905940	+	ID=chr1.repeat.19821;Name=LTR/Gypsy
chr1	33908377	33908528	+	LTR/Gypsy-rnd-1_family-45	chr1	33908358	33908529	+	ID=chr1.repeat.19823;Name=LTR/Gypsy
chr1	33920537	33920689	+	LTR/Gypsy-rnd-1_family-45	chr1	33920538	33920689	+	ID=chr1.repeat.19835;Name=LTR/Gypsy
chr1	33929705	33930368	+	LTR/Gypsy-rnd-1_family-14	chr1	33929694	33929821	+	ID=chr1.repeat.19844;Name=LTR/Gypsy
chr1	33930400	33931427	+	LTR/Gypsy-rnd-1_family-111	chr1	33930458	33931345	+	ID=chr1.repeat.19846;Name=LTR/Gypsy
chr1	33931805	33932596	+	LTR/Gypsy-rnd-1_family-76	chr1	33931608	33931831	+	ID=chr1.repeat.19849;Name=LTR/Gypsy
chr1	33934908	33935707	+	LTR/Gypsy-rnd-1_family-24	chr1	33935309	33935395	+	ID=chr1.repeat.19853;Name=LTR/Gypsy
chr1	33936025	33936760	+	LTR/Gypsy-rnd-1_family-22	chr1	33935914	33936213	+	ID=chr1.repeat.19855;Name=LTR/Gypsy
chr1	33937592	33938199	+	LTR/Gypsy-rnd-1_family-192	chr1	33937820	33938012	+	ID=chr1.repeat.19857;Name=LTR/Gypsy
chr1	33938709	33938764	+	LTR/Gypsy-rnd-1_family-372	chr1	33938749	33938845	+	ID=chr1.repeat.19859;Name=LTR/Gypsy
chr1	33943718	33943982	+	LTR/Gypsy-rnd-1_family-95	chr1	33943868	33943902	+	ID=chr1.repeat.19865;Name=LTR/Gypsy
chr1	33953723	33954081	+	LTR/Gypsy-rnd-1_family-12	chr1	33953741	33953866	+	ID=chr1.repeat.19871;Name=LTR/Gypsy
chr1	33959221	33959373	+	LTR/Gypsy-rnd-1_family-45	chr1	33959202	33959373	+	ID=chr1.repeat.19873;Name=LTR/Gypsy
chr1	34036794	34036872	+	LTR/Gypsy-rnd-1_family-628	chr1	34036794	34036975	+	ID=chr1.repeat.19907;Name=LTR/Gypsy
chr1	34058270	34062686	+	LTR/Gypsy-rnd-1_family-4	chr1	34059167	34059593	+	ID=chr1.repeat.19918;Name=LTR/Gypsy
chr1	34058270	34062686	+	LTR/Gypsy-rnd-1_family-4	chr1	34060014	34063668	+	ID=chr1.repeat.19919;Name=LTR/Gypsy
chr1	34063521	34064717	+	LTR/Gypsy-rnd-4_family-439	chr1	34060014	34063668	+	ID=chr1.repeat.19919;Name=LTR/Gypsy
chr1	34085018	34085816	+	LTR/Gypsy-rnd-1_family-567	chr1	34085516	34085603	+	ID=chr1.repeat.19927;Name=LTR/Gypsy
chr1	34116656	34119000	+	LTR/Copia-rnd-6_family-4442	chr1	34117940	34118059	+	ID=chr1.repeat.19935;Name=LTR/Copia
chr1	34116656	34119000	+	LTR/Copia-rnd-6_family-4442	chr1	34118307	34118944	+	ID=chr1.repeat.19936;Name=LTR/Copia
chr1	34119649	34120226	+	LTR/Copia-rnd-1_family-508	chr1	34119482	34120999	+	ID=chr1.repeat.19937;Name=LTR/Copia
chr1	34152012	34152699	+	LTR/Gypsy-rnd-1_family-8	chr1	34152078	34152273	+	ID=chr1.repeat.19957;Name=LTR/Gypsy
chr1	34152712	34156020	+	LTR/Gypsy-rnd-1_family-5	chr1	34152861	34155991	+	ID=chr1.repeat.19960;Name=LTR/Gypsy
chr1	34156184	34156255	+	LTR/Gypsy-rnd-1_family-59	chr1	34156207	34156279	+	ID=chr1.repeat.19961;Name=LTR/Gypsy
chr1	34184204	34184964	+	LTR/Copia-rnd-1_family-531	chr1	34183638	34185004	+	ID=chr1.repeat.19977;Name=LTR/Copia
chr1	34185366	34185818	+	LTR/Copia-rnd-1_family-361	chr1	34185150	34185867	+	ID=chr1.repeat.19978;Name=LTR/Copia
chr1	34201439	34202126	+	LTR/Copia-rnd-1_family-531	chr1	34200761	34202166	+	ID=chr1.repeat.19992;Name=LTR/Copia
chr1	34202781	34202951	+	LTR/Copia-rnd-1_family-508	chr1	34202518	34203015	+	ID=chr1.repeat.19993;Name=LTR/Copia
chr1	34210769	34210910	+	LTR/Copia-rnd-1_family-508	chr1	34210742	34211747	+	ID=chr1.repeat.19998;Name=LTR/Copia
chr1	34211278	34211584	+	LTR/Copia-rnd-1_family-545	chr1	34210742	34211747	+	ID=chr1.repeat.19998;Name=LTR/Copia
chr1	34234174	34235509	+	LTR/Gypsy-rnd-1_family-30	chr1	34234707	34234756	+	ID=chr1.repeat.20018;Name=LTR/Gypsy
chr1	34251700	34254820	+	LTR/Copia-rnd-5_family-175	chr1	34252951	34253209	+	ID=chr1.repeat.20040;Name=LTR/Copia
chr1	34251700	34254820	+	LTR/Copia-rnd-5_family-175	chr1	34254314	34254895	+	ID=chr1.repeat.20042;Name=LTR/Copia
chr1	34255202	34257437	+	LTR/Copia-rnd-6_family-1470	chr1	34256408	34257400	+	ID=chr1.repeat.20043;Name=LTR/Copia
chr1	34258322	34258495	+	LTR/Copia-rnd-1_family-508	chr1	34258033	34259465	+	ID=chr1.repeat.20044;Name=LTR/Copia
chr1	34259771	34260231	+	LTR/Copia-rnd-1_family-617	chr1	34259771	34260234	+	ID=chr1.repeat.20045;Name=LTR/Copia
chr1	34260235	34260558	+	LTR/Copia-rnd-6_family-2932	chr1	34260495	34261998	+	ID=chr1.repeat.20046;Name=LTR/Copia
chr1	34260565	34261209	+	LTR/Copia-rnd-1_family-368	chr1	34260495	34261998	+	ID=chr1.repeat.20046;Name=LTR/Copia
chr1	34261261	34261975	+	LTR/Copia-rnd-1_family-656	chr1	34260495	34261998	+	ID=chr1.repeat.20046;Name=LTR/Copia
chr1	34272614	34273537	+	LTR/Gypsy-rnd-1_family-95	chr1	34273442	34273490	+	ID=chr1.repeat.20052;Name=LTR/Gypsy
chr1	34283654	34286958	+	LTR/Gypsy-rnd-1_family-61	chr1	34280210	34285187	+	ID=chr1.repeat.20056;Name=LTR/Gypsy
chr1	34283654	34286958	+	LTR/Gypsy-rnd-1_family-61	chr1	34286732	34288365	+	ID=chr1.repeat.20057;Name=LTR/Gypsy
chr1	34289733	34291595	+	LTR/Gypsy-rnd-1_family-32	chr1	34291216	34291553	+	ID=chr1.repeat.20060;Name=LTR/Gypsy
chr1	34293972	34294505	+	LTR/Gypsy-rnd-1_family-532	chr1	34294086	34294205	+	ID=chr1.repeat.20064;Name=LTR/Gypsy
chr1	34293972	34294505	+	LTR/Gypsy-rnd-1_family-532	chr1	34294487	34294659	+	ID=chr1.repeat.20066;Name=LTR/Gypsy
chr1	34295391	34295838	+	LTR/Gypsy-rnd-1_family-92	chr1	34294951	34295717	+	ID=chr1.repeat.20068;Name=LTR/Gypsy
chr1	34295391	34295838	+	LTR/Gypsy-rnd-1_family-92	chr1	34295724	34295845	+	ID=chr1.repeat.20069;Name=LTR/Gypsy
chr1	34299258	34299521	+	LTR/Gypsy-rnd-1_family-494	chr1	34299258	34299484	+	ID=chr1.repeat.20070;Name=LTR/Gypsy
chr1	34299258	34299521	+	LTR/Gypsy-rnd-1_family-494	chr1	34299478	34299551	+	ID=chr1.repeat.20071;Name=LTR/Gypsy
chr1	34302738	34302964	+	LTR/Gypsy-rnd-1_family-229	chr1	34302956	34303398	+	ID=chr1.repeat.20073;Name=LTR/Gypsy
chr1	34304083	34304614	+	LTR/Gypsy-rnd-1_family-532	chr1	34304197	34304294	+	ID=chr1.repeat.20075;Name=LTR/Gypsy
chr1	34329163	34330974	+	LTR/Gypsy-rnd-1_family-22	chr1	34329021	34329353	+	ID=chr1.repeat.20095;Name=LTR/Gypsy
chr1	34329163	34330974	+	LTR/Gypsy-rnd-1_family-22	chr1	34330827	34330923	+	ID=chr1.repeat.20098;Name=LTR/Gypsy
chr1	34332106	34333316	+	LTR/Gypsy-rnd-1_family-84	chr1	34332452	34332646	+	ID=chr1.repeat.20106;Name=LTR/Gypsy
chr1	34340774	34342534	+	LTR/Gypsy-rnd-1_family-22	chr1	34340628	34340961	+	ID=chr1.repeat.20113;Name=LTR/Gypsy
chr1	34361128	34362824	+	LTR/Gypsy-rnd-1_family-1	chr1	34361730	34361883	+	ID=chr1.repeat.20122;Name=LTR/Gypsy
chr1	34361128	34362824	+	LTR/Gypsy-rnd-1_family-1	chr1	34362114	34362555	+	ID=chr1.repeat.20124;Name=LTR/Gypsy
chr1	34380745	34381765	+	LTR/Gypsy-rnd-1_family-29	chr1	34381642	34381675	+	ID=chr1.repeat.20138;Name=LTR/Gypsy
chr1	34401570	34401620	+	LTR/Gypsy-rnd-2_family-202	chr1	34401580	34402450	+	ID=chr1.repeat.20149;Name=LTR/Gypsy
chr1	34404914	34405309	+	LTR/Gypsy-rnd-1_family-785	chr1	34405054	34405236	+	ID=chr1.repeat.20151;Name=LTR/Gypsy
chr1	34405656	34405713	+	LTR/Gypsy-rnd-1_family-47	chr1	34405420	34405657	+	ID=chr1.repeat.20152;Name=LTR/Gypsy
chr1	34416835	34417077	+	LTR/Gypsy-rnd-1_family-73	chr1	34417028	34417077	+	ID=chr1.repeat.20172;Name=LTR/Gypsy
chr1	34430950	34432586	+	LTR/Gypsy-rnd-5_family-6693	chr1	34432472	34432506	+	ID=chr1.repeat.20174;Name=LTR/Gypsy
chr1	34448786	34448973	+	LTR/Gypsy-rnd-1_family-26	chr1	34448786	34448973	+	ID=chr1.repeat.20180;Name=LTR/Gypsy
chr1	34451786	34452007	+	LTR/Gypsy-rnd-1_family-75	chr1	34451786	34452009	+	ID=chr1.repeat.20182;Name=LTR/Gypsy
chr1	34452326	34452769	+	LTR/Gypsy-rnd-1_family-462	chr1	34452292	34452331	+	ID=chr1.repeat.20184;Name=LTR/Gypsy
chr1	34456007	34456503	+	LTR/Gypsy-rnd-4_family-3271	chr1	34456501	34457462	+	ID=chr1.repeat.20185;Name=LTR/Gypsy
chr1	34461280	34462079	+	LTR/Gypsy-rnd-1_family-27	chr1	34461673	34461816	+	ID=chr1.repeat.20193;Name=LTR/Gypsy
chr1	34462066	34463414	+	LTR/Gypsy-rnd-1_family-1	chr1	34462094	34462503	+	ID=chr1.repeat.20194;Name=LTR/Gypsy
chr1	34464039	34464185	+	LTR/Gypsy-rnd-1_family-372	chr1	34464034	34464096	+	ID=chr1.repeat.20196;Name=LTR/Gypsy
chr1	34471292	34473196	+	LTR/Gypsy-rnd-1_family-61	chr1	34470391	34471299	+	ID=chr1.repeat.20201;Name=LTR/Gypsy
chr1	34471292	34473196	+	LTR/Gypsy-rnd-1_family-61	chr1	34471291	34473194	+	ID=chr1.repeat.20202;Name=LTR/Gypsy
chr1	34490777	34491882	+	LTR/Gypsy-rnd-1_family-303	chr1	34490779	34491109	+	ID=chr1.repeat.20214;Name=LTR/Gypsy
chr1	34500678	34504994	+	LTR/Gypsy-rnd-1_family-45	chr1	34501950	34502598	+	ID=chr1.repeat.20222;Name=LTR/Gypsy
chr1	34500678	34504994	+	LTR/Gypsy-rnd-1_family-45	chr1	34502939	34504966	+	ID=chr1.repeat.20223;Name=LTR/Gypsy
chr1	34514900	34518644	+	LTR/Gypsy-rnd-1_family-14	chr1	34514894	34514956	+	ID=chr1.repeat.20235;Name=LTR/Gypsy
chr1	34514900	34518644	+	LTR/Gypsy-rnd-1_family-14	chr1	34514985	34515129	+	ID=chr1.repeat.20236;Name=LTR/Gypsy
chr1	34532099	34532224	+	LTR/Gypsy-rnd-1_family-24	chr1	34532183	34532455	+	ID=chr1.repeat.20242;Name=LTR/Gypsy
chr1	34533998	34535248	+	LTR/Gypsy-rnd-1_family-14	chr1	34533962	34534048	+	ID=chr1.repeat.20244;Name=LTR/Gypsy
chr1	34538444	34540023	+	LTR/Gypsy-rnd-1_family-2	chr1	34539148	34539356	+	ID=chr1.repeat.20249;Name=LTR/Gypsy
chr1	34538444	34540023	+	LTR/Gypsy-rnd-1_family-2	chr1	34539879	34540219	+	ID=chr1.repeat.20252;Name=LTR/Gypsy
chr1	34538444	34540023	+	LTR/Gypsy-rnd-1_family-2	chr1	34536659	34538864	+	ID=chr1.repeat.20246;Name=LTR/Gypsy
chr1	34542686	34545120	+	LTR/Gypsy-rnd-1_family-29	chr1	34544029	34544110	+	ID=chr1.repeat.20255;Name=LTR/Gypsy
chr1	34548239	34549785	+	LTR/Gypsy-rnd-1_family-33	chr1	34549782	34550162	+	ID=chr1.repeat.20264;Name=LTR/Gypsy
chr1	34556068	34556168	+	LTR/Gypsy-rnd-1_family-61	chr1	34556068	34556169	+	ID=chr1.repeat.20270;Name=LTR/Gypsy
chr1	34556270	34557582	+	LTR/Gypsy-rnd-1_family-34	chr1	34557380	34557573	+	ID=chr1.repeat.20271;Name=LTR/Gypsy
chr1	34605356	34605594	+	LTR/Copia-rnd-5_family-3088	chr1	34605355	34605602	+	ID=chr1.repeat.20290;Name=LTR/Copia
chr1	34608385	34608765	+	LTR/Copia-rnd-6_family-3533	chr1	34608341	34608807	+	ID=chr1.repeat.20292;Name=LTR/Copia
chr1	34610362	34610602	+	LTR/Copia-rnd-5_family-3088	chr1	34610363	34610610	+	ID=chr1.repeat.20293;Name=LTR/Copia
chr1	34613708	34613954	+	LTR/Copia-rnd-1_family-848	chr1	34613484	34614886	+	ID=chr1.repeat.20295;Name=LTR/Copia
chr1	34614127	34614887	+	LTR/Copia-rnd-1_family-531	chr1	34613484	34614886	+	ID=chr1.repeat.20295;Name=LTR/Copia
chr1	34615497	34616077	+	LTR/Copia-rnd-1_family-508	chr1	34615182	34616431	+	ID=chr1.repeat.20296;Name=LTR/Copia
chr1	34616202	34616362	+	LTR/Copia-rnd-1_family-729	chr1	34615182	34616431	+	ID=chr1.repeat.20296;Name=LTR/Copia
chr1	34620477	34626254	+	LTR/Gypsy-rnd-1_family-5	chr1	34621207	34621366	+	ID=chr1.repeat.20297;Name=LTR/Gypsy
chr1	34620477	34626254	+	LTR/Gypsy-rnd-1_family-5	chr1	34622789	34626287	+	ID=chr1.repeat.20298;Name=LTR/Gypsy
chr1	34642748	34643143	+	LTR/Copia-rnd-1_family-545	chr1	34642748	34643156	+	ID=chr1.repeat.20308;Name=LTR/Copia
chr1	34670735	34671108	+	LTR/Gypsy-rnd-1_family-211	chr1	34670799	34671112	+	ID=chr1.repeat.20317;Name=LTR/Gypsy
chr1	34671366	34672740	+	LTR/Gypsy-rnd-1_family-45	chr1	34671114	34672750	+	ID=chr1.repeat.20318;Name=LTR/Gypsy
chr1	34682181	34682417	+	LTR/Copia-rnd-1_family-307	chr1	34682251	34682403	+	ID=chr1.repeat.20323;Name=LTR/Copia
chr1	34695416	34696121	+	LTR/Gypsy-rnd-1_family-8	chr1	34695494	34695677	+	ID=chr1.repeat.20329;Name=LTR/Gypsy
chr1	34696116	34698140	+	LTR/Gypsy-rnd-1_family-8	chr1	34696284	34698075	+	ID=chr1.repeat.20332;Name=LTR/Gypsy
chr1	34698782	34700600	+	LTR/Gypsy-rnd-1_family-3	chr1	34698141	34699394	+	ID=chr1.repeat.20334;Name=LTR/Gypsy
chr1	34698782	34700600	+	LTR/Gypsy-rnd-1_family-3	chr1	34699609	34699648	+	ID=chr1.repeat.20335;Name=LTR/Gypsy
chr1	34703019	34704084	+	LTR/Gypsy-rnd-1_family-128	chr1	34703922	34704057	+	ID=chr1.repeat.20340;Name=LTR/Gypsy
chr1	34712907	34713125	+	LTR/Gypsy-rnd-1_family-634	chr1	34712911	34712997	+	ID=chr1.repeat.20346;Name=LTR/Gypsy
chr1	34732167	34732407	+	LTR/Copia-rnd-1_family-307	chr1	34732241	34732392	+	ID=chr1.repeat.20362;Name=LTR/Copia
chr1	34739267	34739343	+	LTR/Gypsy-rnd-1_family-45	chr1	34739269	34739343	+	ID=chr1.repeat.20370;Name=LTR/Gypsy
chr1	34739340	34739423	+	LTR/Gypsy-rnd-1_family-404	chr1	34739269	34739343	+	ID=chr1.repeat.20370;Name=LTR/Gypsy
chr1	34744254	34744794	+	LTR/Gypsy-rnd-1_family-527	chr1	34744650	34744737	+	ID=chr1.repeat.20374;Name=LTR/Gypsy
chr1	34781111	34781344	+	LTR/Copia-rnd-1_family-307	chr1	34781181	34781333	+	ID=chr1.repeat.20394;Name=LTR/Copia
chr1	34781501	34781730	+	LTR/Copia-rnd-1_family-307	chr1	34781569	34781719	+	ID=chr1.repeat.20395;Name=LTR/Copia
chr1	34799879	34800112	+	LTR/Copia-rnd-1_family-307	chr1	34799949	34800101	+	ID=chr1.repeat.20413;Name=LTR/Copia
chr1	34800270	34800522	+	LTR/Copia-rnd-1_family-307	chr1	34800330	34800489	+	ID=chr1.repeat.20414;Name=LTR/Copia
chr1	34814943	34815117	+	LTR/Gypsy-rnd-1_family-634	chr1	34815026	34815122	+	ID=chr1.repeat.20428;Name=LTR/Gypsy
chr1	34815086	34815193	+	LTR/Gypsy-rnd-1_family-1041	chr1	34815026	34815122	+	ID=chr1.repeat.20428;Name=LTR/Gypsy
chr1	34845542	34846427	+	LTR/Gypsy-rnd-1_family-16	chr1	34845691	34845966	+	ID=chr1.repeat.20447;Name=LTR/Gypsy
chr1	34848116	34848752	+	LTR/Gypsy-rnd-1_family-14	chr1	34848119	34848218	+	ID=chr1.repeat.20450;Name=LTR/Gypsy
chr1	34849668	34850439	+	LTR/Gypsy-rnd-1_family-76	chr1	34849489	34849790	+	ID=chr1.repeat.20451;Name=LTR/Gypsy
chr1	34849668	34850439	+	LTR/Gypsy-rnd-1_family-76	chr1	34850212	34850375	+	ID=chr1.repeat.20453;Name=LTR/Gypsy
chr1	34850623	34851502	+	LTR/Gypsy-rnd-1_family-16	chr1	34850772	34851046	+	ID=chr1.repeat.20454;Name=LTR/Gypsy
chr1	34859275	34861074	+	LTR/Gypsy-rnd-1_family-1	chr1	34859932	34860333	+	ID=chr1.repeat.20466;Name=LTR/Gypsy
chr1	34866034	34867413	+	LTR/Gypsy-rnd-1_family-1	chr1	34866078	34867413	+	ID=chr1.repeat.20473;Name=LTR/Gypsy
chr1	34869478	34870592	+	LTR/Gypsy-rnd-1_family-70	chr1	34869948	34870005	+	ID=chr1.repeat.20476;Name=LTR/Gypsy
chr1	34874148	34874639	+	LTR/Gypsy-rnd-1_family-32	chr1	34874148	34874369	+	ID=chr1.repeat.20481;Name=LTR/Gypsy
chr1	34886105	34887038	+	LTR/Gypsy-rnd-1_family-22	chr1	34885964	34886292	+	ID=chr1.repeat.20489;Name=LTR/Gypsy
chr1	34887062	34887913	+	LTR/Gypsy-rnd-1_family-73	chr1	34887770	34887856	+	ID=chr1.repeat.20491;Name=LTR/Gypsy
chr1	34892441	34894174	+	LTR/Gypsy-rnd-1_family-22	chr1	34892279	34892628	+	ID=chr1.repeat.20500;Name=LTR/Gypsy
chr1	34895125	34899187	+	LTR/Gypsy-rnd-1_family-8	chr1	34897142	34897650	+	ID=chr1.repeat.20503;Name=LTR/Gypsy
chr1	34899188	34899977	+	LTR/Gypsy-rnd-1_family-8	chr1	34899187	34899215	+	ID=chr1.repeat.20507;Name=LTR/Gypsy
chr1	34899188	34899977	+	LTR/Gypsy-rnd-1_family-8	chr1	34899188	34899977	+	ID=chr1.repeat.20508;Name=LTR/Gypsy
chr1	34899979	34900343	+	LTR/Gypsy-rnd-1_family-81	chr1	34899985	34900106	+	ID=chr1.repeat.20509;Name=LTR/Gypsy
chr1	34902377	34902696	+	DNA-rnd-1_family-347	chr1	34902484	34902563	+	ID=chr1.repeat.20512;Name=DNA
chr1	34905552	34906641	+	LTR/Gypsy-rnd-1_family-3	chr1	34904921	34906160	+	ID=chr1.repeat.20514;Name=LTR/Gypsy
chr1	34905552	34906641	+	LTR/Gypsy-rnd-1_family-3	chr1	34906378	34906418	+	ID=chr1.repeat.20516;Name=LTR/Gypsy
chr1	34997771	34998437	+	LTR/Gypsy-rnd-1_family-14	chr1	34997794	34997893	+	ID=chr1.repeat.20568;Name=LTR/Gypsy
chr1	35026371	35033230	+	LTR/Gypsy-rnd-1_family-8	chr1	35028413	35028582	+	ID=chr1.repeat.20595;Name=LTR/Gypsy
chr1	35026371	35033230	+	LTR/Gypsy-rnd-1_family-8	chr1	35030076	35033198	+	ID=chr1.repeat.20598;Name=LTR/Gypsy
chr1	35033409	35033475	+	LTR/Gypsy-rnd-1_family-72	chr1	35033418	35033458	+	ID=chr1.repeat.20599;Name=LTR/Gypsy
chr1	35033453	35035520	+	LTR/Gypsy-rnd-1_family-9	chr1	35033418	35033458	+	ID=chr1.repeat.20599;Name=LTR/Gypsy
chr1	35065387	35065688	+	LTR/Gypsy-rnd-1_family-438	chr1	35065387	35065688	+	ID=chr1.repeat.20615;Name=LTR/Gypsy
chr1	35066495	35067443	+	LTR/Gypsy-rnd-1_family-61	chr1	35066526	35066929	+	ID=chr1.repeat.20616;Name=LTR/Gypsy
chr1	35068093	35068914	+	LTR/Gypsy-rnd-1_family-34	chr1	35068262	35068370	+	ID=chr1.repeat.20618;Name=LTR/Gypsy
chr1	35068093	35068914	+	LTR/Gypsy-rnd-1_family-34	chr1	35068774	35068841	+	ID=chr1.repeat.20620;Name=LTR/Gypsy
chr1	35089060	35090402	+	LTR/Gypsy-rnd-1_family-55	chr1	35090028	35090201	+	ID=chr1.repeat.20636;Name=LTR/Gypsy
chr1	35091809	35091985	+	LTR/Gypsy-rnd-1_family-59	chr1	35091851	35091902	+	ID=chr1.repeat.20638;Name=LTR/Gypsy
chr1	35094952	35095262	+	LTR/Gypsy-rnd-1_family-45	chr1	35094955	35095262	+	ID=chr1.repeat.20640;Name=LTR/Gypsy
chr1	35099799	35103800	+	LTR/Gypsy-rnd-1_family-14	chr1	35099804	35099892	+	ID=chr1.repeat.20646;Name=LTR/Gypsy
chr1	35099799	35103800	+	LTR/Gypsy-rnd-1_family-14	chr1	35102464	35104681	+	ID=chr1.repeat.20648;Name=LTR/Gypsy
chr1	35107236	35107567	+	LTR/Gypsy-rnd-1_family-128	chr1	35107472	35107567	+	ID=chr1.repeat.20653;Name=LTR/Gypsy
chr1	35112659	35112852	+	LTR/Gypsy-rnd-1_family-45	chr1	35112673	35116248	+	ID=chr1.repeat.20656;Name=LTR/Gypsy
chr1	35114270	35116252	+	LTR/Gypsy-rnd-1_family-45	chr1	35112673	35116248	+	ID=chr1.repeat.20656;Name=LTR/Gypsy
chr1	35211896	35214580	+	LTR/Gypsy-rnd-1_family-4	chr1	35214560	35215444	+	ID=chr1.repeat.20713;Name=LTR/Gypsy
chr1	35215123	35216538	+	LTR/Gypsy-rnd-4_family-439	chr1	35214560	35215444	+	ID=chr1.repeat.20713;Name=LTR/Gypsy
chr1	35219030	35223303	+	LTR/Gypsy-rnd-1_family-8	chr1	35220354	35220533	+	ID=chr1.repeat.20716;Name=LTR/Gypsy
chr1	35219030	35223303	+	LTR/Gypsy-rnd-1_family-8	chr1	35220704	35221293	+	ID=chr1.repeat.20717;Name=LTR/Gypsy
chr1	35219030	35223303	+	LTR/Gypsy-rnd-1_family-8	chr1	35222043	35223298	+	ID=chr1.repeat.20721;Name=LTR/Gypsy
chr1	35223297	35227140	+	LTR/Gypsy-rnd-1_family-9	chr1	35222043	35223298	+	ID=chr1.repeat.20721;Name=LTR/Gypsy
chr1	35223297	35227140	+	LTR/Gypsy-rnd-1_family-9	chr1	35223434	35224983	+	ID=chr1.repeat.20724;Name=LTR/Gypsy
chr1	35223297	35227140	+	LTR/Gypsy-rnd-1_family-9	chr1	35225188	35225228	+	ID=chr1.repeat.20725;Name=LTR/Gypsy
chr1	35229976	35230595	+	LTR/Gypsy-rnd-1_family-339	chr1	35230190	35230394	+	ID=chr1.repeat.20728;Name=LTR/Gypsy
chr1	35232693	35233859	+	LTR/Copia-rnd-1_family-464	chr1	35232840	35233817	+	ID=chr1.repeat.20735;Name=LTR/Copia
chr1	35235354	35237611	+	LTR/Copia-rnd-1_family-496	chr1	35235325	35236193	+	ID=chr1.repeat.20736;Name=LTR/Copia
chr1	35235354	35237611	+	LTR/Copia-rnd-1_family-496	chr1	35236261	35239884	+	ID=chr1.repeat.20738;Name=LTR/Copia
chr1	35237894	35238704	+	LTR/Copia-rnd-1_family-368	chr1	35236261	35239884	+	ID=chr1.repeat.20738;Name=LTR/Copia
chr1	35238751	35239512	+	LTR/Copia-rnd-1_family-656	chr1	35236261	35239884	+	ID=chr1.repeat.20738;Name=LTR/Copia
chr1	35240274	35240452	+	LTR/Copia-rnd-5_family-2202	chr1	35240110	35240637	+	ID=chr1.repeat.20739;Name=LTR/Copia
chr1	35246525	35251451	+	LTR/Gypsy-rnd-1_family-45	chr1	35247774	35248543	+	ID=chr1.repeat.20744;Name=LTR/Gypsy
chr1	35301489	35303212	+	LTR/Gypsy-rnd-1_family-29	chr1	35302274	35302326	+	ID=chr1.repeat.20772;Name=LTR/Gypsy
chr1	35323373	35326780	+	LTR/Gypsy-rnd-1_family-1	chr1	35324257	35326771	+	ID=chr1.repeat.20790;Name=LTR/Gypsy
chr1	35326960	35328199	+	LTR/Gypsy-rnd-4_family-438	chr1	35326960	35327882	+	ID=chr1.repeat.20791;Name=LTR/Gypsy
chr1	35362114	35363758	+	LTR/Gypsy-rnd-4_family-439	chr1	35361551	35362437	+	ID=chr1.repeat.20818;Name=LTR/Gypsy
chr1	35371495	35371552	+	LTR/Gypsy-rnd-1_family-61	chr1	35371495	35371560	+	ID=chr1.repeat.20827;Name=LTR/Gypsy
chr1	35371495	35371552	+	LTR/Gypsy-rnd-1_family-61	chr1	35371542	35373329	+	ID=chr1.repeat.20828;Name=LTR/Gypsy
chr1	35371542	35375105	+	LTR/Gypsy-rnd-1_family-61	chr1	35371495	35371560	+	ID=chr1.repeat.20827;Name=LTR/Gypsy
chr1	35371542	35375105	+	LTR/Gypsy-rnd-1_family-61	chr1	35374911	35376074	+	ID=chr1.repeat.20830;Name=LTR/Gypsy
chr1	35371542	35375105	+	LTR/Gypsy-rnd-1_family-61	chr1	35371542	35373329	+	ID=chr1.repeat.20828;Name=LTR/Gypsy
chr1	35405666	35407462	+	LTR/Gypsy-rnd-1_family-91	chr1	35406685	35406874	+	ID=chr1.repeat.20842;Name=LTR/Gypsy
chr1	35410994	35411396	+	LTR/Gypsy-rnd-1_family-59	chr1	35411037	35411092	+	ID=chr1.repeat.20845;Name=LTR/Gypsy
chr1	35415029	35415339	+	LTR/Gypsy-rnd-1_family-45	chr1	35415032	35415342	+	ID=chr1.repeat.20847;Name=LTR/Gypsy
chr1	35422809	35423005	+	LTR/Gypsy-rnd-1_family-92	chr1	35422819	35426396	+	ID=chr1.repeat.20855;Name=LTR/Gypsy
chr1	35424535	35426400	+	LTR/Gypsy-rnd-1_family-45	chr1	35422819	35426396	+	ID=chr1.repeat.20855;Name=LTR/Gypsy
chr1	35467449	35469474	+	LTR/Gypsy-rnd-6_family-13	chr1	35467921	35469037	+	ID=chr1.repeat.20865;Name=LTR/Gypsy
chr1	35472725	35473633	+	LTR/Gypsy-rnd-1_family-73	chr1	35473509	35473567	+	ID=chr1.repeat.20872;Name=LTR/Gypsy
chr1	35493408	35495635	+	LTR/Gypsy-rnd-1_family-1	chr1	35493408	35496360	+	ID=chr1.repeat.20878;Name=LTR/Gypsy
chr1	35495751	35496658	+	LTR/Gypsy-rnd-1_family-3	chr1	35493408	35496360	+	ID=chr1.repeat.20878;Name=LTR/Gypsy
chr1	35505451	35506336	+	LTR/Gypsy-rnd-1_family-116	chr1	35506025	35506154	+	ID=chr1.repeat.20883;Name=LTR/Gypsy
chr1	35507904	35508725	+	LTR/Gypsy-rnd-1_family-73	chr1	35508549	35508626	+	ID=chr1.repeat.20885;Name=LTR/Gypsy
chr1	35517016	35518880	+	LTR/Gypsy-rnd-1_family-22	chr1	35516865	35517206	+	ID=chr1.repeat.20894;Name=LTR/Gypsy
chr1	35517016	35518880	+	LTR/Gypsy-rnd-1_family-22	chr1	35518728	35518819	+	ID=chr1.repeat.20897;Name=LTR/Gypsy
chr1	35526259	35528065	+	LTR/Gypsy-rnd-1_family-29	chr1	35527854	35527898	+	ID=chr1.repeat.20903;Name=LTR/Gypsy
chr1	35531450	35533219	+	LTR/Gypsy-rnd-1_family-22	chr1	35531300	35531640	+	ID=chr1.repeat.20909;Name=LTR/Gypsy
chr1	35535849	35535998	+	LTR/Gypsy-rnd-1_family-211	chr1	35535370	35537170	+	ID=chr1.repeat.20916;Name=LTR/Gypsy
chr1	35537532	35540920	+	LTR/Gypsy-rnd-1_family-5	chr1	35537361	35541010	+	ID=chr1.repeat.20917;Name=LTR/Gypsy
chr1	35583589	35585236	+	LTR/Copia-rnd-5_family-175	chr1	35583918	35584326	+	ID=chr1.repeat.20934;Name=LTR/Copia
chr1	35583589	35585236	+	LTR/Copia-rnd-5_family-175	chr1	35585101	35585147	+	ID=chr1.repeat.20935;Name=LTR/Copia
chr1	35598792	35599014	+	LTR/Copia-rnd-6_family-966	chr1	35596201	35598961	+	ID=chr1.repeat.20940;Name=LTR/Copia
chr1	35599037	35599311	+	LTR/Copia-rnd-6_family-966	chr1	35599060	35601107	+	ID=chr1.repeat.20941;Name=LTR/Copia
chr1	35599357	35599970	+	LTR/Copia-rnd-1_family-364	chr1	35599060	35601107	+	ID=chr1.repeat.20941;Name=LTR/Copia
chr1	35604267	35605602	+	LTR/Copia-rnd-1_family-565	chr1	35604748	35605462	+	ID=chr1.repeat.20943;Name=LTR/Copia
chr1	35606864	35607330	+	LTR/Copia-rnd-5_family-2150	chr1	35607206	35607545	+	ID=chr1.repeat.20947;Name=LTR/Copia
chr1	35615076	35615872	+	LTR/Copia-rnd-1_family-722	chr1	35615295	35616496	+	ID=chr1.repeat.20949;Name=LTR/Copia
chr1	35615883	35616554	+	LTR/Copia-rnd-1_family-709	chr1	35615295	35616496	+	ID=chr1.repeat.20949;Name=LTR/Copia
chr1	35617058	35618191	+	LTR/Copia-rnd-1_family-815	chr1	35617078	35618193	+	ID=chr1.repeat.20952;Name=LTR/Copia
chr1	35618192	35618749	+	LTR/Copia-rnd-1_family-1207	chr1	35617078	35618193	+	ID=chr1.repeat.20952;Name=LTR/Copia
chr1	35618192	35618749	+	LTR/Copia-rnd-1_family-1207	chr1	35618193	35618444	+	ID=chr1.repeat.20953;Name=LTR/Copia
chr1	35720767	35724042	+	LTR/Gypsy-rnd-1_family-4	chr1	35723096	35723244	+	ID=chr1.repeat.20997;Name=LTR/Gypsy
chr1	35720767	35724042	+	LTR/Gypsy-rnd-1_family-4	chr1	35723520	35723857	+	ID=chr1.repeat.20998;Name=LTR/Gypsy
chr1	35730282	35733189	+	LTR/Gypsy-rnd-1_family-4	chr1	35730756	35734128	+	ID=chr1.repeat.21006;Name=LTR/Gypsy
chr1	35733991	35735949	+	LTR/Gypsy-rnd-4_family-439	chr1	35734263	35734302	+	ID=chr1.repeat.21007;Name=LTR/Gypsy
chr1	35733991	35735949	+	LTR/Gypsy-rnd-4_family-439	chr1	35730756	35734128	+	ID=chr1.repeat.21006;Name=LTR/Gypsy
chr1	35742322	35744703	+	LTR/Gypsy-rnd-1_family-10	chr1	35742603	35742798	+	ID=chr1.repeat.21012;Name=LTR/Gypsy
chr1	35742322	35744703	+	LTR/Gypsy-rnd-1_family-10	chr1	35743057	35743388	+	ID=chr1.repeat.21013;Name=LTR/Gypsy
chr1	35742322	35744703	+	LTR/Gypsy-rnd-1_family-10	chr1	35743838	35744190	+	ID=chr1.repeat.21014;Name=LTR/Gypsy
chr1	35742322	35744703	+	LTR/Gypsy-rnd-1_family-10	chr1	35744685	35744703	+	ID=chr1.repeat.21016;Name=LTR/Gypsy
chr1	35799942	35800722	+	LTR/Gypsy-rnd-1_family-14	chr1	35799968	35800057	+	ID=chr1.repeat.21060;Name=LTR/Gypsy
chr1	35802198	35803124	+	LTR/Gypsy-rnd-1_family-24	chr1	35802029	35802322	+	ID=chr1.repeat.21063;Name=LTR/Gypsy
chr1	35823274	35824316	+	LTR/Gypsy-rnd-1_family-12	chr1	35823854	35824074	+	ID=chr1.repeat.21077;Name=LTR/Gypsy
chr1	35889577	35890396	+	LTR/Copia-rnd-1_family-1047	chr1	35889565	35894595	+	ID=chr1.repeat.21115;Name=LTR/Copia
chr1	35892143	35893518	+	LTR/Copia-rnd-1_family-468	chr1	35889565	35894595	+	ID=chr1.repeat.21115;Name=LTR/Copia
chr1	36042872	36043441	+	LTR/Gypsy-rnd-1_family-487	chr1	36043245	36043446	+	ID=chr1.repeat.21188;Name=LTR/Gypsy
chr1	36062084	36062613	+	LTR/Gypsy-rnd-1_family-15	chr1	36062523	36062578	+	ID=chr1.repeat.21198;Name=LTR/Gypsy
chr1	36068476	36068644	+	LTR/Copia-rnd-1_family-545	chr1	36068477	36068655	+	ID=chr1.repeat.21202;Name=LTR/Copia
chr1	36068675	36068774	+	LTR/Copia-rnd-1_family-541	chr1	36068652	36068782	+	ID=chr1.repeat.21203;Name=LTR/Copia
chr1	36100194	36100754	+	LTR/Gypsy-rnd-5_family-707	chr1	36100735	36101980	+	ID=chr1.repeat.21222;Name=LTR/Gypsy
chr1	36100734	36100903	+	LTR/Gypsy-rnd-2_family-202	chr1	36100735	36101980	+	ID=chr1.repeat.21222;Name=LTR/Gypsy
chr1	36118975	36120310	+	LTR/Copia-rnd-1_family-565	chr1	36119467	36119982	+	ID=chr1.repeat.21233;Name=LTR/Copia
chr1	36120509	36120820	+	LTR/Copia-rnd-1_family-361	chr1	36120551	36120723	+	ID=chr1.repeat.21235;Name=LTR/Copia
chr1	36122079	36123224	+	LTR/Gypsy-rnd-1_family-120	chr1	36122081	36122208	+	ID=chr1.repeat.21238;Name=LTR/Gypsy
chr1	36131060	36131632	+	LTR/Copia-rnd-1_family-386	chr1	36131347	36131683	+	ID=chr1.repeat.21247;Name=LTR/Copia
chr1	36131638	36131687	+	LTR/Copia-rnd-5_family-2150	chr1	36131347	36131683	+	ID=chr1.repeat.21247;Name=LTR/Copia
chr1	36133406	36135413	+	LTR/Gypsy-rnd-1_family-45	chr1	36133501	36133751	+	ID=chr1.repeat.21251;Name=LTR/Gypsy
chr1	36133406	36135413	+	LTR/Gypsy-rnd-1_family-45	chr1	36134189	36134847	+	ID=chr1.repeat.21252;Name=LTR/Gypsy
chr1	36133406	36135413	+	LTR/Gypsy-rnd-1_family-45	chr1	36135169	36135398	+	ID=chr1.repeat.21254;Name=LTR/Gypsy
chr1	36178788	36180165	+	LTR/Gypsy-rnd-1_family-32	chr1	36179120	36179262	+	ID=chr1.repeat.21293;Name=LTR/Gypsy
chr1	36178788	36180165	+	LTR/Gypsy-rnd-1_family-32	chr1	36179338	36179437	+	ID=chr1.repeat.21294;Name=LTR/Gypsy
chr1	36183430	36187619	+	LTR/Gypsy-rnd-1_family-61	chr1	36180736	36186113	+	ID=chr1.repeat.21296;Name=LTR/Gypsy
chr1	36187825	36188862	+	LTR/Gypsy-rnd-1_family-34	chr1	36187823	36190422	+	ID=chr1.repeat.21297;Name=LTR/Gypsy
chr1	36189262	36189450	+	LTR/Gypsy-rnd-5_family-48	chr1	36187823	36190422	+	ID=chr1.repeat.21297;Name=LTR/Gypsy
chr1	36189460	36190483	+	LTR/Gypsy-rnd-1_family-303	chr1	36187823	36190422	+	ID=chr1.repeat.21297;Name=LTR/Gypsy
chr1	36233488	36234063	+	LTR/Gypsy-rnd-1_family-4	chr1	36233495	36233621	+	ID=chr1.repeat.21333;Name=LTR/Gypsy
chr1	36242472	36243246	+	LTR/Gypsy-rnd-1_family-91	chr1	36242671	36242753	+	ID=chr1.repeat.21341;Name=LTR/Gypsy
chr1	36254690	36254816	+	LTR/Gypsy-rnd-1_family-130	chr1	36254815	36254904	+	ID=chr1.repeat.21351;Name=LTR/Gypsy
chr1	36285012	36286076	+	LTR/Gypsy-rnd-1_family-55	chr1	36286038	36286112	+	ID=chr1.repeat.21370;Name=LTR/Gypsy
chr1	36305563	36307157	+	LTR/Gypsy-rnd-1_family-55	chr1	36306592	36306765	+	ID=chr1.repeat.21380;Name=LTR/Gypsy
chr1	36348394	36351945	+	LTR/Gypsy-rnd-1_family-10	chr1	36350733	36350924	+	ID=chr1.repeat.21405;Name=LTR/Gypsy
chr1	36348394	36351945	+	LTR/Gypsy-rnd-1_family-10	chr1	36351197	36351504	+	ID=chr1.repeat.21407;Name=LTR/Gypsy
chr1	36351925	36354288	+	LTR/Gypsy-rnd-1_family-4	chr1	36352070	36352111	+	ID=chr1.repeat.21408;Name=LTR/Gypsy
chr1	36351925	36354288	+	LTR/Gypsy-rnd-1_family-4	chr1	36352215	36352260	+	ID=chr1.repeat.21410;Name=LTR/Gypsy
chr1	36351925	36354288	+	LTR/Gypsy-rnd-1_family-4	chr1	36354251	36354288	+	ID=chr1.repeat.21412;Name=LTR/Gypsy
chr1	36359851	36360996	+	LTR/Gypsy-rnd-1_family-120	chr1	36359948	36359980	+	ID=chr1.repeat.21421;Name=LTR/Gypsy
chr1	36372998	36373837	+	LTR/Gypsy-rnd-1_family-43	chr1	36373022	36373125	+	ID=chr1.repeat.21430;Name=LTR/Gypsy
chr1	36372998	36373837	+	LTR/Gypsy-rnd-1_family-43	chr1	36373538	36373601	+	ID=chr1.repeat.21431;Name=LTR/Gypsy
chr1	36372998	36373837	+	LTR/Gypsy-rnd-1_family-43	chr1	36373658	36373800	+	ID=chr1.repeat.21433;Name=LTR/Gypsy
chr1	36375496	36375800	+	LTR/Gypsy-rnd-1_family-188	chr1	36375522	36375647	+	ID=chr1.repeat.21437;Name=LTR/Gypsy
chr1	36376234	36377236	+	LTR/Gypsy-rnd-1_family-111	chr1	36376294	36376481	+	ID=chr1.repeat.21438;Name=LTR/Gypsy
chr1	36376234	36377236	+	LTR/Gypsy-rnd-1_family-111	chr1	36376603	36377170	+	ID=chr1.repeat.21440;Name=LTR/Gypsy
chr1	36379540	36380546	+	LTR/Gypsy-rnd-1_family-111	chr1	36379603	36379791	+	ID=chr1.repeat.21443;Name=LTR/Gypsy
chr1	36379540	36380546	+	LTR/Gypsy-rnd-1_family-111	chr1	36379912	36380480	+	ID=chr1.repeat.21445;Name=LTR/Gypsy
chr1	36383208	36385258	+	LTR/Gypsy-rnd-1_family-29	chr1	36384913	36384977	+	ID=chr1.repeat.21454;Name=LTR/Gypsy
chr1	36387110	36388445	+	LTR/Gypsy-rnd-1_family-73	chr1	36388272	36388347	+	ID=chr1.repeat.21455;Name=LTR/Gypsy
chr1	36388607	36391901	+	LTR/Gypsy-rnd-4_family-438	chr1	36388700	36391692	+	ID=chr1.repeat.21459;Name=LTR/Gypsy
chr1	36395082	36396668	+	LTR/Gypsy-rnd-1_family-128	chr1	36395595	36396112	+	ID=chr1.repeat.21464;Name=LTR/Gypsy
chr1	36395082	36396668	+	LTR/Gypsy-rnd-1_family-128	chr1	36396333	36396663	+	ID=chr1.repeat.21465;Name=LTR/Gypsy
chr1	36400876	36401554	+	LTR/Gypsy-rnd-1_family-27	chr1	36401269	36401446	+	ID=chr1.repeat.21471;Name=LTR/Gypsy
chr1	36445997	36447048	+	LTR/Gypsy-rnd-1_family-211	chr1	36445997	36449480	+	ID=chr1.repeat.21501;Name=LTR/Gypsy
chr1	36459514	36460340	+	LTR/Gypsy-rnd-1_family-91	chr1	36459612	36459803	+	ID=chr1.repeat.21505;Name=LTR/Gypsy
chr1	36461455	36462029	+	LTR/Gypsy-rnd-1_family-59	chr1	36461489	36461545	+	ID=chr1.repeat.21506;Name=LTR/Gypsy
chr1	36474110	36475403	+	LTR/Gypsy-rnd-1_family-45	chr1	36474054	36476279	+	ID=chr1.repeat.21511;Name=LTR/Gypsy
chr1	36476284	36476519	+	LTR/Gypsy-rnd-1_family-293	chr1	36476284	36476534	+	ID=chr1.repeat.21512;Name=LTR/Gypsy
chr1	36478076	36478813	+	LTR/Gypsy-rnd-1_family-306	chr1	36478076	36478813	+	ID=chr1.repeat.21514;Name=LTR/Gypsy
chr1	36490453	36495687	+	LTR/Gypsy-rnd-5_family-576	chr1	36491492	36491683	+	ID=chr1.repeat.21522;Name=LTR/Gypsy
chr1	36490453	36495687	+	LTR/Gypsy-rnd-5_family-576	chr1	36491926	36492321	+	ID=chr1.repeat.21523;Name=LTR/Gypsy
chr1	36490453	36495687	+	LTR/Gypsy-rnd-5_family-576	chr1	36495074	36496316	+	ID=chr1.repeat.21526;Name=LTR/Gypsy
chr1	36517280	36517664	+	LTR/Copia-rnd-1_family-464	chr1	36517173	36518101	+	ID=chr1.repeat.21543;Name=LTR/Copia
chr1	36531880	36533788	+	LTR/Gypsy-rnd-1_family-74	chr1	36531679	36531920	+	ID=chr1.repeat.21554;Name=LTR/Gypsy
chr1	36537433	36537561	+	LTR/Copia-rnd-1_family-368	chr1	36537439	36537590	+	ID=chr1.repeat.21559;Name=LTR/Copia
chr1	36571169	36572784	+	LTR/Gypsy-rnd-2_family-202	chr1	36571589	36571799	+	ID=chr1.repeat.21573;Name=LTR/Gypsy
chr1	36614204	36614492	+	LTR/Gypsy-rnd-1_family-293	chr1	36614204	36614939	+	ID=chr1.repeat.21607;Name=LTR/Gypsy
chr1	36614482	36614722	+	LTR/Gypsy-rnd-1_family-293	chr1	36614204	36614939	+	ID=chr1.repeat.21607;Name=LTR/Gypsy
chr1	36614818	36614939	+	LTR/Gypsy-rnd-1_family-293	chr1	36614204	36614939	+	ID=chr1.repeat.21607;Name=LTR/Gypsy
chr1	36614964	36615540	+	LTR/Gypsy-rnd-1_family-339	chr1	36614979	36615662	+	ID=chr1.repeat.21608;Name=LTR/Gypsy
chr1	36615586	36616211	+	LTR/Gypsy-rnd-1_family-293	chr1	36614979	36615662	+	ID=chr1.repeat.21608;Name=LTR/Gypsy
chr1	36615586	36616211	+	LTR/Gypsy-rnd-1_family-293	chr1	36615717	36616283	+	ID=chr1.repeat.21610;Name=LTR/Gypsy
chr1	36625317	36626558	+	DNA/hAT-Ac-rnd-1_family-708	chr1	36625753	36625928	+	ID=chr1.repeat.21615;Name=DNA/hAT
chr1	36625317	36626558	+	DNA/hAT-Ac-rnd-1_family-708	chr1	36626275	36626483	+	ID=chr1.repeat.21616;Name=DNA/hAT
chr1	36670143	36670464	+	DNA-rnd-1_family-347	chr1	36670252	36670331	+	ID=chr1.repeat.21641;Name=DNA
chr1	36670143	36670464	+	DNA-rnd-1_family-347	chr1	36670348	36670472	+	ID=chr1.repeat.21642;Name=DNA
chr1	36691307	36693257	+	LTR/Gypsy-rnd-1_family-45	chr1	36691302	36693712	+	ID=chr1.repeat.21649;Name=LTR/Gypsy
chr1	36696784	36697166	+	LTR/Copia-rnd-1_family-368	chr1	36696784	36697172	+	ID=chr1.repeat.21652;Name=LTR/Copia
chr1	36703653	36705156	+	LTR/Gypsy-rnd-1_family-56	chr1	36705152	36705185	+	ID=chr1.repeat.21653;Name=LTR/Gypsy
chr1	36725667	36726574	+	LTR/Gypsy-rnd-1_family-233	chr1	36725667	36726546	+	ID=chr1.repeat.21664;Name=LTR/Gypsy
chr1	36747046	36750912	+	LTR/Gypsy-rnd-1_family-45	chr1	36747095	36747508	+	ID=chr1.repeat.21691;Name=LTR/Gypsy
chr1	36747046	36750912	+	LTR/Gypsy-rnd-1_family-45	chr1	36747815	36748475	+	ID=chr1.repeat.21693;Name=LTR/Gypsy
chr1	36747046	36750912	+	LTR/Gypsy-rnd-1_family-45	chr1	36748811	36750882	+	ID=chr1.repeat.21695;Name=LTR/Gypsy
chr1	36754830	36755880	+	LTR/Gypsy-rnd-4_family-438	chr1	36754822	36755917	+	ID=chr1.repeat.21699;Name=LTR/Gypsy
chr1	36760632	36761339	+	LTR/Gypsy-rnd-1_family-1085	chr1	36760623	36761956	+	ID=chr1.repeat.21706;Name=LTR/Gypsy
chr1	36765302	36765666	+	LTR/Copia-rnd-1_family-368	chr1	36765302	36765667	+	ID=chr1.repeat.21710;Name=LTR/Copia
chr1	36779562	36780838	+	LTR/Gypsy-rnd-1_family-91	chr1	36779664	36779715	+	ID=chr1.repeat.21712;Name=LTR/Gypsy
chr1	36787941	36788261	+	DNA-rnd-1_family-347	chr1	36788050	36788129	+	ID=chr1.repeat.21716;Name=DNA
chr1	36792001	36793954	+	LTR/Gypsy-rnd-1_family-45	chr1	36791996	36794411	+	ID=chr1.repeat.21721;Name=LTR/Gypsy
chr1	36797431	36797816	+	LTR/Copia-rnd-1_family-368	chr1	36797428	36797807	+	ID=chr1.repeat.21725;Name=LTR/Copia
chr1	36829579	36830597	+	LTR/Gypsy-rnd-1_family-121	chr1	36830253	36830315	+	ID=chr1.repeat.21740;Name=LTR/Gypsy
chr1	36836698	36839692	+	LTR/Gypsy-rnd-1_family-45	chr1	36837012	36840578	+	ID=chr1.repeat.21746;Name=LTR/Gypsy
chr1	36842438	36844371	+	LTR/Gypsy-rnd-1_family-45	chr1	36842417	36844829	+	ID=chr1.repeat.21749;Name=LTR/Gypsy
chr1	36847891	36848276	+	LTR/Copia-rnd-1_family-368	chr1	36847891	36848284	+	ID=chr1.repeat.21752;Name=LTR/Copia
chr1	36851577	36854619	+	LTR/Gypsy-rnd-1_family-8	chr1	36852399	36852632	+	ID=chr1.repeat.21754;Name=LTR/Gypsy
chr1	36851577	36854619	+	LTR/Gypsy-rnd-1_family-8	chr1	36852881	36853394	+	ID=chr1.repeat.21755;Name=LTR/Gypsy
chr1	36851577	36854619	+	LTR/Gypsy-rnd-1_family-8	chr1	36853873	36853978	+	ID=chr1.repeat.21758;Name=LTR/Gypsy
chr1	36851577	36854619	+	LTR/Gypsy-rnd-1_family-8	chr1	36854033	36854217	+	ID=chr1.repeat.21762;Name=LTR/Gypsy
chr1	36851577	36854619	+	LTR/Gypsy-rnd-1_family-8	chr1	36854289	36857263	+	ID=chr1.repeat.21763;Name=LTR/Gypsy
chr1	36854616	36857636	+	LTR/Gypsy-rnd-4_family-438	chr1	36854289	36857263	+	ID=chr1.repeat.21763;Name=LTR/Gypsy
chr1	36854616	36857636	+	LTR/Gypsy-rnd-4_family-438	chr1	36857478	36857517	+	ID=chr1.repeat.21765;Name=LTR/Gypsy
chr1	36878920	36879505	+	LTR/Gypsy-rnd-1_family-104	chr1	36879421	36879505	+	ID=chr1.repeat.21772;Name=LTR/Gypsy
chr1	36962117	36962262	+	LTR/Gypsy-rnd-1_family-416	chr1	36962254	36962305	+	ID=chr1.repeat.21824;Name=LTR/Gypsy
chr1	36962271	36962883	+	LTR/Gypsy-rnd-1_family-846	chr1	36962254	36962305	+	ID=chr1.repeat.21824;Name=LTR/Gypsy
chr1	36977069	36977285	+	LTR/Gypsy-rnd-1_family-1190	chr1	36977078	36977439	+	ID=chr1.repeat.21835;Name=LTR/Gypsy
chr1	36978076	36978636	+	LTR/Gypsy-rnd-1_family-5	chr1	36977929	36978651	+	ID=chr1.repeat.21837;Name=LTR/Gypsy
chr1	36980576	36982147	+	LTR/Gypsy-rnd-1_family-20	chr1	36980557	36980609	+	ID=chr1.repeat.21838;Name=LTR/Gypsy
chr1	36994438	36994773	+	LTR/Gypsy-rnd-1_family-358	chr1	36994438	36994768	+	ID=chr1.repeat.21853;Name=LTR/Gypsy
chr1	36997074	36998752	+	LTR/Gypsy-rnd-1_family-61	chr1	36997066	36998772	+	ID=chr1.repeat.21859;Name=LTR/Gypsy
chr1	37000784	37001059	+	LTR/Gypsy-rnd-1_family-23	chr1	37000849	37001056	+	ID=chr1.repeat.21861;Name=LTR/Gypsy
chr1	37001046	37001523	+	LTR/Gypsy-rnd-1_family-23	chr1	37000849	37001056	+	ID=chr1.repeat.21861;Name=LTR/Gypsy
chr1	37009458	37010942	+	LTR/Gypsy-rnd-6_family-13	chr1	37009821	37010936	+	ID=chr1.repeat.21872;Name=LTR/Gypsy
chr1	37076073	37076235	+	LTR/Gypsy-rnd-1_family-628	chr1	37076073	37076343	+	ID=chr1.repeat.21913;Name=LTR/Gypsy
chr1	37077428	37080505	+	LTR/Gypsy-rnd-1_family-8	chr1	37079188	37079378	+	ID=chr1.repeat.21914;Name=LTR/Gypsy
chr1	37077428	37080505	+	LTR/Gypsy-rnd-1_family-8	chr1	37079681	37080136	+	ID=chr1.repeat.21917;Name=LTR/Gypsy
chr1	37086817	37090771	+	LTR/Gypsy-rnd-1_family-8	chr1	37086942	37087531	+	ID=chr1.repeat.21921;Name=LTR/Gypsy
chr1	37086817	37090771	+	LTR/Gypsy-rnd-1_family-8	chr1	37088230	37090763	+	ID=chr1.repeat.21925;Name=LTR/Gypsy
chr1	37090757	37091662	+	LTR/Gypsy-rnd-1_family-3	chr1	37088230	37090763	+	ID=chr1.repeat.21925;Name=LTR/Gypsy
chr1	37090757	37091662	+	LTR/Gypsy-rnd-1_family-3	chr1	37090775	37091296	+	ID=chr1.repeat.21926;Name=LTR/Gypsy
chr1	37090757	37091662	+	LTR/Gypsy-rnd-1_family-3	chr1	37091512	37091562	+	ID=chr1.repeat.21928;Name=LTR/Gypsy
chr1	37112316	37112611	+	LTR/Copia-rnd-1_family-1147	chr1	37111858	37112317	+	ID=chr1.repeat.21935;Name=LTR/Copia
chr1	37112316	37112611	+	LTR/Copia-rnd-1_family-1147	chr1	37112318	37112586	+	ID=chr1.repeat.21936;Name=LTR/Copia
chr1	37112316	37112611	+	LTR/Copia-rnd-1_family-1147	chr1	37112587	37113048	+	ID=chr1.repeat.21937;Name=LTR/Copia
chr1	37132187	37133664	+	LTR/Gypsy-rnd-6_family-13	chr1	37133161	37133636	+	ID=chr1.repeat.21951;Name=LTR/Gypsy
chr1	37151838	37153401	+	LTR/Gypsy-rnd-1_family-4	chr1	37152471	37152593	+	ID=chr1.repeat.21974;Name=LTR/Gypsy
chr1	37151838	37153401	+	LTR/Gypsy-rnd-1_family-4	chr1	37152895	37153242	+	ID=chr1.repeat.21975;Name=LTR/Gypsy
chr1	37154376	37155056	+	LTR/Gypsy-rnd-1_family-22	chr1	37154329	37154605	+	ID=chr1.repeat.21978;Name=LTR/Gypsy
chr1	37156529	37157148	+	LTR/Gypsy-rnd-1_family-10	chr1	37157037	37157135	+	ID=chr1.repeat.21980;Name=LTR/Gypsy
chr1	37159082	37159771	+	LTR/Gypsy-rnd-1_family-10	chr1	37159419	37159749	+	ID=chr1.repeat.21983;Name=LTR/Gypsy
chr1	37168309	37169696	+	LTR/Gypsy-rnd-1_family-91	chr1	37168412	37168604	+	ID=chr1.repeat.21991;Name=LTR/Gypsy
chr1	37169965	37170731	+	LTR/Gypsy-rnd-1_family-59	chr1	37170163	37170219	+	ID=chr1.repeat.21992;Name=LTR/Gypsy
chr1	37175929	37176024	+	LTR/Gypsy-rnd-1_family-628	chr1	37175901	37175998	+	ID=chr1.repeat.21994;Name=LTR/Gypsy
chr1	37184294	37184518	+	LTR/Copia-rnd-6_family-4712	chr1	37184120	37184717	+	ID=chr1.repeat.22001;Name=LTR/Copia
chr1	37194556	37195267	+	LTR/Gypsy-rnd-1_family-128	chr1	37195044	37195261	+	ID=chr1.repeat.22012;Name=LTR/Gypsy
chr1	37195250	37199405	+	LTR/Gypsy-rnd-1_family-45	chr1	37195044	37195261	+	ID=chr1.repeat.22012;Name=LTR/Gypsy
chr1	37195250	37199405	+	LTR/Gypsy-rnd-1_family-45	chr1	37195748	37196563	+	ID=chr1.repeat.22013;Name=LTR/Gypsy
chr1	37195250	37199405	+	LTR/Gypsy-rnd-1_family-45	chr1	37196755	37200231	+	ID=chr1.repeat.22014;Name=LTR/Gypsy
chr1	37212990	37215771	+	LTR/Gypsy-rnd-1_family-8	chr1	37213200	37213247	+	ID=chr1.repeat.22023;Name=LTR/Gypsy
chr1	37212990	37215771	+	LTR/Gypsy-rnd-1_family-8	chr1	37213480	37213994	+	ID=chr1.repeat.22024;Name=LTR/Gypsy
chr1	37212990	37215771	+	LTR/Gypsy-rnd-1_family-8	chr1	37214678	37215772	+	ID=chr1.repeat.22028;Name=LTR/Gypsy
chr1	37217325	37221304	+	LTR/Gypsy-rnd-1_family-81	chr1	37217335	37219444	+	ID=chr1.repeat.22033;Name=LTR/Gypsy
chr1	37217325	37221304	+	LTR/Gypsy-rnd-1_family-81	chr1	37219660	37219716	+	ID=chr1.repeat.22035;Name=LTR/Gypsy
chr1	37222764	37224199	+	LTR/Gypsy-rnd-1_family-9	chr1	37223806	37223994	+	ID=chr1.repeat.22038;Name=LTR/Gypsy
chr1	37231030	37231859	+	LTR/Gypsy-rnd-1_family-56	chr1	37231746	37231778	+	ID=chr1.repeat.22049;Name=LTR/Gypsy
chr1	37232033	37232905	+	LTR/Gypsy-rnd-1_family-120	chr1	37232294	37232359	+	ID=chr1.repeat.22050;Name=LTR/Gypsy
chr1	37233426	37234684	+	LTR/Gypsy-rnd-1_family-358	chr1	37234310	37234839	+	ID=chr1.repeat.22053;Name=LTR/Gypsy
chr1	37234831	37237108	+	LTR/Gypsy-rnd-1_family-29	chr1	37234310	37234839	+	ID=chr1.repeat.22053;Name=LTR/Gypsy
chr1	37234831	37237108	+	LTR/Gypsy-rnd-1_family-29	chr1	37235881	37235905	+	ID=chr1.repeat.22055;Name=LTR/Gypsy
chr1	37247999	37249914	+	LTR/Gypsy-rnd-1_family-1	chr1	37248420	37249257	+	ID=chr1.repeat.22066;Name=LTR/Gypsy
chr1	37253521	37256737	+	LTR/Gypsy-rnd-1_family-61	chr1	37250873	37256197	+	ID=chr1.repeat.22069;Name=LTR/Gypsy
chr1	37272680	37273394	+	LTR/Gypsy-rnd-1_family-306	chr1	37272680	37273394	+	ID=chr1.repeat.22084;Name=LTR/Gypsy
chr1	37287476	37292118	+	LTR/Gypsy-rnd-1_family-45	chr1	37287725	37288132	+	ID=chr1.repeat.22091;Name=LTR/Gypsy
chr1	37287476	37292118	+	LTR/Gypsy-rnd-1_family-45	chr1	37288451	37289099	+	ID=chr1.repeat.22092;Name=LTR/Gypsy
chr1	37287476	37292118	+	LTR/Gypsy-rnd-1_family-45	chr1	37289439	37293007	+	ID=chr1.repeat.22093;Name=LTR/Gypsy
chr1	37303335	37303486	+	LTR/Gypsy-rnd-1_family-24	chr1	37303433	37303463	+	ID=chr1.repeat.22100;Name=LTR/Gypsy
chr1	37304231	37304923	+	LTR/Gypsy-rnd-1_family-24	chr1	37304814	37304856	+	ID=chr1.repeat.22102;Name=LTR/Gypsy
chr1	37305265	37305978	+	LTR/Gypsy-rnd-1_family-22	chr1	37305154	37305451	+	ID=chr1.repeat.22104;Name=LTR/Gypsy
chr1	37306180	37307222	+	LTR/Gypsy-rnd-1_family-192	chr1	37307005	37307190	+	ID=chr1.repeat.22106;Name=LTR/Gypsy
chr1	37307877	37308301	+	LTR/Gypsy-rnd-1_family-24	chr1	37308190	37308234	+	ID=chr1.repeat.22107;Name=LTR/Gypsy
chr1	37308642	37309351	+	LTR/Gypsy-rnd-1_family-22	chr1	37308528	37308825	+	ID=chr1.repeat.22109;Name=LTR/Gypsy
chr1	37311376	37312370	+	LTR/Gypsy-rnd-1_family-282	chr1	37311402	37311498	+	ID=chr1.repeat.22112;Name=LTR/Gypsy
chr1	37319866	37320692	+	LTR/Gypsy-rnd-1_family-24	chr1	37319724	37319992	+	ID=chr1.repeat.22115;Name=LTR/Gypsy
chr1	37321032	37321744	+	LTR/Gypsy-rnd-1_family-22	chr1	37320921	37321233	+	ID=chr1.repeat.22118;Name=LTR/Gypsy
chr1	37329806	37332641	+	LTR/Gypsy-rnd-1_family-14	chr1	37332048	37334307	+	ID=chr1.repeat.22123;Name=LTR/Gypsy
chr1	37340674	37340841	+	LTR/Gypsy-rnd-1_family-128	chr1	37340273	37341207	+	ID=chr1.repeat.22131;Name=LTR/Gypsy
chr1	37342020	37344913	+	LTR/Gypsy-rnd-1_family-8	chr1	37343820	37344179	+	ID=chr1.repeat.22135;Name=LTR/Gypsy
chr1	37344908	37345763	+	LTR/Gypsy-rnd-1_family-8	chr1	37345024	37345733	+	ID=chr1.repeat.22138;Name=LTR/Gypsy
chr1	37345763	37346536	+	LTR/Gypsy-rnd-1_family-81	chr1	37345765	37346533	+	ID=chr1.repeat.22140;Name=LTR/Gypsy
chr1	37352544	37353146	+	LTR/Gypsy-rnd-1_family-59	chr1	37352609	37352666	+	ID=chr1.repeat.22142;Name=LTR/Gypsy
chr1	37359702	37360006	+	LTR/Gypsy-rnd-1_family-339	chr1	37359708	37359808	+	ID=chr1.repeat.22154;Name=LTR/Gypsy
chr1	37359702	37360006	+	LTR/Gypsy-rnd-1_family-339	chr1	37359934	37360006	+	ID=chr1.repeat.22155;Name=LTR/Gypsy
chr1	37362624	37368348	+	LTR/Gypsy-rnd-1_family-8	chr1	37364887	37365406	+	ID=chr1.repeat.22161;Name=LTR/Gypsy
chr1	37362624	37368348	+	LTR/Gypsy-rnd-1_family-8	chr1	37366302	37368347	+	ID=chr1.repeat.22164;Name=LTR/Gypsy
chr1	37362624	37368348	+	LTR/Gypsy-rnd-1_family-8	chr1	37368343	37368954	+	ID=chr1.repeat.22165;Name=LTR/Gypsy
chr1	37368343	37369309	+	LTR/Gypsy-rnd-1_family-3	chr1	37366302	37368347	+	ID=chr1.repeat.22164;Name=LTR/Gypsy
chr1	37368343	37369309	+	LTR/Gypsy-rnd-1_family-3	chr1	37368343	37368954	+	ID=chr1.repeat.22165;Name=LTR/Gypsy
chr1	37368343	37369309	+	LTR/Gypsy-rnd-1_family-3	chr1	37369172	37369212	+	ID=chr1.repeat.22167;Name=LTR/Gypsy
chr1	37380929	37381096	+	LTR/Gypsy-rnd-1_family-211	chr1	37380529	37381438	+	ID=chr1.repeat.22179;Name=LTR/Gypsy
chr1	37390484	37390652	+	LTR/Gypsy-rnd-1_family-211	chr1	37390008	37390999	+	ID=chr1.repeat.22185;Name=LTR/Gypsy
chr1	37416448	37418696	+	LTR/Gypsy-rnd-1_family-15	chr1	37417216	37417249	+	ID=chr1.repeat.22201;Name=LTR/Gypsy
chr1	37422020	37424162	+	LTR/Gypsy-rnd-1_family-29	chr1	37422151	37422363	+	ID=chr1.repeat.22204;Name=LTR/Gypsy
chr1	37431057	37435951	+	LTR/Gypsy-rnd-1_family-45	chr1	37431568	37431965	+	ID=chr1.repeat.22210;Name=LTR/Gypsy
chr1	37431057	37435951	+	LTR/Gypsy-rnd-1_family-45	chr1	37432241	37432919	+	ID=chr1.repeat.22211;Name=LTR/Gypsy
chr1	37431057	37435951	+	LTR/Gypsy-rnd-1_family-45	chr1	37433289	37436132	+	ID=chr1.repeat.22212;Name=LTR/Gypsy
chr1	37527644	37533202	+	LTR/Gypsy-rnd-1_family-1	chr1	37528057	37528201	+	ID=chr1.repeat.22279;Name=LTR/Gypsy
chr1	37527644	37533202	+	LTR/Gypsy-rnd-1_family-1	chr1	37529687	37532814	+	ID=chr1.repeat.22281;Name=LTR/Gypsy
chr1	37527644	37533202	+	LTR/Gypsy-rnd-1_family-1	chr1	37533032	37533088	+	ID=chr1.repeat.22282;Name=LTR/Gypsy
chr1	37535342	37535901	+	LTR/Gypsy-rnd-1_family-128	chr1	37535828	37535911	+	ID=chr1.repeat.22287;Name=LTR/Gypsy
chr1	37563057	37563377	+	DNA-rnd-1_family-347	chr1	37563166	37563245	+	ID=chr1.repeat.22300;Name=DNA
chr1	37563057	37563377	+	DNA-rnd-1_family-347	chr1	37563254	37563343	+	ID=chr1.repeat.22301;Name=DNA
chr1	37575609	37576865	+	LTR/Gypsy-rnd-1_family-92	chr1	37575628	37575935	+	ID=chr1.repeat.22308;Name=LTR/Gypsy
chr1	37575609	37576865	+	LTR/Gypsy-rnd-1_family-92	chr1	37575941	37576213	+	ID=chr1.repeat.22309;Name=LTR/Gypsy
chr1	37576853	37577694	+	LTR/Gypsy-rnd-1_family-406	chr1	37577130	37577682	+	ID=chr1.repeat.22310;Name=LTR/Gypsy
chr1	37583244	37583660	+	LTR/Gypsy-rnd-1_family-229	chr1	37583475	37583679	+	ID=chr1.repeat.22314;Name=LTR/Gypsy
chr1	37593185	37597340	+	LTR/Gypsy-rnd-1_family-4	chr1	37593901	37594216	+	ID=chr1.repeat.22322;Name=LTR/Gypsy
chr1	37593185	37597340	+	LTR/Gypsy-rnd-1_family-4	chr1	37594900	37598490	+	ID=chr1.repeat.22323;Name=LTR/Gypsy
chr1	37621212	37625921	+	LTR/Gypsy-rnd-1_family-4	chr1	37622031	37622047	+	ID=chr1.repeat.22329;Name=LTR/Gypsy
chr1	37621212	37625921	+	LTR/Gypsy-rnd-1_family-4	chr1	37622186	37622231	+	ID=chr1.repeat.22331;Name=LTR/Gypsy
chr1	37621212	37625921	+	LTR/Gypsy-rnd-1_family-4	chr1	37622501	37623007	+	ID=chr1.repeat.22332;Name=LTR/Gypsy
chr1	37621212	37625921	+	LTR/Gypsy-rnd-1_family-4	chr1	37623289	37623633	+	ID=chr1.repeat.22333;Name=LTR/Gypsy
chr1	37621212	37625921	+	LTR/Gypsy-rnd-1_family-4	chr1	37625627	37625987	+	ID=chr1.repeat.22335;Name=LTR/Gypsy
chr1	37626570	37627604	+	LTR/Gypsy-rnd-4_family-439	chr1	37626097	37626704	+	ID=chr1.repeat.22336;Name=LTR/Gypsy
chr1	37626570	37627604	+	LTR/Gypsy-rnd-4_family-439	chr1	37626829	37626882	+	ID=chr1.repeat.22337;Name=LTR/Gypsy
chr1	37639538	37641002	+	LTR/Gypsy-rnd-6_family-13	chr1	37639958	37640127	+	ID=chr1.repeat.22350;Name=LTR/Gypsy
chr1	37690157	37692915	+	LTR/Gypsy-rnd-1_family-15	chr1	37690911	37690945	+	ID=chr1.repeat.22377;Name=LTR/Gypsy
chr1	37698722	37699883	+	LTR/Gypsy-rnd-1_family-29	chr1	37699857	37701095	+	ID=chr1.repeat.22381;Name=LTR/Gypsy
chr1	37699857	37701096	+	LTR/Gypsy-rnd-1_family-32	chr1	37699857	37701095	+	ID=chr1.repeat.22381;Name=LTR/Gypsy
chr1	37715616	37720528	+	LTR/Gypsy-rnd-1_family-34	chr1	37715617	37715726	+	ID=chr1.repeat.22388;Name=LTR/Gypsy
chr1	37715616	37720528	+	LTR/Gypsy-rnd-1_family-34	chr1	37716031	37717378	+	ID=chr1.repeat.22389;Name=LTR/Gypsy
chr1	37715616	37720528	+	LTR/Gypsy-rnd-1_family-34	chr1	37719067	37720666	+	ID=chr1.repeat.22392;Name=LTR/Gypsy
chr1	37720962	37723930	+	LTR/Gypsy-rnd-1_family-303	chr1	37720900	37722970	+	ID=chr1.repeat.22393;Name=LTR/Gypsy
chr1	37720962	37723930	+	LTR/Gypsy-rnd-1_family-303	chr1	37723222	37723930	+	ID=chr1.repeat.22395;Name=LTR/Gypsy
chr1	37737801	37739485	+	LTR/Gypsy-rnd-1_family-118	chr1	37738162	37738430	+	ID=chr1.repeat.22404;Name=LTR/Gypsy
chr1	37737801	37739485	+	LTR/Gypsy-rnd-1_family-118	chr1	37738580	37739180	+	ID=chr1.repeat.22406;Name=LTR/Gypsy
chr1	37745918	37746428	+	LTR/Gypsy-rnd-1_family-336	chr1	37746362	37746469	+	ID=chr1.repeat.22410;Name=LTR/Gypsy
chr1	37746396	37748296	+	LTR/Gypsy-rnd-1_family-6	chr1	37746362	37746469	+	ID=chr1.repeat.22410;Name=LTR/Gypsy
chr1	37746396	37748296	+	LTR/Gypsy-rnd-1_family-6	chr1	37748151	37748354	+	ID=chr1.repeat.22416;Name=LTR/Gypsy
chr1	37758939	37759567	+	LTR/Gypsy-rnd-1_family-293	chr1	37758939	37759387	+	ID=chr1.repeat.22433;Name=LTR/Gypsy
chr1	37761194	37761672	+	LTR/Gypsy-rnd-1_family-211	chr1	37761264	37761647	+	ID=chr1.repeat.22434;Name=LTR/Gypsy
chr1	37763395	37763819	+	LTR/Gypsy-rnd-1_family-339	chr1	37763184	37763618	+	ID=chr1.repeat.22437;Name=LTR/Gypsy
chr1	37763395	37763819	+	LTR/Gypsy-rnd-1_family-339	chr1	37763625	37763723	+	ID=chr1.repeat.22438;Name=LTR/Gypsy
chr1	37765570	37765678	+	LTR/Gypsy-rnd-1_family-306	chr1	37765570	37765706	+	ID=chr1.repeat.22439;Name=LTR/Gypsy
chr1	37776565	37776983	+	DNA/Harbinger-rnd-1_family-1060	chr1	37776405	37776674	+	ID=chr1.repeat.22446;Name=DNA/Harbinger
chr1	37792567	37793839	+	LTR/Gypsy-rnd-1_family-120	chr1	37792811	37792902	+	ID=chr1.repeat.22453;Name=LTR/Gypsy
chr1	37806989	37810211	+	LTR/Gypsy-rnd-1_family-1	chr1	37806964	37807356	+	ID=chr1.repeat.22465;Name=LTR/Gypsy
chr1	37806989	37810211	+	LTR/Gypsy-rnd-1_family-1	chr1	37808311	37810209	+	ID=chr1.repeat.22469;Name=LTR/Gypsy
chr1	37806989	37810211	+	LTR/Gypsy-rnd-1_family-1	chr1	37810208	37811644	+	ID=chr1.repeat.22470;Name=LTR/Gypsy
chr1	37810216	37811887	+	LTR/Gypsy-rnd-4_family-438	chr1	37810208	37811644	+	ID=chr1.repeat.22470;Name=LTR/Gypsy
chr1	37822678	37825866	+	LTR/Gypsy-rnd-1_family-45	chr1	37823194	37826759	+	ID=chr1.repeat.22481;Name=LTR/Gypsy
chr1	37841238	37843490	+	LTR/Gypsy-rnd-1_family-81	chr1	37841230	37841270	+	ID=chr1.repeat.22489;Name=LTR/Gypsy
chr1	37841238	37843490	+	LTR/Gypsy-rnd-1_family-81	chr1	37841271	37841980	+	ID=chr1.repeat.22490;Name=LTR/Gypsy
chr1	37841238	37843490	+	LTR/Gypsy-rnd-1_family-81	chr1	37842404	37843490	+	ID=chr1.repeat.22493;Name=LTR/Gypsy
chr1	37879132	37880146	+	LTR/Gypsy-rnd-1_family-202	chr1	37879932	37879989	+	ID=chr1.repeat.22510;Name=LTR/Gypsy
chr1	37880408	37880462	+	LTR/Gypsy-rnd-1_family-3	chr1	37880409	37880518	+	ID=chr1.repeat.22512;Name=LTR/Gypsy
chr1	37901805	37907059	+	LTR/Gypsy-rnd-1_family-8	chr1	37901880	37902065	+	ID=chr1.repeat.22532;Name=LTR/Gypsy
chr1	37901805	37907059	+	LTR/Gypsy-rnd-1_family-8	chr1	37902318	37902814	+	ID=chr1.repeat.22533;Name=LTR/Gypsy
chr1	37901805	37907059	+	LTR/Gypsy-rnd-1_family-8	chr1	37903556	37906683	+	ID=chr1.repeat.22536;Name=LTR/Gypsy
chr1	37908999	37912081	+	LTR/Gypsy-rnd-1_family-8	chr1	37909193	37909567	+	ID=chr1.repeat.22539;Name=LTR/Gypsy
chr1	37908999	37912081	+	LTR/Gypsy-rnd-1_family-8	chr1	37910373	37912079	+	ID=chr1.repeat.22541;Name=LTR/Gypsy
chr1	37912629	37913625	+	LTR/Gypsy-rnd-1_family-3	chr1	37913462	37913501	+	ID=chr1.repeat.22543;Name=LTR/Gypsy
chr1	37912629	37913625	+	LTR/Gypsy-rnd-1_family-3	chr1	37912081	37913245	+	ID=chr1.repeat.22542;Name=LTR/Gypsy
chr1	37928983	37929049	+	LTR/Gypsy-rnd-1_family-1142	chr1	37928980	37929121	+	ID=chr1.repeat.22551;Name=LTR/Gypsy
chr1	37971048	37972111	+	LTR/Gypsy-rnd-1_family-61	chr1	37971049	37972112	+	ID=chr1.repeat.22570;Name=LTR/Gypsy
chr1	37983060	37984222	+	LTR/Gypsy-rnd-4_family-439	chr1	37982667	37983079	+	ID=chr1.repeat.22580;Name=LTR/Gypsy
chr1	37983060	37984222	+	LTR/Gypsy-rnd-4_family-439	chr1	37983216	37983268	+	ID=chr1.repeat.22583;Name=LTR/Gypsy
chr1	38002972	38003503	+	LTR/Gypsy-rnd-1_family-532	chr1	38003130	38004371	+	ID=chr1.repeat.22597;Name=LTR/Gypsy
chr1	38012094	38017074	+	LTR/Gypsy-rnd-1_family-5	chr1	38012921	38012979	+	ID=chr1.repeat.22606;Name=LTR/Gypsy
chr1	38012094	38017074	+	LTR/Gypsy-rnd-1_family-5	chr1	38013647	38015351	+	ID=chr1.repeat.22607;Name=LTR/Gypsy
chr1	38012094	38017074	+	LTR/Gypsy-rnd-1_family-5	chr1	38015858	38017095	+	ID=chr1.repeat.22609;Name=LTR/Gypsy
chr1	38027674	38028736	+	LTR/Gypsy-rnd-1_family-8	chr1	38027749	38027928	+	ID=chr1.repeat.22614;Name=LTR/Gypsy
chr1	38027674	38028736	+	LTR/Gypsy-rnd-1_family-8	chr1	38028172	38028499	+	ID=chr1.repeat.22615;Name=LTR/Gypsy
chr1	38037037	38038915	+	LTR/Gypsy-rnd-1_family-54	chr1	38038782	38038876	+	ID=chr1.repeat.22635;Name=LTR/Gypsy
chr1	38045638	38051706	+	LTR/Gypsy-rnd-1_family-5	chr1	38046322	38049459	+	ID=chr1.repeat.22650;Name=LTR/Gypsy
chr1	38045638	38051706	+	LTR/Gypsy-rnd-1_family-5	chr1	38049673	38049714	+	ID=chr1.repeat.22651;Name=LTR/Gypsy
chr1	38062573	38063582	+	LTR/Gypsy-rnd-1_family-118	chr1	38062614	38063091	+	ID=chr1.repeat.22664;Name=LTR/Gypsy
chr1	38063736	38063938	+	LTR/Gypsy-rnd-2_family-202	chr1	38063926	38064347	+	ID=chr1.repeat.22666;Name=LTR/Gypsy
chr1	38087157	38087238	+	LTR/Gypsy-rnd-1_family-129	chr1	38087229	38087313	+	ID=chr1.repeat.22683;Name=LTR/Gypsy
chr1	38098057	38102178	+	LTR/Gypsy-rnd-1_family-1	chr1	38098032	38098209	+	ID=chr1.repeat.22694;Name=LTR/Gypsy
chr1	38098057	38102178	+	LTR/Gypsy-rnd-1_family-1	chr1	38098427	38098865	+	ID=chr1.repeat.22697;Name=LTR/Gypsy
chr1	38098057	38102178	+	LTR/Gypsy-rnd-1_family-1	chr1	38099859	38102843	+	ID=chr1.repeat.22700;Name=LTR/Gypsy
chr1	38102920	38103512	+	LTR/Gypsy-rnd-1_family-87	chr1	38103416	38103456	+	ID=chr1.repeat.22701;Name=LTR/Gypsy
chr1	38105057	38106597	+	LTR/Gypsy-rnd-1_family-36	chr1	38106596	38107938	+	ID=chr1.repeat.22704;Name=LTR/Gypsy
chr1	38106589	38108885	+	LTR/Gypsy-rnd-1_family-5	chr1	38106596	38107938	+	ID=chr1.repeat.22704;Name=LTR/Gypsy
chr1	38106589	38108885	+	LTR/Gypsy-rnd-1_family-5	chr1	38108194	38108885	+	ID=chr1.repeat.22706;Name=LTR/Gypsy
chr1	38111904	38112130	+	LTR/Gypsy-rnd-1_family-293	chr1	38111947	38112125	+	ID=chr1.repeat.22707;Name=LTR/Gypsy
chr1	38112461	38113156	+	LTR/Gypsy-rnd-1_family-293	chr1	38112615	38113264	+	ID=chr1.repeat.22708;Name=LTR/Gypsy
chr1	38124113	38124231	+	LTR/Gypsy-rnd-1_family-339	chr1	38124113	38124236	+	ID=chr1.repeat.22712;Name=LTR/Gypsy
chr1	38127100	38130289	+	LTR/Gypsy-rnd-1_family-15	chr1	38128611	38128645	+	ID=chr1.repeat.22714;Name=LTR/Gypsy
chr1	38132915	38133367	+	LTR/Gypsy-rnd-1_family-293	chr1	38132915	38133264	+	ID=chr1.repeat.22718;Name=LTR/Gypsy
chr1	38146713	38147674	+	LTR/Gypsy-rnd-1_family-128	chr1	38147548	38147735	+	ID=chr1.repeat.22731;Name=LTR/Gypsy
chr1	38147664	38148362	+	LTR/Gypsy-rnd-1_family-92	chr1	38147548	38147735	+	ID=chr1.repeat.22731;Name=LTR/Gypsy
chr1	38154593	38155317	+	LTR/Gypsy-rnd-1_family-45	chr1	38154600	38154784	+	ID=chr1.repeat.22734;Name=LTR/Gypsy
chr1	38156726	38158681	+	LTR/Gypsy-rnd-1_family-22	chr1	38156593	38156888	+	ID=chr1.repeat.22738;Name=LTR/Gypsy
chr1	38156726	38158681	+	LTR/Gypsy-rnd-1_family-22	chr1	38158524	38158609	+	ID=chr1.repeat.22741;Name=LTR/Gypsy
chr1	38160256	38160720	+	LTR/Gypsy-rnd-1_family-131	chr1	38160309	38160454	+	ID=chr1.repeat.22744;Name=LTR/Gypsy
chr1	38165192	38166826	+	LTR/Gypsy-rnd-1_family-2	chr1	38165201	38165547	+	ID=chr1.repeat.22748;Name=LTR/Gypsy
chr1	38165192	38166826	+	LTR/Gypsy-rnd-1_family-2	chr1	38165706	38165930	+	ID=chr1.repeat.22750;Name=LTR/Gypsy
chr1	38165192	38166826	+	LTR/Gypsy-rnd-1_family-2	chr1	38166130	38166522	+	ID=chr1.repeat.22751;Name=LTR/Gypsy
chr1	38168091	38169523	+	LTR/Gypsy-rnd-1_family-22	chr1	38167947	38168273	+	ID=chr1.repeat.22753;Name=LTR/Gypsy
chr1	38179960	38180761	+	LTR/Gypsy-rnd-1_family-61	chr1	38179967	38180065	+	ID=chr1.repeat.22760;Name=LTR/Gypsy
chr1	38185328	38186072	+	LTR/Gypsy-rnd-1_family-34	chr1	38185730	38186403	+	ID=chr1.repeat.22762;Name=LTR/Gypsy
chr1	38189472	38190650	+	LTR/Gypsy-rnd-1_family-91	chr1	38189807	38189980	+	ID=chr1.repeat.22766;Name=LTR/Gypsy
chr1	38192270	38192590	+	LTR/Gypsy-rnd-1_family-59	chr1	38192474	38192528	+	ID=chr1.repeat.22767;Name=LTR/Gypsy
chr1	38221461	38223442	+	LTR/Gypsy-rnd-1_family-30	chr1	38222542	38222599	+	ID=chr1.repeat.22797;Name=LTR/Gypsy
chr1	38245117	38247469	+	LTR/Gypsy-rnd-1_family-487	chr1	38246474	38246734	+	ID=chr1.repeat.22813;Name=LTR/Gypsy
chr1	38277438	38277639	+	LTR/Gypsy-rnd-1_family-846	chr1	38277421	38277467	+	ID=chr1.repeat.22832;Name=LTR/Gypsy
chr1	38300351	38301290	+	LTR/Gypsy-rnd-1_family-91	chr1	38300553	38300745	+	ID=chr1.repeat.22850;Name=LTR/Gypsy
chr1	38302476	38303049	+	LTR/Gypsy-rnd-1_family-59	chr1	38302510	38302569	+	ID=chr1.repeat.22851;Name=LTR/Gypsy
chr1	38313479	38313588	+	LTR/Gypsy-rnd-1_family-32	chr1	38313479	38313588	+	ID=chr1.repeat.22857;Name=LTR/Gypsy
chr1	38322695	38324518	+	LTR/Gypsy-rnd-2_family-202	chr1	38322930	38323796	+	ID=chr1.repeat.22861;Name=LTR/Gypsy
chr1	38325254	38325789	+	LTR/Gypsy-rnd-1_family-72	chr1	38325706	38325745	+	ID=chr1.repeat.22866;Name=LTR/Gypsy
chr1	38333096	38333876	+	LTR/Gypsy-rnd-1_family-10	chr1	38333186	38333869	+	ID=chr1.repeat.22871;Name=LTR/Gypsy
chr1	38346334	38347602	+	LTR/Gypsy-rnd-1_family-128	chr1	38347601	38348228	+	ID=chr1.repeat.22886;Name=LTR/Gypsy
chr1	38347601	38348255	+	LTR/Gypsy-rnd-1_family-45	chr1	38347601	38348228	+	ID=chr1.repeat.22886;Name=LTR/Gypsy
chr1	38351205	38352590	+	LTR/Gypsy-rnd-1_family-61	chr1	38349612	38352587	+	ID=chr1.repeat.22889;Name=LTR/Gypsy
chr1	38363628	38364293	+	LTR/Gypsy-rnd-1_family-26	chr1	38362712	38364391	+	ID=chr1.repeat.22901;Name=LTR/Gypsy
chr1	38365750	38366526	+	LTR/Copia-rnd-1_family-722	chr1	38366224	38366315	+	ID=chr1.repeat.22904;Name=LTR/Copia
chr1	38401492	38403694	+	LTR/Gypsy-rnd-1_family-128	chr1	38402150	38402333	+	ID=chr1.repeat.22933;Name=LTR/Gypsy
chr1	38401492	38403694	+	LTR/Gypsy-rnd-1_family-128	chr1	38402742	38403362	+	ID=chr1.repeat.22934;Name=LTR/Gypsy
chr1	38405368	38406549	+	LTR/Gypsy-rnd-1_family-120	chr1	38405499	38405534	+	ID=chr1.repeat.22935;Name=LTR/Gypsy
chr1	38409605	38411005	+	LTR/Gypsy-rnd-1_family-61	chr1	38407995	38411025	+	ID=chr1.repeat.22938;Name=LTR/Gypsy
chr1	38413824	38414620	+	LTR/Gypsy-rnd-1_family-45	chr1	38413875	38414622	+	ID=chr1.repeat.22941;Name=LTR/Gypsy
chr1	38414619	38415677	+	LTR/Gypsy-rnd-1_family-30	chr1	38413875	38414622	+	ID=chr1.repeat.22941;Name=LTR/Gypsy
chr1	38461314	38463407	+	LTR/Gypsy-rnd-4_family-438	chr1	38461916	38465322	+	ID=chr1.repeat.22981;Name=LTR/Gypsy
chr1	38498831	38500292	+	LTR/Gypsy-rnd-1_family-20	chr1	38498800	38498864	+	ID=chr1.repeat.23011;Name=LTR/Gypsy
chr1	38526517	38527907	+	LTR/Gypsy-rnd-1_family-32	chr1	38526517	38528291	+	ID=chr1.repeat.23026;Name=LTR/Gypsy
chr1	38530636	38531416	+	LTR/Gypsy-rnd-1_family-61	chr1	38530657	38530994	+	ID=chr1.repeat.23028;Name=LTR/Gypsy
chr1	38530636	38531416	+	LTR/Gypsy-rnd-1_family-61	chr1	38531401	38533723	+	ID=chr1.repeat.23029;Name=LTR/Gypsy
chr1	38531401	38532423	+	LTR/Gypsy-rnd-1_family-303	chr1	38531401	38533723	+	ID=chr1.repeat.23029;Name=LTR/Gypsy
chr1	38532422	38534470	+	LTR/Gypsy-rnd-1_family-32	chr1	38531401	38533723	+	ID=chr1.repeat.23029;Name=LTR/Gypsy
chr1	38542885	38545041	+	LTR/Copia-rnd-1_family-722	chr1	38543104	38545071	+	ID=chr1.repeat.23035;Name=LTR/Copia
chr1	38545570	38546531	+	LTR/Copia-rnd-1_family-1207	chr1	38545546	38546273	+	ID=chr1.repeat.23038;Name=LTR/Copia
chr1	38558749	38560446	+	LTR/Gypsy-rnd-1_family-9	chr1	38560081	38560251	+	ID=chr1.repeat.23048;Name=LTR/Gypsy
chr1	38560964	38563055	+	LTR/Gypsy-rnd-1_family-8	chr1	38561574	38563052	+	ID=chr1.repeat.23051;Name=LTR/Gypsy
chr1	38609640	38613384	+	LTR/Gypsy-rnd-1_family-6	chr1	38609675	38609720	+	ID=chr1.repeat.23078;Name=LTR/Gypsy
chr1	38616274	38617056	+	LTR/Gypsy-rnd-6_family-3976	chr1	38617053	38617121	+	ID=chr1.repeat.23084;Name=LTR/Gypsy
chr1	38617871	38618084	+	LTR/Gypsy-rnd-1_family-1	chr1	38617869	38618078	+	ID=chr1.repeat.23088;Name=LTR/Gypsy
chr1	38623061	38623843	+	LTR/Gypsy-rnd-6_family-3976	chr1	38623840	38623908	+	ID=chr1.repeat.23093;Name=LTR/Gypsy
chr1	38624658	38624871	+	LTR/Gypsy-rnd-1_family-1	chr1	38624656	38624865	+	ID=chr1.repeat.23097;Name=LTR/Gypsy
chr1	38642290	38643508	+	LTR/Gypsy-rnd-4_family-439	chr1	38642833	38642951	+	ID=chr1.repeat.23113;Name=LTR/Gypsy
chr1	38642290	38643508	+	LTR/Gypsy-rnd-4_family-439	chr1	38643254	38643472	+	ID=chr1.repeat.23114;Name=LTR/Gypsy
chr1	38643509	38645507	+	LTR/Gypsy-rnd-1_family-8	chr1	38643593	38643980	+	ID=chr1.repeat.23116;Name=LTR/Gypsy
chr1	38643509	38645507	+	LTR/Gypsy-rnd-1_family-8	chr1	38644452	38645514	+	ID=chr1.repeat.23118;Name=LTR/Gypsy
chr1	38643509	38645507	+	LTR/Gypsy-rnd-1_family-8	chr1	38645501	38646681	+	ID=chr1.repeat.23119;Name=LTR/Gypsy
chr1	38645501	38646368	+	LTR/Gypsy-rnd-1_family-3	chr1	38644452	38645514	+	ID=chr1.repeat.23118;Name=LTR/Gypsy
chr1	38645501	38646368	+	LTR/Gypsy-rnd-1_family-3	chr1	38645501	38646681	+	ID=chr1.repeat.23119;Name=LTR/Gypsy
chr1	38646365	38646919	+	LTR/Gypsy-rnd-1_family-3	chr1	38645501	38646681	+	ID=chr1.repeat.23119;Name=LTR/Gypsy
chr1	38656440	38656590	+	LTR/Gypsy-rnd-1_family-87	chr1	38656541	38656623	+	ID=chr1.repeat.23126;Name=LTR/Gypsy
chr1	38658432	38659207	+	LTR/Gypsy-rnd-1_family-22	chr1	38658281	38658620	+	ID=chr1.repeat.23129;Name=LTR/Gypsy
chr1	38659265	38660452	+	LTR/Gypsy-rnd-1_family-192	chr1	38660295	38660361	+	ID=chr1.repeat.23131;Name=LTR/Gypsy
chr1	38661230	38661925	+	LTR/Gypsy-rnd-1_family-282	chr1	38661924	38662121	+	ID=chr1.repeat.23134;Name=LTR/Gypsy
chr1	38666371	38667483	+	LTR/Gypsy-rnd-1_family-26	chr1	38667153	38668089	+	ID=chr1.repeat.23139;Name=LTR/Gypsy
chr1	38667475	38670133	+	LTR/Gypsy-rnd-1_family-75	chr1	38667153	38668089	+	ID=chr1.repeat.23139;Name=LTR/Gypsy
chr1	38667475	38670133	+	LTR/Gypsy-rnd-1_family-75	chr1	38668251	38669495	+	ID=chr1.repeat.23142;Name=LTR/Gypsy
chr1	38667475	38670133	+	LTR/Gypsy-rnd-1_family-75	chr1	38669581	38669661	+	ID=chr1.repeat.23143;Name=LTR/Gypsy
chr1	38673190	38674026	+	LTR/Gypsy-rnd-1_family-24	chr1	38673031	38673229	+	ID=chr1.repeat.23145;Name=LTR/Gypsy
chr1	38674281	38675067	+	LTR/Gypsy-rnd-1_family-22	chr1	38674139	38674453	+	ID=chr1.repeat.23148;Name=LTR/Gypsy
chr1	38677502	38677597	+	LTR/Gypsy-rnd-1_family-35	chr1	38677539	38677673	+	ID=chr1.repeat.23151;Name=LTR/Gypsy
chr1	38683427	38686513	+	LTR/Gypsy-rnd-1_family-1	chr1	38683403	38683672	+	ID=chr1.repeat.23158;Name=LTR/Gypsy
chr1	38683427	38686513	+	LTR/Gypsy-rnd-1_family-1	chr1	38684705	38686512	+	ID=chr1.repeat.23162;Name=LTR/Gypsy
chr1	38686575	38688693	+	LTR/Gypsy-rnd-4_family-438	chr1	38686575	38688376	+	ID=chr1.repeat.23163;Name=LTR/Gypsy
chr1	38688853	38690183	+	LTR/Gypsy-rnd-1_family-202	chr1	38688816	38688873	+	ID=chr1.repeat.23164;Name=LTR/Gypsy
chr1	38727289	38727805	+	LTR/Gypsy-rnd-1_family-293	chr1	38727471	38727805	+	ID=chr1.repeat.23194;Name=LTR/Gypsy
chr1	38752276	38757187	+	LTR/Gypsy-rnd-1_family-45	chr1	38752763	38753081	+	ID=chr1.repeat.23215;Name=LTR/Gypsy
chr1	38758596	38759131	+	LTR/Gypsy-rnd-1_family-128	chr1	38759009	38759109	+	ID=chr1.repeat.23219;Name=LTR/Gypsy
chr1	38763118	38764248	+	LTR/Gypsy-rnd-1_family-1	chr1	38763143	38763355	+	ID=chr1.repeat.23223;Name=LTR/Gypsy
chr1	38770000	38770884	+	LTR/Gypsy-rnd-1_family-91	chr1	38770146	38770340	+	ID=chr1.repeat.23230;Name=LTR/Gypsy
chr1	38771962	38772521	+	LTR/Gypsy-rnd-1_family-59	chr1	38771997	38772055	+	ID=chr1.repeat.23231;Name=LTR/Gypsy
chr1	38777053	38781823	+	LTR/Gypsy-rnd-1_family-1	chr1	38777765	38777999	+	ID=chr1.repeat.23236;Name=LTR/Gypsy
chr1	38777053	38781823	+	LTR/Gypsy-rnd-1_family-1	chr1	38778201	38778834	+	ID=chr1.repeat.23238;Name=LTR/Gypsy
chr1	38777053	38781823	+	LTR/Gypsy-rnd-1_family-1	chr1	38781819	38782529	+	ID=chr1.repeat.23242;Name=LTR/Gypsy
chr1	38777053	38781823	+	LTR/Gypsy-rnd-1_family-1	chr1	38779482	38781823	+	ID=chr1.repeat.23240;Name=LTR/Gypsy
chr1	38782841	38783097	+	LTR/Gypsy-rnd-1_family-72	chr1	38783007	38783047	+	ID=chr1.repeat.23244;Name=LTR/Gypsy
chr1	38804440	38804564	+	LTR/Gypsy-rnd-1_family-120	chr1	38804444	38804564	+	ID=chr1.repeat.23263;Name=LTR/Gypsy
chr1	38812889	38816457	+	LTR/Gypsy-rnd-1_family-45	chr1	38814130	38816440	+	ID=chr1.repeat.23274;Name=LTR/Gypsy
chr1	38835185	38839555	+	LTR/Gypsy-rnd-1_family-5	chr1	38836141	38839557	+	ID=chr1.repeat.23281;Name=LTR/Gypsy
chr1	38843801	38844135	+	LTR/Gypsy-rnd-1_family-49	chr1	38843890	38844086	+	ID=chr1.repeat.23283;Name=LTR/Gypsy
chr1	38844208	38847782	+	LTR/Gypsy-rnd-5_family-576	chr1	38844846	38847768	+	ID=chr1.repeat.23286;Name=LTR/Gypsy
chr1	38848152	38850728	+	LTR/Gypsy-rnd-4_family-439	chr1	38848417	38848469	+	ID=chr1.repeat.23288;Name=LTR/Gypsy
chr5	26156176	26159224	+	LTR/Gypsy-rnd-1_family-14	chr5	26158089	26159224	+	ID=chr5.repeat.13608;Name=LTR/Gypsy
chr5	26171221	26173850	+	LTR/Gypsy-rnd-1_family-1	chr5	26172722	26173173	+	ID=chr5.repeat.13620;Name=LTR/Gypsy
chr5	26173959	26174177	+	LTR/Gypsy-rnd-1_family-1	chr5	26174160	26174576	+	ID=chr5.repeat.13623;Name=LTR/Gypsy
chr5	26174650	26175197	+	LTR/Gypsy-rnd-1_family-72	chr5	26175112	26175156	+	ID=chr5.repeat.13625;Name=LTR/Gypsy
chr5	26193784	26194431	+	LTR/Gypsy-rnd-1_family-45	chr5	26193746	26195468	+	ID=chr5.repeat.13637;Name=LTR/Gypsy
chr5	26200700	26202144	+	LTR/Gypsy-rnd-1_family-61	chr5	26200704	26201706	+	ID=chr5.repeat.13642;Name=LTR/Gypsy
chr5	26202589	26204494	+	LTR/Gypsy-rnd-1_family-32	chr5	26202695	26203910	+	ID=chr5.repeat.13644;Name=LTR/Gypsy
chr5	26228673	26233976	+	LTR/Gypsy-rnd-1_family-4	chr5	26229901	26230077	+	ID=chr5.repeat.13659;Name=LTR/Gypsy
chr5	26228673	26233976	+	LTR/Gypsy-rnd-1_family-4	chr5	26230346	26230689	+	ID=chr5.repeat.13660;Name=LTR/Gypsy
chr5	26228673	26233976	+	LTR/Gypsy-rnd-1_family-4	chr5	26233482	26233977	+	ID=chr5.repeat.13662;Name=LTR/Gypsy
chr5	26236761	26238028	+	LTR/Gypsy-rnd-1_family-74	chr5	26236674	26236895	+	ID=chr5.repeat.13664;Name=LTR/Gypsy
chr5	26244828	26246264	+	LTR/Gypsy-rnd-4_family-439	chr5	26242100	26244963	+	ID=chr5.repeat.13667;Name=LTR/Gypsy
chr5	26244828	26246264	+	LTR/Gypsy-rnd-4_family-439	chr5	26245101	26245147	+	ID=chr5.repeat.13669;Name=LTR/Gypsy
chr5	26248840	26252994	+	LTR/Gypsy-rnd-1_family-14	chr5	26248831	26248898	+	ID=chr5.repeat.13673;Name=LTR/Gypsy
chr5	26254134	26254733	+	LTR/Gypsy-rnd-1_family-24	chr5	26253955	26254173	+	ID=chr5.repeat.13679;Name=LTR/Gypsy
chr5	26254134	26254733	+	LTR/Gypsy-rnd-1_family-24	chr5	26254521	26254624	+	ID=chr5.repeat.13681;Name=LTR/Gypsy
chr5	26256351	26256496	+	LTR/Gypsy-rnd-1_family-372	chr5	26256342	26256409	+	ID=chr5.repeat.13683;Name=LTR/Gypsy
chr5	26266080	26267767	+	LTR/Gypsy-rnd-1_family-1	chr5	26266800	26267205	+	ID=chr5.repeat.13691;Name=LTR/Gypsy
chr5	26270448	26272150	+	LTR/Gypsy-rnd-1_family-1	chr5	26270779	26270932	+	ID=chr5.repeat.13696;Name=LTR/Gypsy
chr5	26292346	26297255	+	LTR/Gypsy-rnd-1_family-45	chr5	26292554	26292841	+	ID=chr5.repeat.13713;Name=LTR/Gypsy
chr5	26292346	26297255	+	LTR/Gypsy-rnd-1_family-45	chr5	26293596	26294243	+	ID=chr5.repeat.13715;Name=LTR/Gypsy
chr5	26292346	26297255	+	LTR/Gypsy-rnd-1_family-45	chr5	26294577	26298132	+	ID=chr5.repeat.13717;Name=LTR/Gypsy
chr5	26301375	26303797	+	LTR/Gypsy-rnd-1_family-1	chr5	26301583	26302461	+	ID=chr5.repeat.13722;Name=LTR/Gypsy
chr5	26301375	26303797	+	LTR/Gypsy-rnd-1_family-1	chr5	26302808	26303132	+	ID=chr5.repeat.13724;Name=LTR/Gypsy
chr5	26301375	26303797	+	LTR/Gypsy-rnd-1_family-1	chr5	26303775	26306119	+	ID=chr5.repeat.13726;Name=LTR/Gypsy
chr5	26325030	26325543	+	LTR/Gypsy-rnd-1_family-73	chr5	26325377	26325431	+	ID=chr5.repeat.13735;Name=LTR/Gypsy
chr5	26325952	26326914	+	LTR/Gypsy-rnd-1_family-20	chr5	26325933	26325986	+	ID=chr5.repeat.13736;Name=LTR/Gypsy
chr5	26345262	26345809	+	LTR/Gypsy-rnd-1_family-785	chr5	26345511	26345614	+	ID=chr5.repeat.13751;Name=LTR/Gypsy
chr5	26346071	26347051	+	LTR/Gypsy-rnd-1_family-81	chr5	26346099	26346598	+	ID=chr5.repeat.13754;Name=LTR/Gypsy
chr5	26347054	26347236	+	LTR/Gypsy-rnd-1_family-3	chr5	26347054	26347240	+	ID=chr5.repeat.13756;Name=LTR/Gypsy
chr5	26347327	26347734	+	LTR/Gypsy-rnd-1_family-3	chr5	26347590	26347630	+	ID=chr5.repeat.13757;Name=LTR/Gypsy
chr5	26349603	26349936	+	LTR/Gypsy-rnd-1_family-211	chr5	26349603	26349936	+	ID=chr5.repeat.13762;Name=LTR/Gypsy
chr5	26362005	26362599	+	LTR/Gypsy-rnd-1_family-76	chr5	26362582	26362758	+	ID=chr5.repeat.13768;Name=LTR/Gypsy
chr5	26363010	26364315	+	LTR/Gypsy-rnd-1_family-16	chr5	26363162	26363404	+	ID=chr5.repeat.13770;Name=LTR/Gypsy
chr5	26365199	26365857	+	LTR/Gypsy-rnd-1_family-14	chr5	26365221	26365320	+	ID=chr5.repeat.13772;Name=LTR/Gypsy
chr5	26365883	26366907	+	LTR/Gypsy-rnd-1_family-111	chr5	26365951	26366209	+	ID=chr5.repeat.13773;Name=LTR/Gypsy
chr5	26365883	26366907	+	LTR/Gypsy-rnd-1_family-111	chr5	26366276	26366906	+	ID=chr5.repeat.13774;Name=LTR/Gypsy
chr5	26367299	26367893	+	LTR/Gypsy-rnd-1_family-76	chr5	26367093	26367347	+	ID=chr5.repeat.13776;Name=LTR/Gypsy
chr5	26368304	26369198	+	LTR/Gypsy-rnd-1_family-16	chr5	26368451	26368725	+	ID=chr5.repeat.13780;Name=LTR/Gypsy
chr5	26387171	26388680	+	LTR/Gypsy-rnd-1_family-7	chr5	26388438	26388595	+	ID=chr5.repeat.13796;Name=LTR/Gypsy
chr5	26388698	26393549	+	LTR/Gypsy-rnd-5_family-576	chr5	26388852	26389188	+	ID=chr5.repeat.13798;Name=LTR/Gypsy
chr5	26388698	26393549	+	LTR/Gypsy-rnd-5_family-576	chr5	26391995	26393262	+	ID=chr5.repeat.13802;Name=LTR/Gypsy
chr5	26388698	26393549	+	LTR/Gypsy-rnd-5_family-576	chr5	26393390	26393436	+	ID=chr5.repeat.13803;Name=LTR/Gypsy
chr5	26399565	26402756	+	LTR/Gypsy-rnd-1_family-1	chr5	26399545	26399815	+	ID=chr5.repeat.13812;Name=LTR/Gypsy
chr5	26399565	26402756	+	LTR/Gypsy-rnd-1_family-1	chr5	26400562	26402761	+	ID=chr5.repeat.13816;Name=LTR/Gypsy
chr5	26402755	26404642	+	LTR/Gypsy-rnd-6_family-13	chr5	26400562	26402761	+	ID=chr5.repeat.13816;Name=LTR/Gypsy
chr5	26402755	26404642	+	LTR/Gypsy-rnd-6_family-13	chr5	26402765	26404033	+	ID=chr5.repeat.13817;Name=LTR/Gypsy
chr5	26402755	26404642	+	LTR/Gypsy-rnd-6_family-13	chr5	26404553	26404606	+	ID=chr5.repeat.13818;Name=LTR/Gypsy
chr5	26411339	26412519	+	LTR/Gypsy-rnd-1_family-43	chr5	26412222	26412512	+	ID=chr5.repeat.13828;Name=LTR/Gypsy
chr5	26413065	26415269	+	LTR/Gypsy-rnd-1_family-73	chr5	26414261	26414337	+	ID=chr5.repeat.13830;Name=LTR/Gypsy
chr5	26413065	26415269	+	LTR/Gypsy-rnd-1_family-73	chr5	26414420	26414513	+	ID=chr5.repeat.13832;Name=LTR/Gypsy
chr5	26416673	26418026	+	LTR/Gypsy-rnd-1_family-73	chr5	26417860	26417914	+	ID=chr5.repeat.13835;Name=LTR/Gypsy
chr5	26472046	26473303	+	LTR/Gypsy-rnd-1_family-358	chr5	26472075	26472730	+	ID=chr5.repeat.13878;Name=LTR/Gypsy
chr5	26472046	26473303	+	LTR/Gypsy-rnd-1_family-358	chr5	26472945	26473980	+	ID=chr5.repeat.13879;Name=LTR/Gypsy
chr5	26474081	26474473	+	LTR/Gypsy-rnd-1_family-61	chr5	26474106	26474470	+	ID=chr5.repeat.13880;Name=LTR/Gypsy
chr5	26538133	26539773	+	LTR/Gypsy-rnd-1_family-22	chr5	26537997	26538305	+	ID=chr5.repeat.13912;Name=LTR/Gypsy
chr5	26538133	26539773	+	LTR/Gypsy-rnd-1_family-22	chr5	26539714	26539776	+	ID=chr5.repeat.13914;Name=LTR/Gypsy
chr5	26539883	26540890	+	LTR/Gypsy-rnd-5_family-6693	chr5	26540067	26540110	+	ID=chr5.repeat.13916;Name=LTR/Gypsy
chr5	26560027	26561288	+	LTR/Gypsy-rnd-1_family-358	chr5	26560031	26560668	+	ID=chr5.repeat.13927;Name=LTR/Gypsy
chr5	26560027	26561288	+	LTR/Gypsy-rnd-1_family-358	chr5	26560858	26561285	+	ID=chr5.repeat.13928;Name=LTR/Gypsy
chr5	26569860	26570623	+	LTR/Gypsy-rnd-1_family-61	chr5	26569586	26570623	+	ID=chr5.repeat.13933;Name=LTR/Gypsy
chr5	26582192	26583478	+	LTR/Gypsy-rnd-5_family-6693	chr5	26583404	26583449	+	ID=chr5.repeat.13940;Name=LTR/Gypsy
chr5	26588077	26588681	+	LTR/Gypsy-rnd-1_family-110	chr5	26588215	26588421	+	ID=chr5.repeat.13942;Name=LTR/Gypsy
chr5	26590058	26590291	+	LTR/Gypsy-rnd-1_family-131	chr5	26590090	26590154	+	ID=chr5.repeat.13944;Name=LTR/Gypsy
chr5	26590273	26591270	+	LTR/Gypsy-rnd-1_family-14	chr5	26590393	26590496	+	ID=chr5.repeat.13946;Name=LTR/Gypsy
chr5	26592387	26593853	+	LTR/Gypsy-rnd-1_family-2	chr5	26592660	26592909	+	ID=chr5.repeat.13952;Name=LTR/Gypsy
chr5	26592387	26593853	+	LTR/Gypsy-rnd-1_family-2	chr5	26593205	26593496	+	ID=chr5.repeat.13953;Name=LTR/Gypsy
chr5	26596907	26598511	+	LTR/Gypsy-rnd-1_family-14	chr5	26597570	26597623	+	ID=chr5.repeat.13956;Name=LTR/Gypsy
chr5	26596907	26598511	+	LTR/Gypsy-rnd-1_family-14	chr5	26597846	26597978	+	ID=chr5.repeat.13957;Name=LTR/Gypsy
chr5	26598988	26599774	+	LTR/Gypsy-rnd-1_family-76	chr5	26599620	26599694	+	ID=chr5.repeat.13960;Name=LTR/Gypsy
chr5	26615594	26617754	+	LTR/Gypsy-rnd-1_family-61	chr5	26615605	26616214	+	ID=chr5.repeat.13966;Name=LTR/Gypsy
chr5	26619608	26620603	+	LTR/Gypsy-rnd-1_family-303	chr5	26619609	26619935	+	ID=chr5.repeat.13969;Name=LTR/Gypsy
chr5	26627142	26628647	+	LTR/Gypsy-rnd-1_family-56	chr5	26628643	26628676	+	ID=chr5.repeat.13976;Name=LTR/Gypsy
chr5	26651180	26656003	+	LTR/Gypsy-rnd-1_family-8	chr5	26653184	26653374	+	ID=chr5.repeat.13996;Name=LTR/Gypsy
chr5	26651180	26656003	+	LTR/Gypsy-rnd-1_family-8	chr5	26653600	26654127	+	ID=chr5.repeat.13997;Name=LTR/Gypsy
chr5	26651180	26656003	+	LTR/Gypsy-rnd-1_family-8	chr5	26654878	26656000	+	ID=chr5.repeat.14000;Name=LTR/Gypsy
chr5	26656269	26658199	+	LTR/Gypsy-rnd-1_family-81	chr5	26656277	26658209	+	ID=chr5.repeat.14002;Name=LTR/Gypsy
chr5	26658228	26658661	+	LTR/Gypsy-rnd-1_family-3	chr5	26658305	26658355	+	ID=chr5.repeat.14003;Name=LTR/Gypsy
chr5	26663651	26663694	+	LTR/Gypsy-rnd-1_family-612	chr5	26663473	26663994	+	ID=chr5.repeat.14006;Name=LTR/Gypsy
chr5	26663793	26664063	+	LTR/Gypsy-rnd-1_family-612	chr5	26663473	26663994	+	ID=chr5.repeat.14006;Name=LTR/Gypsy
chr5	26669820	26674508	+	LTR/Gypsy-rnd-1_family-1	chr5	26670289	26671360	+	ID=chr5.repeat.14015;Name=LTR/Gypsy
chr5	26669820	26674508	+	LTR/Gypsy-rnd-1_family-1	chr5	26671534	26675180	+	ID=chr5.repeat.14017;Name=LTR/Gypsy
chr5	26685780	26686854	+	LTR/Gypsy-rnd-1_family-128	chr5	26686591	26686721	+	ID=chr5.repeat.14025;Name=LTR/Gypsy
chr5	26692929	26693556	+	LTR/Gypsy-rnd-1_family-45	chr5	26693122	26693515	+	ID=chr5.repeat.14026;Name=LTR/Gypsy
chr5	26699454	26703732	+	LTR/Gypsy-rnd-5_family-576	chr5	26700185	26703644	+	ID=chr5.repeat.14031;Name=LTR/Gypsy
chr5	26743723	26743767	+	LTR/Gypsy-rnd-1_family-72	chr5	26743721	26743763	+	ID=chr5.repeat.14069;Name=LTR/Gypsy
chr5	26760752	26766097	+	LTR/Gypsy-rnd-1_family-26	chr5	26762257	26762333	+	ID=chr5.repeat.14072;Name=LTR/Gypsy
chr5	26760752	26766097	+	LTR/Gypsy-rnd-1_family-26	chr5	26762984	26763157	+	ID=chr5.repeat.14073;Name=LTR/Gypsy
chr5	26760752	26766097	+	LTR/Gypsy-rnd-1_family-26	chr5	26763856	26765696	+	ID=chr5.repeat.14074;Name=LTR/Gypsy
chr5	26760752	26766097	+	LTR/Gypsy-rnd-1_family-26	chr5	26765955	26766098	+	ID=chr5.repeat.14077;Name=LTR/Gypsy
chr5	26766158	26766498	+	LTR/Gypsy-rnd-1_family-81	chr5	26766158	26767328	+	ID=chr5.repeat.14078;Name=LTR/Gypsy
chr5	26766492	26770306	+	LTR/Gypsy-rnd-1_family-238	chr5	26766158	26767328	+	ID=chr5.repeat.14078;Name=LTR/Gypsy
chr5	26807897	26808946	+	LTR/Gypsy-rnd-1_family-22	chr5	26808942	26810339	+	ID=chr5.repeat.14104;Name=LTR/Gypsy
chr5	26809921	26813455	+	LTR/Gypsy-rnd-1_family-2	chr5	26808942	26810339	+	ID=chr5.repeat.14104;Name=LTR/Gypsy
chr5	26809921	26813455	+	LTR/Gypsy-rnd-1_family-2	chr5	26810665	26810937	+	ID=chr5.repeat.14106;Name=LTR/Gypsy
chr5	26809921	26813455	+	LTR/Gypsy-rnd-1_family-2	chr5	26811572	26811895	+	ID=chr5.repeat.14108;Name=LTR/Gypsy
chr5	26817155	26817403	+	LTR/Gypsy-rnd-1_family-1190	chr5	26817182	26817491	+	ID=chr5.repeat.14110;Name=LTR/Gypsy
chr5	26828376	26829348	+	LTR/Copia-rnd-1_family-565	chr5	26828482	26829246	+	ID=chr5.repeat.14118;Name=LTR/Copia
chr5	26829577	26830592	+	LTR/Copia-rnd-1_family-386	chr5	26829603	26830265	+	ID=chr5.repeat.14120;Name=LTR/Copia
chr5	26838676	26841109	+	LTR/Gypsy-rnd-1_family-9	chr5	26840464	26840660	+	ID=chr5.repeat.14124;Name=LTR/Gypsy
chr5	26841105	26844907	+	LTR/Gypsy-rnd-4_family-438	chr5	26841298	26844438	+	ID=chr5.repeat.14128;Name=LTR/Gypsy
chr5	26841105	26844907	+	LTR/Gypsy-rnd-4_family-438	chr5	26844654	26844693	+	ID=chr5.repeat.14129;Name=LTR/Gypsy
chr5	26856068	26856405	+	LTR/Gypsy-rnd-1_family-1037	chr5	26855327	26856072	+	ID=chr5.repeat.14132;Name=LTR/Gypsy
chr5	26871113	26872296	+	LTR/Gypsy-rnd-1_family-29	chr5	26871956	26872000	+	ID=chr5.repeat.14138;Name=LTR/Gypsy
chr5	26875972	26876039	+	rRNA-rnd-6_family-731	chr5	26875972	26876039	+	ID=chr5.repeat.14140;Name=rRNA
chr5	26876397	26877779	+	LTR/Gypsy-rnd-1_family-2	chr5	26876603	26877015	+	ID=chr5.repeat.14141;Name=LTR/Gypsy
chr5	26878239	26879255	+	LTR/Gypsy-rnd-1_family-131	chr5	26878545	26878979	+	ID=chr5.repeat.14144;Name=LTR/Gypsy
chr5	26882901	26885238	+	LTR/Gypsy-rnd-1_family-2	chr5	26881403	26883550	+	ID=chr5.repeat.14147;Name=LTR/Gypsy
chr5	26882901	26885238	+	LTR/Gypsy-rnd-1_family-2	chr5	26883796	26884141	+	ID=chr5.repeat.14149;Name=LTR/Gypsy
chr5	26882901	26885238	+	LTR/Gypsy-rnd-1_family-2	chr5	26884302	26884524	+	ID=chr5.repeat.14151;Name=LTR/Gypsy
chr5	26882901	26885238	+	LTR/Gypsy-rnd-1_family-2	chr5	26884834	26885112	+	ID=chr5.repeat.14152;Name=LTR/Gypsy
chr5	26912095	26913315	+	LTR/Gypsy-rnd-2_family-202	chr5	26912524	26912761	+	ID=chr5.repeat.14175;Name=LTR/Gypsy
chr5	26912095	26913315	+	LTR/Gypsy-rnd-2_family-202	chr5	26913058	26913312	+	ID=chr5.repeat.14177;Name=LTR/Gypsy
chr5	26915905	26916149	+	LTR/Gypsy-rnd-1_family-22	chr5	26916129	26916313	+	ID=chr5.repeat.14182;Name=LTR/Gypsy
chr5	26917066	26918447	+	LTR/Gypsy-rnd-1_family-72	chr5	26917066	26917182	+	ID=chr5.repeat.14184;Name=LTR/Gypsy
chr5	26917066	26918447	+	LTR/Gypsy-rnd-1_family-72	chr5	26918362	26918404	+	ID=chr5.repeat.14187;Name=LTR/Gypsy
chr5	26928686	26930818	+	LTR/Gypsy-rnd-1_family-29	chr5	26929000	26929042	+	ID=chr5.repeat.14194;Name=LTR/Gypsy
chr5	26928686	26930818	+	LTR/Gypsy-rnd-1_family-29	chr5	26929267	26929320	+	ID=chr5.repeat.14195;Name=LTR/Gypsy
chr5	26932179	26936232	+	LTR/Gypsy-rnd-1_family-14	chr5	26932202	26932300	+	ID=chr5.repeat.14197;Name=LTR/Gypsy
chr5	26932179	26936232	+	LTR/Gypsy-rnd-1_family-14	chr5	26934886	26937097	+	ID=chr5.repeat.14199;Name=LTR/Gypsy
chr5	26938490	26939518	+	LTR/Gypsy-rnd-1_family-22	chr5	26938374	26938679	+	ID=chr5.repeat.14203;Name=LTR/Gypsy
chr5	26964137	26964479	+	LTR/Gypsy-rnd-1_family-73	chr5	26964322	26964377	+	ID=chr5.repeat.14214;Name=LTR/Gypsy
chr5	26971962	26972341	+	LTR/Copia-rnd-6_family-3533	chr5	26971905	26973040	+	ID=chr5.repeat.14218;Name=LTR/Copia
chr5	26974085	26974695	+	LTR/Copia-rnd-5_family-3088	chr5	26973968	26974695	+	ID=chr5.repeat.14220;Name=LTR/Copia
chr5	26983972	26987241	+	LTR/Gypsy-rnd-6_family-13	chr5	26985090	26988443	+	ID=chr5.repeat.14231;Name=LTR/Gypsy
chr5	26987217	26988048	+	LTR/Gypsy-rnd-1_family-37	chr5	26985090	26988443	+	ID=chr5.repeat.14231;Name=LTR/Gypsy
chr5	27013679	27016030	+	LTR/Gypsy-rnd-1_family-61	chr5	27011426	27015616	+	ID=chr5.repeat.14247;Name=LTR/Gypsy
chr5	27020495	27021541	+	LTR/Gypsy-rnd-1_family-303	chr5	27020458	27020824	+	ID=chr5.repeat.14251;Name=LTR/Gypsy
chr5	27034599	27034839	+	LTR/Gypsy-rnd-1_family-61	chr5	27034605	27034839	+	ID=chr5.repeat.14265;Name=LTR/Gypsy
chr5	27034866	27036433	+	LTR/Gypsy-rnd-1_family-61	chr5	27034866	27035273	+	ID=chr5.repeat.14266;Name=LTR/Gypsy
chr5	27034866	27036433	+	LTR/Gypsy-rnd-1_family-61	chr5	27035432	27035581	+	ID=chr5.repeat.14267;Name=LTR/Gypsy
chr5	27034866	27036433	+	LTR/Gypsy-rnd-1_family-61	chr5	27035574	27035671	+	ID=chr5.repeat.14268;Name=LTR/Gypsy
chr5	27036419	27036639	+	LTR/Gypsy-rnd-1_family-42	chr5	27036526	27038325	+	ID=chr5.repeat.14270;Name=LTR/Gypsy
chr5	27052713	27053243	+	LTR/Gypsy-rnd-1_family-532	chr5	27052804	27052946	+	ID=chr5.repeat.14281;Name=LTR/Gypsy
chr5	27053955	27054722	+	LTR/Gypsy-rnd-1_family-494	chr5	27053260	27054294	+	ID=chr5.repeat.14283;Name=LTR/Gypsy
chr5	27053955	27054722	+	LTR/Gypsy-rnd-1_family-494	chr5	27054286	27054810	+	ID=chr5.repeat.14284;Name=LTR/Gypsy
chr5	27054711	27054812	+	LTR/Gypsy-rnd-1_family-1053	chr5	27054286	27054810	+	ID=chr5.repeat.14284;Name=LTR/Gypsy
chr5	27077198	27077771	+	LTR/Gypsy-rnd-1_family-734	chr5	27077135	27077206	+	ID=chr5.repeat.14305;Name=LTR/Gypsy
chr5	27078148	27078560	+	LTR/Gypsy-rnd-1_family-229	chr5	27078370	27078592	+	ID=chr5.repeat.14308;Name=LTR/Gypsy
chr5	27079379	27079922	+	LTR/Gypsy-rnd-1_family-532	chr5	27079287	27079477	+	ID=chr5.repeat.14312;Name=LTR/Gypsy
chr5	27079379	27079922	+	LTR/Gypsy-rnd-1_family-532	chr5	27079602	27080854	+	ID=chr5.repeat.14314;Name=LTR/Gypsy
chr5	27084249	27084468	+	LTR/Gypsy-rnd-1_family-826	chr5	27084229	27084341	+	ID=chr5.repeat.14317;Name=LTR/Gypsy
chr5	27098512	27099088	+	LTR/Gypsy-rnd-1_family-734	chr5	27098450	27098521	+	ID=chr5.repeat.14325;Name=LTR/Gypsy
chr5	27175519	27176203	+	LTR/Gypsy-rnd-1_family-26	chr5	27174847	27178255	+	ID=chr5.repeat.14369;Name=LTR/Gypsy
chr5	27181895	27184546	+	LTR/Gypsy-rnd-1_family-8	chr5	27182394	27182732	+	ID=chr5.repeat.14372;Name=LTR/Gypsy
chr5	27181895	27184546	+	LTR/Gypsy-rnd-1_family-8	chr5	27184444	27184535	+	ID=chr5.repeat.14375;Name=LTR/Gypsy
chr5	27201994	27203808	+	LTR/Gypsy-rnd-1_family-165	chr5	27202791	27202848	+	ID=chr5.repeat.14385;Name=LTR/Gypsy
chr5	27214570	27214676	+	LTR/Gypsy-rnd-1_family-6	chr5	27214582	27214631	+	ID=chr5.repeat.14396;Name=LTR/Gypsy
chr5	27274433	27277842	+	LTR/Gypsy-rnd-1_family-8	chr5	27276353	27276392	+	ID=chr5.repeat.14439;Name=LTR/Gypsy
chr5	27274433	27277842	+	LTR/Gypsy-rnd-1_family-8	chr5	27276883	27277282	+	ID=chr5.repeat.14441;Name=LTR/Gypsy
chr5	27277843	27280296	+	LTR/Gypsy-rnd-4_family-438	chr5	27277855	27280469	+	ID=chr5.repeat.14443;Name=LTR/Gypsy
chr5	27280296	27280472	+	LTR/Gypsy-rnd-1_family-3	chr5	27280470	27280893	+	ID=chr5.repeat.14444;Name=LTR/Gypsy
chr5	27280296	27280472	+	LTR/Gypsy-rnd-1_family-3	chr5	27277855	27280469	+	ID=chr5.repeat.14443;Name=LTR/Gypsy
chr5	27283181	27283586	+	LTR/Gypsy-rnd-1_family-785	chr5	27283018	27283325	+	ID=chr5.repeat.14445;Name=LTR/Gypsy
chr5	27283181	27283586	+	LTR/Gypsy-rnd-1_family-785	chr5	27283327	27283921	+	ID=chr5.repeat.14446;Name=LTR/Gypsy
chr5	27283911	27285765	+	LTR/Gypsy-rnd-1_family-3	chr5	27283327	27283921	+	ID=chr5.repeat.14446;Name=LTR/Gypsy
chr5	27283911	27285765	+	LTR/Gypsy-rnd-1_family-3	chr5	27283911	27284480	+	ID=chr5.repeat.14447;Name=LTR/Gypsy
chr5	27283911	27285765	+	LTR/Gypsy-rnd-1_family-3	chr5	27284695	27284736	+	ID=chr5.repeat.14449;Name=LTR/Gypsy
chr5	27290194	27291155	+	LTR/Gypsy-rnd-1_family-3	chr5	27290194	27290632	+	ID=chr5.repeat.14452;Name=LTR/Gypsy
chr5	27290194	27291155	+	LTR/Gypsy-rnd-1_family-3	chr5	27290809	27290849	+	ID=chr5.repeat.14453;Name=LTR/Gypsy
chr5	27314624	27314887	+	LTR/Gypsy-rnd-4_family-3271	chr5	27314879	27314981	+	ID=chr5.repeat.14470;Name=LTR/Gypsy
chr5	27333054	27333938	+	LTR/Gypsy-rnd-1_family-22	chr5	27332840	27333240	+	ID=chr5.repeat.14485;Name=LTR/Gypsy
chr5	27342212	27343228	+	LTR/Copia-rnd-6_family-781	chr5	27342351	27343218	+	ID=chr5.repeat.14491;Name=LTR/Copia
chr5	27344098	27345522	+	LTR/Gypsy-rnd-1_family-45	chr5	27344109	27346968	+	ID=chr5.repeat.14493;Name=LTR/Gypsy
chr5	27346356	27347002	+	LTR/Gypsy-rnd-1_family-339	chr5	27344109	27346968	+	ID=chr5.repeat.14493;Name=LTR/Gypsy
chr5	27347331	27347694	+	LTR/Gypsy-rnd-1_family-293	chr5	27347321	27347694	+	ID=chr5.repeat.14494;Name=LTR/Gypsy
chr5	27356273	27357419	+	LTR/Gypsy-rnd-1_family-20	chr5	27356254	27356307	+	ID=chr5.repeat.14498;Name=LTR/Gypsy
chr5	27365315	27366078	+	LTR/Gypsy-rnd-1_family-3	chr5	27365589	27365629	+	ID=chr5.repeat.14503;Name=LTR/Gypsy
chr5	27380176	27381152	+	LTR/Copia-rnd-6_family-781	chr5	27380351	27381152	+	ID=chr5.repeat.14511;Name=LTR/Copia
chr5	27381164	27381419	+	LTR/Copia-rnd-1_family-368	chr5	27381160	27381501	+	ID=chr5.repeat.14512;Name=LTR/Copia
chr5	27381522	27381616	+	LTR/Gypsy-rnd-1_family-45	chr5	27381535	27381676	+	ID=chr5.repeat.14513;Name=LTR/Gypsy
chr5	27381673	27382752	+	LTR/Gypsy-rnd-1_family-45	chr5	27381535	27381676	+	ID=chr5.repeat.14513;Name=LTR/Gypsy
chr5	27381673	27382752	+	LTR/Gypsy-rnd-1_family-45	chr5	27381673	27384391	+	ID=chr5.repeat.14514;Name=LTR/Gypsy
chr5	27383751	27384397	+	LTR/Gypsy-rnd-1_family-339	chr5	27381673	27384391	+	ID=chr5.repeat.14514;Name=LTR/Gypsy
chr5	27384713	27385392	+	LTR/Gypsy-rnd-1_family-293	chr5	27384885	27385516	+	ID=chr5.repeat.14515;Name=LTR/Gypsy
chr5	27385767	27386655	+	LTR/Gypsy-rnd-1_family-306	chr5	27385965	27386653	+	ID=chr5.repeat.14517;Name=LTR/Gypsy
chr5	27419686	27421842	+	LTR/Gypsy-rnd-1_family-10	chr5	27419707	27419797	+	ID=chr5.repeat.14530;Name=LTR/Gypsy
chr5	27419686	27421842	+	LTR/Gypsy-rnd-1_family-10	chr5	27420455	27421824	+	ID=chr5.repeat.14531;Name=LTR/Gypsy
chr5	27428818	27430146	+	LTR/Gypsy-rnd-4_family-439	chr5	27429049	27429094	+	ID=chr5.repeat.14539;Name=LTR/Gypsy
chr5	27440142	27442772	+	LTR/Gypsy-rnd-1_family-1	chr5	27440888	27441731	+	ID=chr5.repeat.14543;Name=LTR/Gypsy
chr5	27460276	27460662	+	LTR/Gypsy-rnd-1_family-73	chr5	27460477	27460533	+	ID=chr5.repeat.14558;Name=LTR/Gypsy
chr5	27460276	27460662	+	LTR/Gypsy-rnd-1_family-73	chr5	27460648	27460742	+	ID=chr5.repeat.14559;Name=LTR/Gypsy
chr5	27472889	27473242	+	LTR/Gypsy-rnd-1_family-73	chr5	27473147	27473215	+	ID=chr5.repeat.14570;Name=LTR/Gypsy
chr5	27495450	27495558	+	LTR/Gypsy-rnd-1_family-846	chr5	27495434	27495483	+	ID=chr5.repeat.14584;Name=LTR/Gypsy
chr5	27524904	27525486	+	LTR/Gypsy-rnd-1_family-303	chr5	27525115	27525486	+	ID=chr5.repeat.14601;Name=LTR/Gypsy
chr5	27525787	27527396	+	LTR/Gypsy-rnd-1_family-32	chr5	27527139	27527396	+	ID=chr5.repeat.14605;Name=LTR/Gypsy
chr5	27531676	27532801	+	LTR/Gypsy-rnd-1_family-61	chr5	27531679	27532781	+	ID=chr5.repeat.14608;Name=LTR/Gypsy
chr5	27537514	27539328	+	LTR/Gypsy-rnd-1_family-32	chr5	27539322	27539490	+	ID=chr5.repeat.14612;Name=LTR/Gypsy
chr5	27539322	27539485	+	LTR/Gypsy-rnd-1_family-32	chr5	27539322	27539490	+	ID=chr5.repeat.14612;Name=LTR/Gypsy
chr5	27539322	27539485	+	LTR/Gypsy-rnd-1_family-32	chr5	27539479	27539647	+	ID=chr5.repeat.14613;Name=LTR/Gypsy
chr5	27539479	27539642	+	LTR/Gypsy-rnd-1_family-32	chr5	27539322	27539490	+	ID=chr5.repeat.14612;Name=LTR/Gypsy
chr5	27539479	27539642	+	LTR/Gypsy-rnd-1_family-32	chr5	27539479	27539647	+	ID=chr5.repeat.14613;Name=LTR/Gypsy
chr5	27539479	27539642	+	LTR/Gypsy-rnd-1_family-32	chr5	27539636	27540180	+	ID=chr5.repeat.14614;Name=LTR/Gypsy
chr5	27542244	27546385	+	LTR/Gypsy-rnd-1_family-26	chr5	27543305	27546385	+	ID=chr5.repeat.14616;Name=LTR/Gypsy
chr5	27549185	27552371	+	LTR/Gypsy-rnd-1_family-238	chr5	27549185	27549591	+	ID=chr5.repeat.14617;Name=LTR/Gypsy
chr5	27556755	27557616	+	LTR/Gypsy-rnd-1_family-34	chr5	27557519	27557616	+	ID=chr5.repeat.14620;Name=LTR/Gypsy
chr5	27558404	27559423	+	LTR/Gypsy-rnd-1_family-303	chr5	27558368	27558712	+	ID=chr5.repeat.14622;Name=LTR/Gypsy
chr5	27558404	27559423	+	LTR/Gypsy-rnd-1_family-303	chr5	27558871	27559327	+	ID=chr5.repeat.14623;Name=LTR/Gypsy
chr5	27559502	27560184	+	LTR/Gypsy-rnd-1_family-32	chr5	27560008	27560168	+	ID=chr5.repeat.14626;Name=LTR/Gypsy
chr5	27560816	27561456	+	LTR/Gypsy-rnd-1_family-129	chr5	27560823	27561456	+	ID=chr5.repeat.14627;Name=LTR/Gypsy
chr5	27561460	27562262	+	LTR/Gypsy-rnd-1_family-81	chr5	27561457	27562200	+	ID=chr5.repeat.14628;Name=LTR/Gypsy
chr5	27583467	27584330	+	LTR/Gypsy-rnd-1_family-4	chr5	27583533	27583687	+	ID=chr5.repeat.14638;Name=LTR/Gypsy
chr5	27585803	27587611	+	LTR/Gypsy-rnd-1_family-366	chr5	27586711	27586754	+	ID=chr5.repeat.14643;Name=LTR/Gypsy
chr5	27617128	27617437	+	LTR/Gypsy-rnd-1_family-1190	chr5	27617217	27617575	+	ID=chr5.repeat.14663;Name=LTR/Gypsy
chr5	27618016	27619032	+	LTR/Gypsy-rnd-2_family-202	chr5	27617869	27619210	+	ID=chr5.repeat.14665;Name=LTR/Gypsy
chr5	27642183	27642767	+	LTR/Gypsy-rnd-1_family-1190	chr5	27642559	27642924	+	ID=chr5.repeat.14681;Name=LTR/Gypsy
chr5	27649647	27652413	+	LTR/Gypsy-rnd-1_family-26	chr5	27650964	27652413	+	ID=chr5.repeat.14685;Name=LTR/Gypsy
chr5	27652729	27656519	+	LTR/Gypsy-rnd-1_family-238	chr5	27652810	27654046	+	ID=chr5.repeat.14687;Name=LTR/Gypsy
chr5	27652729	27656519	+	LTR/Gypsy-rnd-1_family-238	chr5	27654203	27654243	+	ID=chr5.repeat.14688;Name=LTR/Gypsy
chr5	27658913	27661221	+	LTR/Gypsy-rnd-1_family-45	chr5	27659196	27659315	+	ID=chr5.repeat.14691;Name=LTR/Gypsy
chr5	27658913	27661221	+	LTR/Gypsy-rnd-1_family-45	chr5	27659561	27661226	+	ID=chr5.repeat.14692;Name=LTR/Gypsy
chr5	27661219	27662347	+	LTR/Gypsy-rnd-1_family-132	chr5	27659561	27661226	+	ID=chr5.repeat.14692;Name=LTR/Gypsy
chr5	27670426	27671093	+	LTR/Gypsy-rnd-1_family-14	chr5	27670449	27670549	+	ID=chr5.repeat.14699;Name=LTR/Gypsy
chr5	27671091	27671543	+	LTR/Gypsy-rnd-1_family-111	chr5	27671110	27671364	+	ID=chr5.repeat.14701;Name=LTR/Gypsy
chr5	27678772	27680302	+	LTR/Gypsy-rnd-1_family-1	chr5	27680281	27680416	+	ID=chr5.repeat.14718;Name=LTR/Gypsy
chr5	27680280	27680416	+	LTR/Gypsy-rnd-1_family-5	chr5	27680281	27680416	+	ID=chr5.repeat.14718;Name=LTR/Gypsy
chr5	27684763	27685759	+	LTR/Gypsy-rnd-1_family-3	chr5	27684763	27685392	+	ID=chr5.repeat.14726;Name=LTR/Gypsy
chr5	27684763	27685759	+	LTR/Gypsy-rnd-1_family-3	chr5	27685609	27685659	+	ID=chr5.repeat.14727;Name=LTR/Gypsy
chr5	27730132	27733560	+	LTR/Copia-rnd-5_family-175	chr5	27731089	27731305	+	ID=chr5.repeat.14799;Name=LTR/Copia
chr5	27730132	27733560	+	LTR/Copia-rnd-5_family-175	chr5	27732222	27733560	+	ID=chr5.repeat.14801;Name=LTR/Copia
chr5	27733562	27733883	+	LTR/Copia-rnd-6_family-2932	chr5	27733830	27735334	+	ID=chr5.repeat.14802;Name=LTR/Copia
chr5	27733879	27734526	+	LTR/Copia-rnd-1_family-368	chr5	27733830	27735334	+	ID=chr5.repeat.14802;Name=LTR/Copia
chr5	27734579	27735300	+	LTR/Copia-rnd-1_family-656	chr5	27733830	27735334	+	ID=chr5.repeat.14802;Name=LTR/Copia
chr5	27748373	27752333	+	LTR/Gypsy-rnd-1_family-45	chr5	27749738	27750261	+	ID=chr5.repeat.14808;Name=LTR/Gypsy
chr5	27756376	27757578	+	LTR/Gypsy-rnd-1_family-81	chr5	27756378	27757578	+	ID=chr5.repeat.14813;Name=LTR/Gypsy
chr5	27767751	27768672	+	LTR/Gypsy-rnd-1_family-3	chr5	27767748	27768813	+	ID=chr5.repeat.14816;Name=LTR/Gypsy
chr5	27768814	27769151	+	LTR/Gypsy-rnd-1_family-3	chr5	27768794	27768878	+	ID=chr5.repeat.14817;Name=LTR/Gypsy
chr5	27768814	27769151	+	LTR/Gypsy-rnd-1_family-3	chr5	27769094	27769147	+	ID=chr5.repeat.14818;Name=LTR/Gypsy
chr5	27813831	27814876	+	LTR/Gypsy-rnd-1_family-22	chr5	27813697	27814033	+	ID=chr5.repeat.14835;Name=LTR/Gypsy
chr5	27813831	27814876	+	LTR/Gypsy-rnd-1_family-22	chr5	27814856	27815072	+	ID=chr5.repeat.14837;Name=LTR/Gypsy
chr5	27844053	27849506	+	LTR/Gypsy-rnd-1_family-8	chr5	27845932	27846108	+	ID=chr5.repeat.14856;Name=LTR/Gypsy
chr5	27844053	27849506	+	LTR/Gypsy-rnd-1_family-8	chr5	27846354	27846867	+	ID=chr5.repeat.14857;Name=LTR/Gypsy
chr5	27844053	27849506	+	LTR/Gypsy-rnd-1_family-8	chr5	27847769	27849506	+	ID=chr5.repeat.14861;Name=LTR/Gypsy
chr5	27849505	27852393	+	LTR/Gypsy-rnd-1_family-45	chr5	27847769	27849506	+	ID=chr5.repeat.14861;Name=LTR/Gypsy
chr5	27872648	27872817	+	LTR/Gypsy-rnd-1_family-8	chr5	27872698	27872812	+	ID=chr5.repeat.14870;Name=LTR/Gypsy
chr5	27872831	27874943	+	LTR/Gypsy-rnd-1_family-81	chr5	27872836	27874946	+	ID=chr5.repeat.14871;Name=LTR/Gypsy
chr5	27878802	27879224	+	LTR/Gypsy-rnd-1_family-293	chr5	27878808	27879421	+	ID=chr5.repeat.14876;Name=LTR/Gypsy
chr5	27892290	27894641	+	LTR/Gypsy-rnd-1_family-1	chr5	27892598	27894646	+	ID=chr5.repeat.14890;Name=LTR/Gypsy
chr5	27894639	27895529	+	LTR/Gypsy-rnd-1_family-55	chr5	27892598	27894646	+	ID=chr5.repeat.14890;Name=LTR/Gypsy
chr5	27925813	27927723	+	LTR/Gypsy-rnd-1_family-14	chr5	27927521	27928783	+	ID=chr5.repeat.14916;Name=LTR/Gypsy
chr5	27955305	27955722	+	LTR/Gypsy-rnd-1_family-558	chr5	27955255	27955321	+	ID=chr5.repeat.14948;Name=LTR/Gypsy
chr5	27957462	27958772	+	LTR/Gypsy-rnd-1_family-2	chr5	27957763	27957984	+	ID=chr5.repeat.14952;Name=LTR/Gypsy
chr5	27957462	27958772	+	LTR/Gypsy-rnd-1_family-2	chr5	27958226	27958592	+	ID=chr5.repeat.14953;Name=LTR/Gypsy
chr5	27962555	27965313	+	LTR/Gypsy-rnd-1_family-2	chr5	27960757	27962982	+	ID=chr5.repeat.14957;Name=LTR/Gypsy
chr5	27962555	27965313	+	LTR/Gypsy-rnd-1_family-2	chr5	27963261	27963572	+	ID=chr5.repeat.14960;Name=LTR/Gypsy
chr5	27962555	27965313	+	LTR/Gypsy-rnd-1_family-2	chr5	27963819	27963953	+	ID=chr5.repeat.14962;Name=LTR/Gypsy
chr5	27962555	27965313	+	LTR/Gypsy-rnd-1_family-2	chr5	27964157	27964548	+	ID=chr5.repeat.14963;Name=LTR/Gypsy
chr5	28062104	28063003	+	LTR/Copia-rnd-1_family-584	chr5	28060517	28062967	+	ID=chr5.repeat.15017;Name=LTR/Copia
chr5	28073106	28078394	+	LTR/Gypsy-rnd-1_family-8	chr5	28075192	28075243	+	ID=chr5.repeat.15028;Name=LTR/Gypsy
chr5	28073106	28078394	+	LTR/Gypsy-rnd-1_family-8	chr5	28076659	28078377	+	ID=chr5.repeat.15032;Name=LTR/Gypsy
chr5	28078421	28078664	+	LTR/Gypsy-rnd-1_family-3	chr5	28078466	28078664	+	ID=chr5.repeat.15034;Name=LTR/Gypsy
chr5	28080508	28080562	+	LTR/Gypsy-rnd-1_family-72	chr5	28080508	28080558	+	ID=chr5.repeat.15037;Name=LTR/Gypsy
chr5	28084031	28085141	+	LTR/Gypsy-rnd-1_family-70	chr5	28084487	28084569	+	ID=chr5.repeat.15041;Name=LTR/Gypsy
chr5	28104907	28105286	+	LTR/Gypsy-rnd-1_family-59	chr5	28105246	28105289	+	ID=chr5.repeat.15057;Name=LTR/Gypsy
chr5	28109945	28110601	+	LTR/Gypsy-rnd-1_family-16	chr5	28109821	28110141	+	ID=chr5.repeat.15060;Name=LTR/Gypsy
chr5	28143943	28145621	+	LTR/Gypsy-rnd-1_family-81	chr5	28143944	28145606	+	ID=chr5.repeat.15082;Name=LTR/Gypsy
chr5	28150951	28151862	+	LTR/Gypsy-rnd-1_family-74	chr5	28151858	28152660	+	ID=chr5.repeat.15090;Name=LTR/Gypsy
chr5	28177582	28178087	+	LTR/Gypsy-rnd-1_family-339	chr5	28177582	28178417	+	ID=chr5.repeat.15110;Name=LTR/Gypsy
chr5	28178092	28178425	+	LTR/Gypsy-rnd-1_family-293	chr5	28177582	28178417	+	ID=chr5.repeat.15110;Name=LTR/Gypsy
chr5	28178531	28179246	+	LTR/Gypsy-rnd-1_family-293	chr5	28178490	28178649	+	ID=chr5.repeat.15111;Name=LTR/Gypsy
chr5	28178531	28179246	+	LTR/Gypsy-rnd-1_family-293	chr5	28178670	28179368	+	ID=chr5.repeat.15112;Name=LTR/Gypsy
chr5	28179930	28181061	+	LTR/Gypsy-rnd-1_family-211	chr5	28179975	28181261	+	ID=chr5.repeat.15113;Name=LTR/Gypsy
chr5	28184748	28184911	+	LTR/Gypsy-rnd-1_family-339	chr5	28184747	28184930	+	ID=chr5.repeat.15119;Name=LTR/Gypsy
chr5	28197883	28201976	+	LTR/Gypsy-rnd-1_family-36	chr5	28200653	28201958	+	ID=chr5.repeat.15127;Name=LTR/Gypsy
chr5	28201957	28203542	+	LTR/Gypsy-rnd-1_family-75	chr5	28200653	28201958	+	ID=chr5.repeat.15127;Name=LTR/Gypsy
chr5	28201957	28203542	+	LTR/Gypsy-rnd-1_family-75	chr5	28202254	28203544	+	ID=chr5.repeat.15129;Name=LTR/Gypsy
chr5	28203853	28204289	+	LTR/Gypsy-rnd-1_family-462	chr5	28203818	28203858	+	ID=chr5.repeat.15130;Name=LTR/Gypsy
chr5	28226068	28226268	+	LTR/Gypsy-rnd-1_family-73	chr5	28226095	28226169	+	ID=chr5.repeat.15151;Name=LTR/Gypsy
chr5	28249777	28251558	+	LTR/Copia-rnd-1_family-722	chr5	28249995	28251564	+	ID=chr5.repeat.15159;Name=LTR/Copia
chr5	28252716	28253292	+	LTR/Copia-rnd-1_family-1207	chr5	28252334	28252988	+	ID=chr5.repeat.15163;Name=LTR/Copia
chr5	28252716	28253292	+	LTR/Copia-rnd-1_family-1207	chr5	28253274	28253392	+	ID=chr5.repeat.15165;Name=LTR/Copia
chr5	28296750	28296865	+	DNA/hAT-Tip100-rnd-1_family-816	chr5	28296715	28296865	+	ID=chr5.repeat.15194;Name=DNA/hAT
chr5	28312215	28312461	+	LTR/Copia-rnd-1_family-848	chr5	28312121	28312458	+	ID=chr5.repeat.15205;Name=LTR/Copia
chr5	28312653	28313414	+	LTR/Copia-rnd-1_family-531	chr5	28312558	28313411	+	ID=chr5.repeat.15206;Name=LTR/Copia
chr5	28313879	28314284	+	LTR/Copia-rnd-1_family-361	chr5	28313892	28315435	+	ID=chr5.repeat.15209;Name=LTR/Copia
chr5	28314341	28314892	+	LTR/Copia-rnd-4_family-59	chr5	28313892	28315435	+	ID=chr5.repeat.15209;Name=LTR/Copia
chr5	28314921	28315485	+	LTR/Copia-rnd-1_family-541	chr5	28313892	28315435	+	ID=chr5.repeat.15209;Name=LTR/Copia
chr5	28316751	28318132	+	LTR/Copia-rnd-6_family-1470	chr5	28316859	28316904	+	ID=chr5.repeat.15211;Name=LTR/Copia
chr5	28316751	28318132	+	LTR/Copia-rnd-6_family-1470	chr5	28316876	28317238	+	ID=chr5.repeat.15212;Name=LTR/Copia
chr5	28316751	28318132	+	LTR/Copia-rnd-6_family-1470	chr5	28317451	28317490	+	ID=chr5.repeat.15213;Name=LTR/Copia
chr5	28316751	28318132	+	LTR/Copia-rnd-6_family-1470	chr5	28317462	28318161	+	ID=chr5.repeat.15214;Name=LTR/Copia
chr5	28318538	28318908	+	LTR/Copia-rnd-1_family-361	chr5	28318575	28320052	+	ID=chr5.repeat.15217;Name=LTR/Copia
chr5	28319577	28319899	+	LTR/Copia-rnd-1_family-541	chr5	28318575	28320052	+	ID=chr5.repeat.15217;Name=LTR/Copia
chr5	28340382	28340704	+	LTR/Copia-rnd-1_family-1198	chr5	28340194	28340936	+	ID=chr5.repeat.15224;Name=LTR/Copia
chr5	28340723	28340931	+	LTR/Copia-rnd-1_family-748	chr5	28340194	28340936	+	ID=chr5.repeat.15224;Name=LTR/Copia
chr5	28340723	28340931	+	LTR/Copia-rnd-1_family-748	chr5	28340925	28341003	+	ID=chr5.repeat.15225;Name=LTR/Copia
chr5	28340925	28341018	+	LTR/Copia-rnd-1_family-748	chr5	28340194	28340936	+	ID=chr5.repeat.15224;Name=LTR/Copia
chr5	28340925	28341018	+	LTR/Copia-rnd-1_family-748	chr5	28340925	28341003	+	ID=chr5.repeat.15225;Name=LTR/Copia
chr5	28344794	28345065	+	LTR/Copia-rnd-1_family-1120	chr5	28344815	28345065	+	ID=chr5.repeat.15226;Name=LTR/Copia
chr5	28345311	28345472	+	LTR/Copia-rnd-1_family-464	chr5	28345066	28345476	+	ID=chr5.repeat.15227;Name=LTR/Copia
chr5	28354758	28355701	+	LTR/Gypsy-rnd-1_family-128	chr5	28355253	28355608	+	ID=chr5.repeat.15231;Name=LTR/Gypsy
chr5	28354758	28355701	+	LTR/Gypsy-rnd-1_family-128	chr5	28355598	28355693	+	ID=chr5.repeat.15233;Name=LTR/Gypsy
chr5	28356510	28356709	+	LTR/Gypsy-rnd-1_family-45	chr5	28356695	28356737	+	ID=chr5.repeat.15235;Name=LTR/Gypsy
chr5	28356695	28356747	+	LTR/Gypsy-rnd-1_family-1053	chr5	28356695	28356737	+	ID=chr5.repeat.15235;Name=LTR/Gypsy
chr5	28356972	28357434	+	LTR/Gypsy-rnd-1_family-406	chr5	28357103	28357434	+	ID=chr5.repeat.15237;Name=LTR/Gypsy
chr5	28359309	28359448	+	LTR/Gypsy-rnd-1_family-45	chr5	28359309	28359448	+	ID=chr5.repeat.15238;Name=LTR/Gypsy
chr5	28360284	28360568	+	LTR/Gypsy-rnd-1_family-229	chr5	28360372	28360400	+	ID=chr5.repeat.15242;Name=LTR/Gypsy
chr5	28376484	28380606	+	LTR/Gypsy-rnd-1_family-45	chr5	28377758	28378418	+	ID=chr5.repeat.15255;Name=LTR/Gypsy
chr5	28376484	28380606	+	LTR/Gypsy-rnd-1_family-45	chr5	28378756	28380606	+	ID=chr5.repeat.15257;Name=LTR/Gypsy
chr5	28381903	28382022	+	LTR/Gypsy-rnd-1_family-200	chr5	28382000	28383681	+	ID=chr5.repeat.15258;Name=LTR/Gypsy
chr5	28382019	28382670	+	LTR/Gypsy-rnd-1_family-45	chr5	28382000	28383681	+	ID=chr5.repeat.15258;Name=LTR/Gypsy
chr5	28392159	28392543	+	LTR/Gypsy-rnd-1_family-30	chr5	28392281	28392336	+	ID=chr5.repeat.15267;Name=LTR/Gypsy
chr5	28426093	28426914	+	LTR/Gypsy-rnd-1_family-91	chr5	28426218	28426390	+	ID=chr5.repeat.15290;Name=LTR/Gypsy
chr5	28431502	28431773	+	LTR/Gypsy-rnd-1_family-59	chr5	28431537	28431593	+	ID=chr5.repeat.15292;Name=LTR/Gypsy
chr5	28450943	28451474	+	LTR/Gypsy-rnd-1_family-104	chr5	28451380	28451474	+	ID=chr5.repeat.15307;Name=LTR/Gypsy
chr5	28455037	28456939	+	LTR/Gypsy-rnd-1_family-61	chr5	28453105	28456940	+	ID=chr5.repeat.15310;Name=LTR/Gypsy
chr5	28489334	28489484	+	LTR/Gypsy-rnd-1_family-87	chr5	28489431	28489468	+	ID=chr5.repeat.15331;Name=LTR/Gypsy
chr5	28495328	28496211	+	LTR/Gypsy-rnd-1_family-26	chr5	28494830	28496234	+	ID=chr5.repeat.15335;Name=LTR/Gypsy
chr5	28506011	28508958	+	LTR/Gypsy-rnd-1_family-56	chr5	28507504	28507537	+	ID=chr5.repeat.15340;Name=LTR/Gypsy
chr5	28542527	28543016	+	LTR/Gypsy-rnd-4_family-438	chr5	28542535	28543016	+	ID=chr5.repeat.15362;Name=LTR/Gypsy
chr5	28545339	28545454	+	LTR/Gypsy-rnd-1_family-846	chr5	28545322	28545372	+	ID=chr5.repeat.15363;Name=LTR/Gypsy
chr5	28596403	28597160	+	LTR/Copia-rnd-1_family-584	chr5	28596405	28597449	+	ID=chr5.repeat.15389;Name=LTR/Copia
chr5	28616989	28621909	+	LTR/Gypsy-rnd-6_family-13	chr5	28618398	28621853	+	ID=chr5.repeat.15406;Name=LTR/Gypsy
chr5	28649618	28651392	+	LTR/Gypsy-rnd-1_family-48	chr5	28651364	28651657	+	ID=chr5.repeat.15421;Name=LTR/Gypsy
chr5	28651364	28651723	+	LTR/Gypsy-rnd-1_family-111	chr5	28651364	28651657	+	ID=chr5.repeat.15421;Name=LTR/Gypsy
chr5	28653959	28654943	+	LTR/Gypsy-rnd-1_family-20	chr5	28653924	28653993	+	ID=chr5.repeat.15424;Name=LTR/Gypsy
chr5	28679438	28680485	+	LTR/Gypsy-rnd-1_family-91	chr5	28679733	28679787	+	ID=chr5.repeat.15442;Name=LTR/Gypsy
chr5	28684297	28685454	+	LTR/Gypsy-rnd-1_family-24	chr5	28684406	28684643	+	ID=chr5.repeat.15444;Name=LTR/Gypsy
chr5	28685680	28686311	+	LTR/Gypsy-rnd-1_family-22	chr5	28685520	28685869	+	ID=chr5.repeat.15446;Name=LTR/Gypsy
chr5	28686680	28687868	+	LTR/Gypsy-rnd-1_family-192	chr5	28687706	28687778	+	ID=chr5.repeat.15449;Name=LTR/Gypsy
chr5	28687870	28688026	+	LTR/Gypsy-rnd-1_family-14	chr5	28687870	28687992	+	ID=chr5.repeat.15451;Name=LTR/Gypsy
chr5	28689565	28690414	+	LTR/Gypsy-rnd-1_family-24	chr5	28689368	28689604	+	ID=chr5.repeat.15453;Name=LTR/Gypsy
chr5	28690640	28691260	+	LTR/Gypsy-rnd-1_family-22	chr5	28690502	28690830	+	ID=chr5.repeat.15456;Name=LTR/Gypsy
chr5	28702622	28703768	+	LTR/Gypsy-rnd-1_family-192	chr5	28703607	28703678	+	ID=chr5.repeat.15465;Name=LTR/Gypsy
chr5	28728083	28728627	+	LTR/Gypsy-rnd-1_family-32	chr5	28728466	28728512	+	ID=chr5.repeat.15488;Name=LTR/Gypsy
chr5	28740284	28746227	+	LTR/Gypsy-rnd-1_family-4	chr5	28742939	28742985	+	ID=chr5.repeat.15497;Name=LTR/Gypsy
chr5	28740284	28746227	+	LTR/Gypsy-rnd-1_family-4	chr5	28743254	28743762	+	ID=chr5.repeat.15498;Name=LTR/Gypsy
chr5	28740284	28746227	+	LTR/Gypsy-rnd-1_family-4	chr5	28744044	28744202	+	ID=chr5.repeat.15499;Name=LTR/Gypsy
chr5	28740284	28746227	+	LTR/Gypsy-rnd-1_family-4	chr5	28744351	28744397	+	ID=chr5.repeat.15501;Name=LTR/Gypsy
chr5	28746458	28749311	+	LTR/Gypsy-rnd-4_family-439	chr5	28746715	28746775	+	ID=chr5.repeat.15504;Name=LTR/Gypsy
chr5	28764443	28764657	+	LTR/Gypsy-rnd-1_family-92	chr5	28763573	28764630	+	ID=chr5.repeat.15513;Name=LTR/Gypsy
chr5	28793939	28794282	+	LTR/Gypsy-rnd-1_family-293	chr5	28793939	28794330	+	ID=chr5.repeat.15526;Name=LTR/Gypsy
chr5	28795637	28796493	+	LTR/Gypsy-rnd-1_family-306	chr5	28795810	28796493	+	ID=chr5.repeat.15530;Name=LTR/Gypsy
chr5	28797404	28797940	+	LTR/Gypsy-rnd-1_family-532	chr5	28797541	28797646	+	ID=chr5.repeat.15535;Name=LTR/Gypsy
chr5	28797404	28797940	+	LTR/Gypsy-rnd-1_family-532	chr5	28797633	28798259	+	ID=chr5.repeat.15537;Name=LTR/Gypsy
chr5	28798892	28798977	+	LTR/Gypsy-rnd-1_family-92	chr5	28798285	28799003	+	ID=chr5.repeat.15538;Name=LTR/Gypsy
chr5	28798991	28799668	+	LTR/Gypsy-rnd-1_family-29	chr5	28798285	28799003	+	ID=chr5.repeat.15538;Name=LTR/Gypsy
chr5	28805321	28806282	+	LTR/Gypsy-rnd-1_family-29	chr5	28805903	28805943	+	ID=chr5.repeat.15542;Name=LTR/Gypsy
chr5	28807429	28807542	+	LTR/Gypsy-rnd-1_family-92	chr5	28807422	28807542	+	ID=chr5.repeat.15544;Name=LTR/Gypsy
chr5	28816406	28817117	+	LTR/Gypsy-rnd-1_family-494	chr5	28816360	28816545	+	ID=chr5.repeat.15551;Name=LTR/Gypsy
chr5	28816406	28817117	+	LTR/Gypsy-rnd-1_family-494	chr5	28816524	28817156	+	ID=chr5.repeat.15552;Name=LTR/Gypsy
chr5	28820503	28821362	+	LTR/Gypsy-rnd-1_family-306	chr5	28820674	28821362	+	ID=chr5.repeat.15556;Name=LTR/Gypsy
chr5	28822380	28822817	+	LTR/Gypsy-rnd-1_family-532	chr5	28822449	28822544	+	ID=chr5.repeat.15561;Name=LTR/Gypsy
chr5	28822380	28822817	+	LTR/Gypsy-rnd-1_family-532	chr5	28822513	28824001	+	ID=chr5.repeat.15562;Name=LTR/Gypsy
chr5	28823656	28824592	+	LTR/Gypsy-rnd-1_family-494	chr5	28822513	28824001	+	ID=chr5.repeat.15562;Name=LTR/Gypsy
chr5	28823656	28824592	+	LTR/Gypsy-rnd-1_family-494	chr5	28824002	28824631	+	ID=chr5.repeat.15563;Name=LTR/Gypsy
chr5	28827043	28827447	+	LTR/Gypsy-rnd-1_family-229	chr5	28827250	28827976	+	ID=chr5.repeat.15566;Name=LTR/Gypsy
chr5	28828462	28828847	+	LTR/Gypsy-rnd-1_family-466	chr5	28828635	28829282	+	ID=chr5.repeat.15568;Name=LTR/Gypsy
chr5	28828846	28829282	+	LTR/Gypsy-rnd-1_family-211	chr5	28828635	28829282	+	ID=chr5.repeat.15568;Name=LTR/Gypsy
chr5	28830011	28830453	+	LTR/Gypsy-rnd-1_family-532	chr5	28829870	28830175	+	ID=chr5.repeat.15570;Name=LTR/Gypsy
chr5	28830011	28830453	+	LTR/Gypsy-rnd-1_family-532	chr5	28830144	28830806	+	ID=chr5.repeat.15571;Name=LTR/Gypsy
chr5	28831083	28832315	+	LTR/Gypsy-rnd-1_family-61	chr5	28831083	28832315	+	ID=chr5.repeat.15573;Name=LTR/Gypsy
chr5	28832308	28832614	+	LTR/Gypsy-rnd-1_family-3	chr5	28831083	28832315	+	ID=chr5.repeat.15573;Name=LTR/Gypsy
chr5	28832583	28834185	+	LTR/Gypsy-rnd-1_family-9	chr5	28834177	28835456	+	ID=chr5.repeat.15574;Name=LTR/Gypsy
chr5	28834177	28835435	+	LTR/Gypsy-rnd-1_family-61	chr5	28834177	28835456	+	ID=chr5.repeat.15574;Name=LTR/Gypsy
chr5	28861623	28862200	+	LTR/Copia-rnd-1_family-895	chr5	28861986	28863474	+	ID=chr5.repeat.15584;Name=LTR/Copia
chr5	28872364	28872498	+	LTR/Gypsy-rnd-1_family-32	chr5	28872372	28872418	+	ID=chr5.repeat.15595;Name=LTR/Gypsy
chr5	28873937	28874003	+	LTR/Gypsy-rnd-1_family-1142	chr5	28873924	28874774	+	ID=chr5.repeat.15598;Name=LTR/Gypsy
chr5	28875362	28875584	+	LTR/Gypsy-rnd-1_family-628	chr5	28875338	28876400	+	ID=chr5.repeat.15600;Name=LTR/Gypsy
chr5	28880937	28881158	+	LTR/Gypsy-rnd-1_family-628	chr5	28880914	28881192	+	ID=chr5.repeat.15605;Name=LTR/Gypsy
chr5	28886576	28887049	+	LTR/Copia-rnd-1_family-541	chr5	28885757	28887237	+	ID=chr5.repeat.15607;Name=LTR/Copia
chr5	28906783	28907455	+	LTR/Gypsy-rnd-1_family-5	chr5	28906647	28907678	+	ID=chr5.repeat.15627;Name=LTR/Gypsy
chr5	28939159	28940522	+	LTR/Gypsy-rnd-1_family-22	chr5	28939054	28939363	+	ID=chr5.repeat.15653;Name=LTR/Gypsy
chr5	28940685	28941807	+	LTR/Gypsy-rnd-1_family-76	chr5	28941725	28941808	+	ID=chr5.repeat.15656;Name=LTR/Gypsy
chr5	28945551	28946215	+	LTR/Gypsy-rnd-1_family-14	chr5	28945573	28945670	+	ID=chr5.repeat.15658;Name=LTR/Gypsy
chr5	28946246	28947253	+	LTR/Gypsy-rnd-1_family-111	chr5	28946239	28946497	+	ID=chr5.repeat.15659;Name=LTR/Gypsy
chr5	28948037	28948887	+	LTR/Gypsy-rnd-1_family-43	chr5	28948592	28948880	+	ID=chr5.repeat.15665;Name=LTR/Gypsy
chr5	28953143	28957295	+	LTR/Gypsy-rnd-1_family-14	chr5	28955970	28958344	+	ID=chr5.repeat.15671;Name=LTR/Gypsy
chr5	28959203	28959343	+	LTR/Gypsy-rnd-1_family-107	chr5	28959242	28959538	+	ID=chr5.repeat.15674;Name=LTR/Gypsy
chr5	28959347	28960765	+	LTR/Gypsy-rnd-1_family-22	chr5	28959242	28959538	+	ID=chr5.repeat.15674;Name=LTR/Gypsy
chr5	28959347	28960765	+	LTR/Gypsy-rnd-1_family-22	chr5	28960763	28960820	+	ID=chr5.repeat.15676;Name=LTR/Gypsy
chr5	28960791	28960937	+	LTR/Gypsy-rnd-1_family-372	chr5	28960763	28960820	+	ID=chr5.repeat.15676;Name=LTR/Gypsy
chr5	28965466	28967834	+	LTR/Gypsy-rnd-1_family-4	chr5	28965509	28965706	+	ID=chr5.repeat.15682;Name=LTR/Gypsy
chr5	28965466	28967834	+	LTR/Gypsy-rnd-1_family-4	chr5	28965882	28966311	+	ID=chr5.repeat.15683;Name=LTR/Gypsy
chr5	28965466	28967834	+	LTR/Gypsy-rnd-1_family-4	chr5	28966899	28967827	+	ID=chr5.repeat.15684;Name=LTR/Gypsy
chr5	28988466	28991925	+	LTR/Gypsy-rnd-1_family-502	chr5	28988540	28992183	+	ID=chr5.repeat.15704;Name=LTR/Gypsy
chr5	28991912	28992173	+	LTR/Gypsy-rnd-1_family-287	chr5	28988540	28992183	+	ID=chr5.repeat.15704;Name=LTR/Gypsy
chr5	29000716	29003227	+	LTR/Gypsy-rnd-4_family-439	chr5	29000856	29000907	+	ID=chr5.repeat.15710;Name=LTR/Gypsy
chr5	29000716	29003227	+	LTR/Gypsy-rnd-4_family-439	chr5	28998220	29000736	+	ID=chr5.repeat.15708;Name=LTR/Gypsy
chr5	29005062	29005746	+	LTR/Gypsy-rnd-1_family-339	chr5	29005062	29005709	+	ID=chr5.repeat.15716;Name=LTR/Gypsy
chr5	29015415	29015918	+	LTR/Gypsy-rnd-1_family-72	chr5	29015835	29015912	+	ID=chr5.repeat.15728;Name=LTR/Gypsy
chr5	29015915	29016132	+	LTR/Gypsy-rnd-1_family-72	chr5	29016011	29016088	+	ID=chr5.repeat.15729;Name=LTR/Gypsy
chr5	29022319	29022970	+	LTR/Gypsy-rnd-1_family-339	chr5	29022410	29022752	+	ID=chr5.repeat.15734;Name=LTR/Gypsy
chr5	29026180	29028981	+	LTR/Gypsy-rnd-1_family-1	chr5	29026192	29026762	+	ID=chr5.repeat.15735;Name=LTR/Gypsy
chr5	29026180	29028981	+	LTR/Gypsy-rnd-1_family-1	chr5	29027063	29028981	+	ID=chr5.repeat.15736;Name=LTR/Gypsy
chr5	29030858	29031357	+	LTR/Gypsy-rnd-5_family-576	chr5	29030880	29031305	+	ID=chr5.repeat.15740;Name=LTR/Gypsy
chr5	29085712	29086158	+	LTR/Gypsy-rnd-1_family-122	chr5	29085681	29085719	+	ID=chr5.repeat.15770;Name=LTR/Gypsy
chr5	29085712	29086158	+	LTR/Gypsy-rnd-1_family-122	chr5	29085900	29086011	+	ID=chr5.repeat.15771;Name=LTR/Gypsy
chr5	29086162	29087844	+	LTR/Gypsy-rnd-1_family-26	chr5	29086227	29087819	+	ID=chr5.repeat.15772;Name=LTR/Gypsy
chr5	29090182	29094210	+	LTR/Gypsy-rnd-1_family-14	chr5	29090185	29090275	+	ID=chr5.repeat.15774;Name=LTR/Gypsy
chr5	29090182	29094210	+	LTR/Gypsy-rnd-1_family-14	chr5	29092869	29094189	+	ID=chr5.repeat.15776;Name=LTR/Gypsy
chr5	29098305	29099418	+	LTR/Gypsy-rnd-1_family-81	chr5	29098305	29099418	+	ID=chr5.repeat.15785;Name=LTR/Gypsy
chr5	29123647	29123768	+	LTR/Gypsy-rnd-1_family-532	chr5	29123766	29124705	+	ID=chr5.repeat.15799;Name=LTR/Gypsy
chr5	29147849	29147934	+	LTR/Gypsy-rnd-1_family-12	chr5	29147653	29147888	+	ID=chr5.repeat.15814;Name=LTR/Gypsy
chr5	29150698	29152527	+	LTR/Gypsy-rnd-2_family-202	chr5	29151114	29151362	+	ID=chr5.repeat.15818;Name=LTR/Gypsy
chr5	29150698	29152527	+	LTR/Gypsy-rnd-2_family-202	chr5	29152367	29152584	+	ID=chr5.repeat.15821;Name=LTR/Gypsy
chr5	29152510	29153279	+	LTR/Gypsy-rnd-1_family-72	chr5	29152367	29152584	+	ID=chr5.repeat.15821;Name=LTR/Gypsy
chr5	29152510	29153279	+	LTR/Gypsy-rnd-1_family-72	chr5	29153192	29153236	+	ID=chr5.repeat.15822;Name=LTR/Gypsy
chr5	29177029	29177979	+	LTR/Gypsy-rnd-1_family-29	chr5	29177858	29177942	+	ID=chr5.repeat.15843;Name=LTR/Gypsy
chr5	29196933	29197714	+	LTR/Copia-rnd-5_family-1367	chr5	29197189	29197510	+	ID=chr5.repeat.15851;Name=LTR/Copia
chr5	29203878	29205002	+	LTR/Gypsy-rnd-1_family-120	chr5	29203974	29204006	+	ID=chr5.repeat.15860;Name=LTR/Gypsy
chr5	29212873	29212988	+	LTR/Gypsy-rnd-6_family-13	chr5	29212689	29212875	+	ID=chr5.repeat.15872;Name=LTR/Gypsy
chr5	29213771	29214296	+	LTR/Gypsy-rnd-1_family-72	chr5	29214226	29214277	+	ID=chr5.repeat.15874;Name=LTR/Gypsy
chr5	29215200	29215384	+	LTR/Gypsy-rnd-1_family-266	chr5	29215295	29215342	+	ID=chr5.repeat.15876;Name=LTR/Gypsy
chr5	29215385	29215909	+	LTR/Gypsy-rnd-1_family-273	chr5	29215394	29215441	+	ID=chr5.repeat.15877;Name=LTR/Gypsy
chr5	29217929	29219440	+	LTR/Gypsy-rnd-1_family-61	chr5	29217929	29219461	+	ID=chr5.repeat.15882;Name=LTR/Gypsy
chr5	29222942	29224778	+	LTR/Gypsy-rnd-1_family-81	chr5	29222942	29224778	+	ID=chr5.repeat.15885;Name=LTR/Gypsy
chr5	29233216	29233397	+	LTR/Gypsy-rnd-1_family-3	chr5	29233254	29233303	+	ID=chr5.repeat.15892;Name=LTR/Gypsy
chr5	29244873	29248149	+	LTR/Gypsy-rnd-1_family-410	chr5	29245888	29246061	+	ID=chr5.repeat.15895;Name=LTR/Gypsy
chr5	29287049	29287121	+	LTR/Copia-rnd-1_family-584	chr5	29287051	29287974	+	ID=chr5.repeat.15912;Name=LTR/Copia
chr5	29328734	29330545	+	LTR/Gypsy-rnd-1_family-526	chr5	29329566	29329796	+	ID=chr5.repeat.15946;Name=LTR/Gypsy
chr5	29360679	29361090	+	LTR/Gypsy-rnd-1_family-826	chr5	29360770	29360976	+	ID=chr5.repeat.15950;Name=LTR/Gypsy
chr5	29361608	29361809	+	LTR/Gypsy-rnd-1_family-287	chr5	29361608	29361809	+	ID=chr5.repeat.15952;Name=LTR/Gypsy
chr5	29362014	29363549	+	LTR/Gypsy-rnd-1_family-287	chr5	29362017	29363225	+	ID=chr5.repeat.15953;Name=LTR/Gypsy
chr5	29378344	29380611	+	LTR/Gypsy-rnd-1_family-526	chr5	29379410	29379656	+	ID=chr5.repeat.15959;Name=LTR/Gypsy
chr5	29427048	29427471	+	LTR/Gypsy-rnd-1_family-785	chr5	29426866	29427191	+	ID=chr5.repeat.15973;Name=LTR/Gypsy
chr5	29427048	29427471	+	LTR/Gypsy-rnd-1_family-785	chr5	29427204	29430001	+	ID=chr5.repeat.15974;Name=LTR/Gypsy
chr5	29427878	29429023	+	LTR/Gypsy-rnd-1_family-871	chr5	29427204	29430001	+	ID=chr5.repeat.15974;Name=LTR/Gypsy
chr5	29433967	29433999	+	LTR/Gypsy-rnd-6_family-1333	chr5	29433966	29434359	+	ID=chr5.repeat.15980;Name=LTR/Gypsy
chr5	29434001	29434190	+	LTR/Gypsy-rnd-1_family-1141	chr5	29433966	29434359	+	ID=chr5.repeat.15980;Name=LTR/Gypsy
chr5	29440263	29440446	+	LTR/Gypsy-rnd-1_family-1141	chr5	29440263	29440451	+	ID=chr5.repeat.15981;Name=LTR/Gypsy
chr5	29446999	29449323	+	LTR/Gypsy-rnd-1_family-502	chr5	29446396	29449323	+	ID=chr5.repeat.15984;Name=LTR/Gypsy
chr5	29449641	29451683	+	LTR/Gypsy-rnd-1_family-287	chr5	29449641	29451624	+	ID=chr5.repeat.15985;Name=LTR/Gypsy
chr5	29456548	29456953	+	LTR/Gypsy-rnd-1_family-785	chr5	29456364	29456689	+	ID=chr5.repeat.15989;Name=LTR/Gypsy
chr5	29456548	29456953	+	LTR/Gypsy-rnd-1_family-785	chr5	29456694	29456923	+	ID=chr5.repeat.15990;Name=LTR/Gypsy
chr5	29479506	29481997	+	LTR/Gypsy-rnd-1_family-10	chr5	29480611	29480706	+	ID=chr5.repeat.16021;Name=LTR/Gypsy
chr5	29479506	29481997	+	LTR/Gypsy-rnd-1_family-10	chr5	29480987	29481333	+	ID=chr5.repeat.16022;Name=LTR/Gypsy
chr5	29479506	29481997	+	LTR/Gypsy-rnd-1_family-10	chr5	29481810	29481869	+	ID=chr5.repeat.16023;Name=LTR/Gypsy
chr5	29483073	29483587	+	LTR/Gypsy-rnd-1_family-15	chr5	29483473	29483507	+	ID=chr5.repeat.16024;Name=LTR/Gypsy
chr5	29488685	29492679	+	LTR/Gypsy-rnd-1_family-45	chr5	29489017	29489666	+	ID=chr5.repeat.16027;Name=LTR/Gypsy
chr5	29505988	29507733	+	LTR/Gypsy-rnd-1_family-29	chr5	29506804	29506836	+	ID=chr5.repeat.16036;Name=LTR/Gypsy
chr5	29509160	29509995	+	LTR/Gypsy-rnd-1_family-45	chr5	29509564	29509981	+	ID=chr5.repeat.16038;Name=LTR/Gypsy
chr5	29510005	29511560	+	LTR/Gypsy-rnd-1_family-45	chr5	29510010	29511561	+	ID=chr5.repeat.16039;Name=LTR/Gypsy
chr5	29518616	29520840	+	LTR/Gypsy-rnd-1_family-45	chr5	29518638	29520841	+	ID=chr5.repeat.16047;Name=LTR/Gypsy
chr5	29529692	29530733	+	LTR/Gypsy-rnd-1_family-22	chr5	29529496	29529841	+	ID=chr5.repeat.16057;Name=LTR/Gypsy
chr5	29529692	29530733	+	LTR/Gypsy-rnd-1_family-22	chr5	29530713	29530905	+	ID=chr5.repeat.16059;Name=LTR/Gypsy
chr5	29558481	29561829	+	LTR/Gypsy-rnd-1_family-1	chr5	29558626	29559122	+	ID=chr5.repeat.16076;Name=LTR/Gypsy
chr5	29558481	29561829	+	LTR/Gypsy-rnd-1_family-1	chr5	29559788	29561829	+	ID=chr5.repeat.16078;Name=LTR/Gypsy
chr5	29561824	29561978	+	LTR/Gypsy-rnd-5_family-6693	chr5	29559788	29561829	+	ID=chr5.repeat.16078;Name=LTR/Gypsy
chr5	29561983	29563290	+	LTR/Gypsy-rnd-1_family-2	chr5	29561983	29562254	+	ID=chr5.repeat.16079;Name=LTR/Gypsy
chr5	29563267	29564218	+	LTR/Gypsy-rnd-1_family-84	chr5	29563608	29563806	+	ID=chr5.repeat.16082;Name=LTR/Gypsy
chr5	29641532	29642389	+	LTR/Gypsy-rnd-1_family-131	chr5	29641806	29642289	+	ID=chr5.repeat.16122;Name=LTR/Gypsy
chr5	29644224	29644629	+	LTR/Gypsy-rnd-1_family-2	chr5	29644333	29644386	+	ID=chr5.repeat.16124;Name=LTR/Gypsy
chr5	29644224	29644629	+	LTR/Gypsy-rnd-1_family-2	chr5	29644578	29644629	+	ID=chr5.repeat.16126;Name=LTR/Gypsy
chr5	29664147	29665534	+	LTR/Gypsy-rnd-1_family-61	chr5	29661676	29665533	+	ID=chr5.repeat.16138;Name=LTR/Gypsy
chr5	29673228	29675950	+	LTR/Gypsy-rnd-1_family-36	chr5	29673733	29675950	+	ID=chr5.repeat.16141;Name=LTR/Gypsy
chr5	29679362	29681168	+	LTR/Gypsy-rnd-1_family-287	chr5	29679364	29681049	+	ID=chr5.repeat.16144;Name=LTR/Gypsy
chr5	29679362	29681168	+	LTR/Gypsy-rnd-1_family-287	chr5	29681098	29681232	+	ID=chr5.repeat.16145;Name=LTR/Gypsy
chr5	29688109	29688219	+	LTR/Copia-rnd-1_family-729	chr5	29688034	29688245	+	ID=chr5.repeat.16156;Name=LTR/Copia
chr5	29688418	29688633	+	LTR/Copia-rnd-1_family-939	chr5	29688501	29688696	+	ID=chr5.repeat.16159;Name=LTR/Copia
chr5	29707171	29707610	+	LTR/Gypsy-rnd-1_family-159	chr5	29707592	29707758	+	ID=chr5.repeat.16177;Name=LTR/Gypsy
chr5	29725384	29725822	+	LTR/Gypsy-rnd-1_family-0	chr5	29725699	29725804	+	ID=chr5.repeat.16195;Name=LTR/Gypsy
chr5	29735508	29736810	+	LTR/Gypsy-rnd-1_family-22	chr5	29735365	29735656	+	ID=chr5.repeat.16202;Name=LTR/Gypsy
chr5	29737200	29738342	+	LTR/Gypsy-rnd-1_family-14	chr5	29737632	29738328	+	ID=chr5.repeat.16204;Name=LTR/Gypsy
chr5	29737200	29738342	+	LTR/Gypsy-rnd-1_family-14	chr5	29738337	29739056	+	ID=chr5.repeat.16206;Name=LTR/Gypsy
chr5	29738336	29739074	+	LTR/Gypsy-rnd-1_family-14	chr5	29738337	29739056	+	ID=chr5.repeat.16206;Name=LTR/Gypsy
chr5	29741259	29741502	+	LTR/Gypsy-rnd-1_family-43	chr5	29741419	29741706	+	ID=chr5.repeat.16210;Name=LTR/Gypsy
chr5	29741550	29742095	+	LTR/Gypsy-rnd-1_family-22	chr5	29741419	29741706	+	ID=chr5.repeat.16210;Name=LTR/Gypsy
chr5	29742268	29743209	+	LTR/Gypsy-rnd-1_family-192	chr5	29742568	29742738	+	ID=chr5.repeat.16212;Name=LTR/Gypsy
chr5	29752041	29752146	+	LTR/Gypsy-rnd-1_family-73	chr5	29752078	29752144	+	ID=chr5.repeat.16220;Name=LTR/Gypsy
chr5	29752234	29752602	+	LTR/Gypsy-rnd-1_family-188	chr5	29752267	29752362	+	ID=chr5.repeat.16222;Name=LTR/Gypsy
chr5	29756931	29757218	+	LTR/Gypsy-rnd-1_family-73	chr5	29757150	29757207	+	ID=chr5.repeat.16229;Name=LTR/Gypsy
chr5	29757306	29757644	+	LTR/Gypsy-rnd-1_family-188	chr5	29757336	29757419	+	ID=chr5.repeat.16230;Name=LTR/Gypsy
chr5	29759359	29760315	+	LTR/Gypsy-rnd-1_family-84	chr5	29759703	29759889	+	ID=chr5.repeat.16235;Name=LTR/Gypsy
chr5	29762090	29762624	+	LTR/Gypsy-rnd-1_family-188	chr5	29762120	29762179	+	ID=chr5.repeat.16237;Name=LTR/Gypsy
chr5	29762090	29762624	+	LTR/Gypsy-rnd-1_family-188	chr5	29762289	29762384	+	ID=chr5.repeat.16239;Name=LTR/Gypsy
chr5	29776794	29777363	+	LTR/Gypsy-rnd-1_family-84	chr5	29776859	29776946	+	ID=chr5.repeat.16253;Name=LTR/Gypsy
chr5	29779485	29783825	+	LTR/Gypsy-rnd-1_family-34	chr5	29779485	29780697	+	ID=chr5.repeat.16255;Name=LTR/Gypsy
chr5	29779485	29783825	+	LTR/Gypsy-rnd-1_family-34	chr5	29780868	29781008	+	ID=chr5.repeat.16256;Name=LTR/Gypsy
chr5	29779485	29783825	+	LTR/Gypsy-rnd-1_family-34	chr5	29782275	29782356	+	ID=chr5.repeat.16258;Name=LTR/Gypsy
chr5	29784227	29785309	+	LTR/Gypsy-rnd-1_family-303	chr5	29784194	29784556	+	ID=chr5.repeat.16260;Name=LTR/Gypsy
chr5	29784227	29785309	+	LTR/Gypsy-rnd-1_family-303	chr5	29784738	29786233	+	ID=chr5.repeat.16262;Name=LTR/Gypsy
chr5	29785295	29787351	+	LTR/Gypsy-rnd-1_family-32	chr5	29784738	29786233	+	ID=chr5.repeat.16262;Name=LTR/Gypsy
chr5	29787527	29789703	+	LTR/Gypsy-rnd-1_family-76	chr5	29787813	29788448	+	ID=chr5.repeat.16266;Name=LTR/Gypsy
chr5	29790968	29792882	+	LTR/Gypsy-rnd-1_family-61	chr5	29790025	29792911	+	ID=chr5.repeat.16269;Name=LTR/Gypsy
chr5	29797643	29798494	+	LTR/Gypsy-rnd-1_family-131	chr5	29798220	29798345	+	ID=chr5.repeat.16274;Name=LTR/Gypsy
chr5	29800584	29800987	+	LTR/Gypsy-rnd-1_family-2	chr5	29800691	29800744	+	ID=chr5.repeat.16275;Name=LTR/Gypsy
chr5	29800584	29800987	+	LTR/Gypsy-rnd-1_family-2	chr5	29800936	29800987	+	ID=chr5.repeat.16277;Name=LTR/Gypsy
chr5	29814754	29815053	+	LTR/Gypsy-rnd-1_family-16	chr5	29815044	29815768	+	ID=chr5.repeat.16288;Name=LTR/Gypsy
chr5	29815869	29818286	+	LTR/Gypsy-rnd-1_family-61	chr5	29815869	29816742	+	ID=chr5.repeat.16289;Name=LTR/Gypsy
chr5	29818523	29819578	+	LTR/Gypsy-rnd-1_family-34	chr5	29818490	29819451	+	ID=chr5.repeat.16292;Name=LTR/Gypsy
chr5	29827503	29828688	+	LTR/Gypsy-rnd-1_family-1	chr5	29827519	29828651	+	ID=chr5.repeat.16297;Name=LTR/Gypsy
chr5	29843816	29844284	+	LTR/Gypsy-rnd-1_family-1	chr5	29843816	29844295	+	ID=chr5.repeat.16310;Name=LTR/Gypsy
chr5	29844273	29846127	+	LTR/Gypsy-rnd-6_family-13	chr5	29843816	29844295	+	ID=chr5.repeat.16310;Name=LTR/Gypsy
chr5	29844273	29846127	+	LTR/Gypsy-rnd-6_family-13	chr5	29844300	29845385	+	ID=chr5.repeat.16311;Name=LTR/Gypsy
chr5	29898110	29899980	+	LTR/Gypsy-rnd-1_family-29	chr5	29899704	29899748	+	ID=chr5.repeat.16346;Name=LTR/Gypsy
chr5	29921240	29921395	+	LTR/Gypsy-rnd-1_family-45	chr5	29921245	29921408	+	ID=chr5.repeat.16357;Name=LTR/Gypsy
chr5	29954088	29955053	+	LTR/Gypsy-rnd-1_family-148	chr5	29954855	29955054	+	ID=chr5.repeat.16378;Name=LTR/Gypsy
chr5	29974921	29977499	+	LTR/Gypsy-rnd-1_family-1	chr5	29975805	29976241	+	ID=chr5.repeat.16403;Name=LTR/Gypsy
chr5	29974921	29977499	+	LTR/Gypsy-rnd-1_family-1	chr5	29977288	29977523	+	ID=chr5.repeat.16405;Name=LTR/Gypsy
chr5	29980890	29982726	+	LTR/Gypsy-rnd-1_family-1	chr5	29980890	29982725	+	ID=chr5.repeat.16409;Name=LTR/Gypsy
chr5	30026201	30027153	+	LTR/Gypsy-rnd-1_family-84	chr5	30026539	30026739	+	ID=chr5.repeat.16443;Name=LTR/Gypsy
chr5	30036912	30037174	+	LTR/Gypsy-rnd-1_family-211	chr5	30036912	30037170	+	ID=chr5.repeat.16444;Name=LTR/Gypsy
chr5	30049303	30050344	+	LTR/Gypsy-rnd-1_family-22	chr5	30049187	30049473	+	ID=chr5.repeat.16455;Name=LTR/Gypsy
chr5	30051233	30052485	+	LTR/Gypsy-rnd-1_family-14	chr5	30051298	30051398	+	ID=chr5.repeat.16458;Name=LTR/Gypsy
chr5	30059297	30059886	+	LTR/Gypsy-rnd-1_family-131	chr5	30059682	30059887	+	ID=chr5.repeat.16467;Name=LTR/Gypsy
chr5	30063921	30064586	+	LTR/Gypsy-rnd-1_family-16	chr5	30063822	30064121	+	ID=chr5.repeat.16473;Name=LTR/Gypsy
chr5	30074749	30075504	+	LTR/Gypsy-rnd-1_family-24	chr5	30074551	30074786	+	ID=chr5.repeat.16482;Name=LTR/Gypsy
chr5	30077153	30078352	+	LTR/Gypsy-rnd-1_family-192	chr5	30078192	30078262	+	ID=chr5.repeat.16488;Name=LTR/Gypsy
chr5	30090850	30094127	+	LTR/Gypsy-rnd-1_family-29	chr5	30092135	30092349	+	ID=chr5.repeat.16501;Name=LTR/Gypsy
chr5	30090850	30094127	+	LTR/Gypsy-rnd-1_family-29	chr5	30092553	30092587	+	ID=chr5.repeat.16502;Name=LTR/Gypsy
chr5	30110913	30112533	+	LTR/Gypsy-rnd-1_family-29	chr5	30112323	30112447	+	ID=chr5.repeat.16518;Name=LTR/Gypsy
chr5	30110913	30112533	+	LTR/Gypsy-rnd-1_family-29	chr5	30112419	30112453	+	ID=chr5.repeat.16519;Name=LTR/Gypsy
chr5	30120821	30123372	+	LTR/Gypsy-rnd-1_family-29	chr5	30122066	30122081	+	ID=chr5.repeat.16523;Name=LTR/Gypsy
chr5	30120821	30123372	+	LTR/Gypsy-rnd-1_family-29	chr5	30122250	30122275	+	ID=chr5.repeat.16525;Name=LTR/Gypsy
chr5	30170650	30172806	+	LTR/Gypsy-rnd-1_family-29	chr5	30170800	30171008	+	ID=chr5.repeat.16545;Name=LTR/Gypsy
chr5	30195227	30196952	+	LTR/Gypsy-rnd-1_family-45	chr5	30195221	30195355	+	ID=chr5.repeat.16552;Name=LTR/Gypsy
chr5	30213506	30217770	+	LTR/Gypsy-rnd-6_family-13	chr5	30215372	30217770	+	ID=chr5.repeat.16576;Name=LTR/Gypsy
chr5	30224713	30225934	+	LTR/Gypsy-rnd-1_family-73	chr5	30225813	30225871	+	ID=chr5.repeat.16584;Name=LTR/Gypsy
chr5	30235331	30236531	+	LTR/Gypsy-rnd-1_family-73	chr5	30236066	30236121	+	ID=chr5.repeat.16588;Name=LTR/Gypsy
chr5	30235331	30236531	+	LTR/Gypsy-rnd-1_family-73	chr5	30236402	30236498	+	ID=chr5.repeat.16590;Name=LTR/Gypsy
chr5	30239112	30240128	+	LTR/Gypsy-rnd-6_family-13	chr5	30239112	30239524	+	ID=chr5.repeat.16593;Name=LTR/Gypsy
chr5	30239112	30240128	+	LTR/Gypsy-rnd-6_family-13	chr5	30240053	30240091	+	ID=chr5.repeat.16594;Name=LTR/Gypsy
chr5	30269935	30272442	+	LTR/Gypsy-rnd-1_family-1	chr5	30270074	30270562	+	ID=chr5.repeat.16614;Name=LTR/Gypsy
chr5	30269935	30272442	+	LTR/Gypsy-rnd-1_family-1	chr5	30271141	30272443	+	ID=chr5.repeat.16616;Name=LTR/Gypsy
chr5	30279119	30282861	+	LTR/Gypsy-rnd-1_family-6	chr5	30279269	30279326	+	ID=chr5.repeat.16620;Name=LTR/Gypsy
chr5	30279119	30282861	+	LTR/Gypsy-rnd-1_family-6	chr5	30281573	30282841	+	ID=chr5.repeat.16622;Name=LTR/Gypsy
chr5	30293521	30293666	+	LTR/Gypsy-rnd-1_family-736	chr5	30293521	30293656	+	ID=chr5.repeat.16630;Name=LTR/Gypsy
chr5	30294144	30294870	+	LTR/Gypsy-rnd-1_family-306	chr5	30294144	30294869	+	ID=chr5.repeat.16631;Name=LTR/Gypsy
chr5	30337772	30338199	+	LTR/Gypsy-rnd-1_family-373	chr5	30337998	30338070	+	ID=chr5.repeat.16649;Name=LTR/Gypsy
chr5	30347405	30349633	+	LTR/Gypsy-rnd-1_family-29	chr5	30347656	30347869	+	ID=chr5.repeat.16655;Name=LTR/Gypsy
chr5	30347405	30349633	+	LTR/Gypsy-rnd-1_family-29	chr5	30348086	30348142	+	ID=chr5.repeat.16656;Name=LTR/Gypsy
chr5	30367584	30368782	+	LTR/Gypsy-rnd-1_family-1	chr5	30367628	30367976	+	ID=chr5.repeat.16667;Name=LTR/Gypsy
chr5	30367584	30368782	+	LTR/Gypsy-rnd-1_family-1	chr5	30368778	30371215	+	ID=chr5.repeat.16669;Name=LTR/Gypsy
chr5	30382019	30382197	+	LTR/Gypsy-rnd-1_family-15	chr5	30382084	30382117	+	ID=chr5.repeat.16674;Name=LTR/Gypsy
chr5	30421198	30422440	+	DNA/hAT-Ac-rnd-1_family-708	chr5	30421635	30421800	+	ID=chr5.repeat.16700;Name=DNA/hAT
chr5	30421198	30422440	+	DNA/hAT-Ac-rnd-1_family-708	chr5	30422157	30422365	+	ID=chr5.repeat.16701;Name=DNA/hAT
chr5	30429331	30430493	+	LTR/Gypsy-rnd-1_family-12	chr5	30430483	30432386	+	ID=chr5.repeat.16715;Name=LTR/Gypsy
chr5	30447541	30448176	+	LTR/Gypsy-rnd-1_family-22	chr5	30447380	30447731	+	ID=chr5.repeat.16724;Name=LTR/Gypsy
chr5	30449955	30450405	+	LTR/Gypsy-rnd-1_family-73	chr5	30450183	30450238	+	ID=chr5.repeat.16727;Name=LTR/Gypsy
chr5	30458494	30458758	+	DNA-rnd-1_family-347	chr5	30458643	30458761	+	ID=chr5.repeat.16734;Name=DNA
chr5	30487309	30488218	+	LTR/Gypsy-rnd-1_family-76	chr5	30488096	30488189	+	ID=chr5.repeat.16750;Name=LTR/Gypsy
chr5	30488298	30489178	+	LTR/Gypsy-rnd-1_family-16	chr5	30488435	30488710	+	ID=chr5.repeat.16751;Name=LTR/Gypsy
chr5	30493569	30496538	+	LTR/Gypsy-rnd-1_family-15	chr5	30494892	30494926	+	ID=chr5.repeat.16755;Name=LTR/Gypsy
chr5	30509427	30509599	+	LTR/Gypsy-rnd-1_family-634	chr5	30509431	30509596	+	ID=chr5.repeat.16765;Name=LTR/Gypsy
chr5	30511010	30511527	+	LTR/Gypsy-rnd-1_family-532	chr5	30511171	30511231	+	ID=chr5.repeat.16769;Name=LTR/Gypsy
chr5	30522359	30523911	+	LTR/Gypsy-rnd-1_family-1	chr5	30522740	30523557	+	ID=chr5.repeat.16780;Name=LTR/Gypsy
chr5	30531969	30532969	+	LTR/Gypsy-rnd-1_family-16	chr5	30531942	30532277	+	ID=chr5.repeat.16792;Name=LTR/Gypsy
chr5	30536964	30537110	+	LTR/Gypsy-rnd-1_family-372	chr5	30536953	30537021	+	ID=chr5.repeat.16795;Name=LTR/Gypsy
chr5	30537114	30537161	+	LTR/Gypsy-rnd-1_family-630	chr5	30537152	30537607	+	ID=chr5.repeat.16797;Name=LTR/Gypsy
chr5	30537146	30541104	+	LTR/Gypsy-rnd-1_family-1	chr5	30537152	30537607	+	ID=chr5.repeat.16797;Name=LTR/Gypsy
chr5	30537146	30541104	+	LTR/Gypsy-rnd-1_family-1	chr5	30538414	30541536	+	ID=chr5.repeat.16801;Name=LTR/Gypsy
chr5	30548096	30549436	+	LTR/Gypsy-rnd-1_family-43	chr5	30548460	30548715	+	ID=chr5.repeat.16808;Name=LTR/Gypsy
chr5	30549783	30550513	+	LTR/Gypsy-rnd-1_family-22	chr5	30550480	30550687	+	ID=chr5.repeat.16811;Name=LTR/Gypsy
chr5	30557874	30563222	+	LTR/Gypsy-rnd-1_family-36	chr5	30560667	30562508	+	ID=chr5.repeat.16823;Name=LTR/Gypsy
chr5	30557874	30563222	+	LTR/Gypsy-rnd-1_family-36	chr5	30562720	30563208	+	ID=chr5.repeat.16824;Name=LTR/Gypsy
chr5	30557874	30563222	+	LTR/Gypsy-rnd-1_family-36	chr5	30563189	30563454	+	ID=chr5.repeat.16825;Name=LTR/Gypsy
chr5	30563206	30563455	+	LTR/Gypsy-rnd-1_family-75	chr5	30562720	30563208	+	ID=chr5.repeat.16824;Name=LTR/Gypsy
chr5	30563206	30563455	+	LTR/Gypsy-rnd-1_family-75	chr5	30563189	30563454	+	ID=chr5.repeat.16825;Name=LTR/Gypsy
chr5	30646468	30646608	+	LTR/Copia-rnd-1_family-725	chr5	30646433	30646974	+	ID=chr5.repeat.16877;Name=LTR/Copia
chr5	30701829	30702876	+	LTR/Gypsy-rnd-1_family-2	chr5	30702013	30702354	+	ID=chr5.repeat.16910;Name=LTR/Gypsy
chr5	30701829	30702876	+	LTR/Gypsy-rnd-1_family-2	chr5	30702431	30702867	+	ID=chr5.repeat.16912;Name=LTR/Gypsy
chr5	30704001	30704375	+	LTR/Gypsy-rnd-1_family-131	chr5	30704001	30704088	+	ID=chr5.repeat.16914;Name=LTR/Gypsy
chr5	30738028	30741687	+	LTR/Gypsy-rnd-5_family-1737	chr5	30739105	30739227	+	ID=chr5.repeat.16924;Name=LTR/Gypsy
chr5	30738028	30741687	+	LTR/Gypsy-rnd-5_family-1737	chr5	30739305	30739328	+	ID=chr5.repeat.16927;Name=LTR/Gypsy
chr5	30754173	30754476	+	LTR/Gypsy-rnd-1_family-149	chr5	30754261	30754278	+	ID=chr5.repeat.16936;Name=LTR/Gypsy
chr5	30756193	30756653	+	LTR/Gypsy-rnd-1_family-339	chr5	30756305	30756367	+	ID=chr5.repeat.16937;Name=LTR/Gypsy
chr5	30758634	30758817	+	LTR/Gypsy-rnd-1_family-128	chr5	30758184	30760094	+	ID=chr5.repeat.16939;Name=LTR/Gypsy
chr5	30765240	30765655	+	LTR/Gypsy-rnd-1_family-2	chr5	30765240	30765380	+	ID=chr5.repeat.16946;Name=LTR/Gypsy
chr5	30778891	30779007	+	LTR/Gypsy-rnd-1_family-553	chr5	30778870	30778947	+	ID=chr5.repeat.16950;Name=LTR/Gypsy
chr5	30783694	30785300	+	LTR/Gypsy-rnd-1_family-56	chr5	30785187	30785220	+	ID=chr5.repeat.16954;Name=LTR/Gypsy
chr5	30788665	30789715	+	LTR/Gypsy-rnd-1_family-29	chr5	30788748	30788958	+	ID=chr5.repeat.16957;Name=LTR/Gypsy
chr5	30800884	30805809	+	LTR/Gypsy-rnd-6_family-13	chr5	30800906	30801802	+	ID=chr5.repeat.16962;Name=LTR/Gypsy
chr5	30800884	30805809	+	LTR/Gypsy-rnd-6_family-13	chr5	30802313	30805759	+	ID=chr5.repeat.16965;Name=LTR/Gypsy
chr5	30826498	30828171	+	LTR/Gypsy-rnd-1_family-128	chr5	30826984	30827024	+	ID=chr5.repeat.16975;Name=LTR/Gypsy
chr5	30826498	30828171	+	LTR/Gypsy-rnd-1_family-128	chr5	30827759	30828143	+	ID=chr5.repeat.16977;Name=LTR/Gypsy
chr5	30828163	30829554	+	LTR/Gypsy-rnd-1_family-45	chr5	30828614	30829554	+	ID=chr5.repeat.16979;Name=LTR/Gypsy
chr5	30831354	30831911	+	LTR/Gypsy-rnd-1_family-527	chr5	30831770	30831935	+	ID=chr5.repeat.16982;Name=LTR/Gypsy
chr5	30860867	30860916	+	LTR/Gypsy-rnd-1_family-3	chr5	30860869	30860908	+	ID=chr5.repeat.16997;Name=LTR/Gypsy
chr5	30860894	30861182	+	LTR/Gypsy-rnd-1_family-238	chr5	30860869	30860908	+	ID=chr5.repeat.16997;Name=LTR/Gypsy
chr5	30866662	30867496	+	LTR/Gypsy-rnd-1_family-61	chr5	30866663	30867496	+	ID=chr5.repeat.16998;Name=LTR/Gypsy
chr5	30871291	30871819	+	LTR/Gypsy-rnd-1_family-34	chr5	30871444	30871479	+	ID=chr5.repeat.17001;Name=LTR/Gypsy
chr5	30877260	30877839	+	LTR/Gypsy-rnd-1_family-84	chr5	30877557	30877742	+	ID=chr5.repeat.17004;Name=LTR/Gypsy
chr5	30879491	30880368	+	LTR/Gypsy-rnd-1_family-263	chr5	30880193	30880261	+	ID=chr5.repeat.17005;Name=LTR/Gypsy
chr5	30883052	30883101	+	LTR/Gypsy-rnd-1_family-3	chr5	30883054	30883093	+	ID=chr5.repeat.17006;Name=LTR/Gypsy
chr5	30884622	30887533	+	LTR/Gypsy-rnd-1_family-15	chr5	30885322	30885536	+	ID=chr5.repeat.17007;Name=LTR/Gypsy
chr5	30901439	30903781	+	LTR/Gypsy-rnd-1_family-45	chr5	30901434	30904727	+	ID=chr5.repeat.17013;Name=LTR/Gypsy
chr5	30912515	30914122	+	LTR/Gypsy-rnd-6_family-13	chr5	30912980	30913177	+	ID=chr5.repeat.17025;Name=LTR/Gypsy
chr5	30912515	30914122	+	LTR/Gypsy-rnd-6_family-13	chr5	30913492	30913994	+	ID=chr5.repeat.17027;Name=LTR/Gypsy
chr5	30914163	30915083	+	LTR/Gypsy-rnd-1_family-672	chr5	30915014	30915054	+	ID=chr5.repeat.17031;Name=LTR/Gypsy
chr5	30919191	30921501	+	LTR/Gypsy-rnd-1_family-1	chr5	30919608	30919825	+	ID=chr5.repeat.17037;Name=LTR/Gypsy
chr5	30923172	30925182	+	LTR/Gypsy-rnd-1_family-1	chr5	30923271	30925188	+	ID=chr5.repeat.17043;Name=LTR/Gypsy
chr5	30925181	30925276	+	LTR/Gypsy-rnd-1_family-27	chr5	30923271	30925188	+	ID=chr5.repeat.17043;Name=LTR/Gypsy
chr5	30933507	30934549	+	LTR/Gypsy-rnd-1_family-81	chr5	30933507	30934624	+	ID=chr5.repeat.17050;Name=LTR/Gypsy
chr5	30934610	30936770	+	LTR/Gypsy-rnd-1_family-689	chr5	30933507	30934624	+	ID=chr5.repeat.17050;Name=LTR/Gypsy
chr5	30966236	30972892	+	LTR/Gypsy-rnd-5_family-576	chr5	30966738	30966928	+	ID=chr5.repeat.17057;Name=LTR/Gypsy
chr5	30966236	30972892	+	LTR/Gypsy-rnd-5_family-576	chr5	30967198	30967506	+	ID=chr5.repeat.17058;Name=LTR/Gypsy
chr5	30966236	30972892	+	LTR/Gypsy-rnd-5_family-576	chr5	30967953	30971617	+	ID=chr5.repeat.17059;Name=LTR/Gypsy
chr5	30991201	30991858	+	LTR/Gypsy-rnd-1_family-110	chr5	30991343	30991623	+	ID=chr5.repeat.17074;Name=LTR/Gypsy
chr5	30992554	30994256	+	LTR/Gypsy-rnd-1_family-131	chr5	30993670	30993774	+	ID=chr5.repeat.17076;Name=LTR/Gypsy
chr5	30994347	30995851	+	LTR/Gypsy-rnd-1_family-2	chr5	30994367	30995251	+	ID=chr5.repeat.17078;Name=LTR/Gypsy
chr5	30994347	30995851	+	LTR/Gypsy-rnd-1_family-2	chr5	30995522	30995607	+	ID=chr5.repeat.17081;Name=LTR/Gypsy
chr5	30994347	30995851	+	LTR/Gypsy-rnd-1_family-2	chr5	30995838	30995852	+	ID=chr5.repeat.17083;Name=LTR/Gypsy
chr5	31008766	31011045	+	LTR/Gypsy-rnd-1_family-116	chr5	31008786	31009670	+	ID=chr5.repeat.17089;Name=LTR/Gypsy
chr5	31008766	31011045	+	LTR/Gypsy-rnd-1_family-116	chr5	31009912	31010140	+	ID=chr5.repeat.17091;Name=LTR/Gypsy
chr5	31008766	31011045	+	LTR/Gypsy-rnd-1_family-116	chr5	31010531	31010591	+	ID=chr5.repeat.17094;Name=LTR/Gypsy
chr5	31011121	31011802	+	LTR/Gypsy-rnd-1_family-110	chr5	31011262	31011534	+	ID=chr5.repeat.17095;Name=LTR/Gypsy
chr5	31013891	31014190	+	LTR/Gypsy-rnd-1_family-149	chr5	31013892	31014005	+	ID=chr5.repeat.17098;Name=LTR/Gypsy
chr5	31031953	31032258	+	LTR/Gypsy-rnd-1_family-95	chr5	31032144	31032178	+	ID=chr5.repeat.17115;Name=LTR/Gypsy
chr5	31046553	31046720	+	LTR/Gypsy-rnd-1_family-92	chr5	31046111	31047005	+	ID=chr5.repeat.17125;Name=LTR/Gypsy
chr5	31079737	31080705	+	LTR/Gypsy-rnd-1_family-128	chr5	31080017	31080103	+	ID=chr5.repeat.17141;Name=LTR/Gypsy
chr5	31079737	31080705	+	LTR/Gypsy-rnd-1_family-128	chr5	31080453	31080664	+	ID=chr5.repeat.17142;Name=LTR/Gypsy
chr5	31084472	31087744	+	LTR/Gypsy-rnd-1_family-5	chr5	31084492	31084553	+	ID=chr5.repeat.17147;Name=LTR/Gypsy
chr5	31084472	31087744	+	LTR/Gypsy-rnd-1_family-5	chr5	31085241	31087744	+	ID=chr5.repeat.17148;Name=LTR/Gypsy
chr5	31087744	31088642	+	LTR/Gypsy-rnd-1_family-81	chr5	31087745	31088643	+	ID=chr5.repeat.17150;Name=LTR/Gypsy
chr5	31099589	31100080	+	LTR/Gypsy-rnd-1_family-438	chr5	31099592	31100037	+	ID=chr5.repeat.17155;Name=LTR/Gypsy
chr5	31099589	31100080	+	LTR/Gypsy-rnd-1_family-438	chr5	31100073	31101074	+	ID=chr5.repeat.17156;Name=LTR/Gypsy
chr5	31100073	31101178	+	LTR/Gypsy-rnd-1_family-61	chr5	31100073	31101074	+	ID=chr5.repeat.17156;Name=LTR/Gypsy
chr5	31122296	31122935	+	LTR/Gypsy-rnd-6_family-13	chr5	31122239	31122413	+	ID=chr5.repeat.17174;Name=LTR/Gypsy
chr5	31122296	31122935	+	LTR/Gypsy-rnd-6_family-13	chr5	31122388	31122567	+	ID=chr5.repeat.17176;Name=LTR/Gypsy
chr5	31132976	31133551	+	LTR/Gypsy-rnd-1_family-59	chr5	31133009	31133064	+	ID=chr5.repeat.17187;Name=LTR/Gypsy
chr5	31140030	31140082	+	LTR/Gypsy-rnd-1_family-288	chr5	31140077	31141292	+	ID=chr5.repeat.17190;Name=LTR/Gypsy
chr5	31142733	31146969	+	LTR/Gypsy-rnd-1_family-1	chr5	31144039	31144633	+	ID=chr5.repeat.17198;Name=LTR/Gypsy
chr5	31142733	31146969	+	LTR/Gypsy-rnd-1_family-1	chr5	31145328	31146971	+	ID=chr5.repeat.17200;Name=LTR/Gypsy
chr5	31164626	31168613	+	LTR/Gypsy-rnd-4_family-438	chr5	31165387	31168613	+	ID=chr5.repeat.17211;Name=LTR/Gypsy
chr5	31164626	31168613	+	LTR/Gypsy-rnd-4_family-438	chr5	31168608	31169424	+	ID=chr5.repeat.17212;Name=LTR/Gypsy
chr5	31168609	31169430	+	LTR/Gypsy-rnd-4_family-438	chr5	31165387	31168613	+	ID=chr5.repeat.17211;Name=LTR/Gypsy
chr5	31168609	31169430	+	LTR/Gypsy-rnd-4_family-438	chr5	31168608	31169424	+	ID=chr5.repeat.17212;Name=LTR/Gypsy
chr5	31170177	31172083	+	LTR/Gypsy-rnd-4_family-438	chr5	31170177	31171765	+	ID=chr5.repeat.17213;Name=LTR/Gypsy
chr5	31172245	31174222	+	LTR/Gypsy-rnd-1_family-165	chr5	31172205	31172263	+	ID=chr5.repeat.17214;Name=LTR/Gypsy
chr5	31179712	31181519	+	LTR/Gypsy-rnd-4_family-438	chr5	31179789	31181519	+	ID=chr5.repeat.17228;Name=LTR/Gypsy
chr5	31179712	31181519	+	LTR/Gypsy-rnd-4_family-438	chr5	31181518	31182518	+	ID=chr5.repeat.17229;Name=LTR/Gypsy
chr5	31181518	31182836	+	LTR/Gypsy-rnd-4_family-438	chr5	31179789	31181519	+	ID=chr5.repeat.17228;Name=LTR/Gypsy
chr5	31181518	31182836	+	LTR/Gypsy-rnd-4_family-438	chr5	31181518	31182518	+	ID=chr5.repeat.17229;Name=LTR/Gypsy
chr5	31183506	31183579	+	LTR/Gypsy-rnd-1_family-0	chr5	31183578	31184128	+	ID=chr5.repeat.17232;Name=LTR/Gypsy
chr5	31193145	31193312	+	LTR/Gypsy-rnd-1_family-92	chr5	31192746	31194258	+	ID=chr5.repeat.17237;Name=LTR/Gypsy
chr5	31207806	31210716	+	LTR/Gypsy-rnd-1_family-8	chr5	31208598	31208679	+	ID=chr5.repeat.17242;Name=LTR/Gypsy
chr5	31207806	31210716	+	LTR/Gypsy-rnd-1_family-8	chr5	31208928	31209434	+	ID=chr5.repeat.17243;Name=LTR/Gypsy
chr5	31210817	31212032	+	LTR/Gypsy-rnd-1_family-8	chr5	31211092	31211150	+	ID=chr5.repeat.17247;Name=LTR/Gypsy
chr5	31210817	31212032	+	LTR/Gypsy-rnd-1_family-8	chr5	31211386	31211905	+	ID=chr5.repeat.17248;Name=LTR/Gypsy
chr5	31212012	31214670	+	LTR/Gypsy-rnd-1_family-8	chr5	31212483	31214670	+	ID=chr5.repeat.17251;Name=LTR/Gypsy
chr5	31216075	31216775	+	LTR/Gypsy-rnd-1_family-3	chr5	31216075	31216773	+	ID=chr5.repeat.17252;Name=LTR/Gypsy
chr5	31217387	31218975	+	LTR/Gypsy-rnd-1_family-1	chr5	31217824	31218310	+	ID=chr5.repeat.17254;Name=LTR/Gypsy
chr5	31223524	31224657	+	LTR/Gypsy-rnd-1_family-120	chr5	31223612	31223652	+	ID=chr5.repeat.17260;Name=LTR/Gypsy
chr5	31225213	31226312	+	LTR/Gypsy-rnd-1_family-358	chr5	31225204	31225935	+	ID=chr5.repeat.17262;Name=LTR/Gypsy
chr5	31225213	31226312	+	LTR/Gypsy-rnd-1_family-358	chr5	31226109	31226312	+	ID=chr5.repeat.17263;Name=LTR/Gypsy
chr5	31230731	31233577	+	LTR/Gypsy-rnd-1_family-5	chr5	31230751	31232043	+	ID=chr5.repeat.17267;Name=LTR/Gypsy
chr5	31230731	31233577	+	LTR/Gypsy-rnd-1_family-5	chr5	31232267	31233585	+	ID=chr5.repeat.17268;Name=LTR/Gypsy
chr5	31244005	31244151	+	LTR/Gypsy-rnd-1_family-558	chr5	31243966	31244030	+	ID=chr5.repeat.17278;Name=LTR/Gypsy
chr5	31246580	31248201	+	LTR/Gypsy-rnd-6_family-13	chr5	31247064	31247223	+	ID=chr5.repeat.17284;Name=LTR/Gypsy
chr5	31246580	31248201	+	LTR/Gypsy-rnd-6_family-13	chr5	31247489	31247932	+	ID=chr5.repeat.17286;Name=LTR/Gypsy
chr5	31249188	31249334	+	LTR/Gypsy-rnd-1_family-558	chr5	31249149	31249213	+	ID=chr5.repeat.17290;Name=LTR/Gypsy
chr5	31252054	31253656	+	LTR/Gypsy-rnd-1_family-76	chr5	31251859	31252093	+	ID=chr5.repeat.17295;Name=LTR/Gypsy
chr5	31252054	31253656	+	LTR/Gypsy-rnd-1_family-76	chr5	31252979	31253220	+	ID=chr5.repeat.17298;Name=LTR/Gypsy
chr5	31255153	31255519	+	LTR/Gypsy-rnd-1_family-188	chr5	31255181	31255302	+	ID=chr5.repeat.17303;Name=LTR/Gypsy
chr5	31257093	31257239	+	LTR/Gypsy-rnd-1_family-558	chr5	31257054	31257118	+	ID=chr5.repeat.17308;Name=LTR/Gypsy
chr5	31281538	31282448	+	LTR/Gypsy-rnd-1_family-8	chr5	31281630	31281793	+	ID=chr5.repeat.17346;Name=LTR/Gypsy
chr5	31281538	31282448	+	LTR/Gypsy-rnd-1_family-8	chr5	31282167	31282395	+	ID=chr5.repeat.17348;Name=LTR/Gypsy
chr5	31286560	31286893	+	LTR/Gypsy-rnd-1_family-51	chr5	31286641	31286841	+	ID=chr5.repeat.17351;Name=LTR/Gypsy
chr5	31295400	31295444	+	LTR/Gypsy-rnd-1_family-1	chr5	31295438	31296462	+	ID=chr5.repeat.17365;Name=LTR/Gypsy
chr5	31316846	31319426	+	LTR/Gypsy-rnd-2_family-202	chr5	31317781	31318341	+	ID=chr5.repeat.17374;Name=LTR/Gypsy
chr5	31343441	31345950	+	LTR/Gypsy-rnd-1_family-29	chr5	31345189	31345202	+	ID=chr5.repeat.17388;Name=LTR/Gypsy
chr5	31346668	31348979	+	LTR/Gypsy-rnd-4_family-438	chr5	31346770	31348967	+	ID=chr5.repeat.17392;Name=LTR/Gypsy
chr5	31348965	31349451	+	LTR/Gypsy-rnd-1_family-3	chr5	31346770	31348967	+	ID=chr5.repeat.17392;Name=LTR/Gypsy
chr5	31348965	31349451	+	LTR/Gypsy-rnd-1_family-3	chr5	31349314	31349360	+	ID=chr5.repeat.17394;Name=LTR/Gypsy
chr5	31350834	31351756	+	LTR/Gypsy-rnd-1_family-116	chr5	31351483	31351563	+	ID=chr5.repeat.17396;Name=LTR/Gypsy
chr5	31350834	31351756	+	LTR/Gypsy-rnd-1_family-116	chr5	31351661	31351735	+	ID=chr5.repeat.17397;Name=LTR/Gypsy
chr5	31351745	31352744	+	LTR/Gypsy-rnd-1_family-109	chr5	31351940	31352221	+	ID=chr5.repeat.17398;Name=LTR/Gypsy
chr5	31353392	31354019	+	LTR/Gypsy-rnd-1_family-73	chr5	31353847	31353912	+	ID=chr5.repeat.17400;Name=LTR/Gypsy
chr5	31369632	31370332	+	LTR/Gypsy-rnd-1_family-306	chr5	31369632	31370331	+	ID=chr5.repeat.17412;Name=LTR/Gypsy
chr5	31384606	31386340	+	LTR/Gypsy-rnd-1_family-76	chr5	31385514	31385843	+	ID=chr5.repeat.17423;Name=LTR/Gypsy
chr5	31387554	31388215	+	LTR/Gypsy-rnd-1_family-14	chr5	31387574	31387679	+	ID=chr5.repeat.17425;Name=LTR/Gypsy
chr5	31388233	31388693	+	LTR/Gypsy-rnd-1_family-111	chr5	31388688	31389023	+	ID=chr5.repeat.17427;Name=LTR/Gypsy
chr5	31388693	31389197	+	LTR/Gypsy-rnd-1_family-217	chr5	31388688	31389023	+	ID=chr5.repeat.17427;Name=LTR/Gypsy
chr5	31408255	31412597	+	LTR/Gypsy-rnd-1_family-1	chr5	31408487	31408644	+	ID=chr5.repeat.17441;Name=LTR/Gypsy
chr5	31408255	31412597	+	LTR/Gypsy-rnd-1_family-1	chr5	31408926	31409268	+	ID=chr5.repeat.17443;Name=LTR/Gypsy
chr5	31408255	31412597	+	LTR/Gypsy-rnd-1_family-1	chr5	31410126	31413261	+	ID=chr5.repeat.17445;Name=LTR/Gypsy
chr5	31420603	31423401	+	LTR/Gypsy-rnd-1_family-36	chr5	31422028	31422104	+	ID=chr5.repeat.17448;Name=LTR/Gypsy
chr5	31423400	31424759	+	LTR/Gypsy-rnd-1_family-1	chr5	31423528	31426365	+	ID=chr5.repeat.17450;Name=LTR/Gypsy
chr5	31431942	31438392	+	LTR/Gypsy-rnd-1_family-36	chr5	31435249	31438393	+	ID=chr5.repeat.17455;Name=LTR/Gypsy
chr5	31443272	31444234	+	LTR/Gypsy-rnd-1_family-0	chr5	31444108	31444232	+	ID=chr5.repeat.17462;Name=LTR/Gypsy
chr5	31444232	31444797	+	LTR/Gypsy-rnd-1_family-36	chr5	31444794	31447155	+	ID=chr5.repeat.17463;Name=LTR/Gypsy
chr5	31444794	31445121	+	LTR/Gypsy-rnd-1_family-211	chr5	31444794	31447155	+	ID=chr5.repeat.17463;Name=LTR/Gypsy
chr5	31449828	31451366	+	LTR/Gypsy-rnd-2_family-202	chr5	31450224	31450449	+	ID=chr5.repeat.17466;Name=LTR/Gypsy
chr5	31449828	31451366	+	LTR/Gypsy-rnd-2_family-202	chr5	31450742	31451088	+	ID=chr5.repeat.17469;Name=LTR/Gypsy
chr5	31455211	31456238	+	LTR/Gypsy-rnd-4_family-438	chr5	31455211	31456238	+	ID=chr5.repeat.17474;Name=LTR/Gypsy
chr5	31461411	31461810	+	LTR/Gypsy-rnd-1_family-558	chr5	31461372	31461427	+	ID=chr5.repeat.17483;Name=LTR/Gypsy
chr5	31464156	31464813	+	LTR/Gypsy-rnd-1_family-14	chr5	31464174	31464265	+	ID=chr5.repeat.17485;Name=LTR/Gypsy
chr5	31464839	31465746	+	LTR/Gypsy-rnd-1_family-111	chr5	31464879	31465089	+	ID=chr5.repeat.17487;Name=LTR/Gypsy
chr5	31464839	31465746	+	LTR/Gypsy-rnd-1_family-111	chr5	31465212	31465734	+	ID=chr5.repeat.17488;Name=LTR/Gypsy
chr5	31467246	31467846	+	LTR/Gypsy-rnd-1_family-2	chr5	31467499	31467743	+	ID=chr5.repeat.17490;Name=LTR/Gypsy
chr5	31470722	31470949	+	LTR/Gypsy-rnd-1_family-14	chr5	31470722	31470948	+	ID=chr5.repeat.17494;Name=LTR/Gypsy
chr5	31475294	31475962	+	LTR/Gypsy-rnd-1_family-14	chr5	31475328	31475418	+	ID=chr5.repeat.17497;Name=LTR/Gypsy
chr5	31475988	31478609	+	LTR/Gypsy-rnd-1_family-111	chr5	31476028	31477016	+	ID=chr5.repeat.17498;Name=LTR/Gypsy
chr5	31475988	31478609	+	LTR/Gypsy-rnd-1_family-111	chr5	31477197	31477423	+	ID=chr5.repeat.17500;Name=LTR/Gypsy
chr5	31475988	31478609	+	LTR/Gypsy-rnd-1_family-111	chr5	31478339	31478613	+	ID=chr5.repeat.17502;Name=LTR/Gypsy
chr5	31478591	31478627	+	LTR/Gypsy-rnd-1_family-16	chr5	31478339	31478613	+	ID=chr5.repeat.17502;Name=LTR/Gypsy
chr5	31480501	31480621	+	LTR/Gypsy-rnd-1_family-14	chr5	31480501	31480622	+	ID=chr5.repeat.17504;Name=LTR/Gypsy
chr5	31518626	31519548	+	LTR/Gypsy-rnd-1_family-22	chr5	31518490	31518828	+	ID=chr5.repeat.17522;Name=LTR/Gypsy
chr5	31541683	31541833	+	LTR/Gypsy-rnd-1_family-26	chr5	31541682	31541828	+	ID=chr5.repeat.17534;Name=LTR/Gypsy
chr5	31542391	31544096	+	LTR/Gypsy-rnd-1_family-81	chr5	31542390	31544096	+	ID=chr5.repeat.17535;Name=LTR/Gypsy
chr5	31544562	31545151	+	LTR/Gypsy-rnd-1_family-123	chr5	31544565	31544821	+	ID=chr5.repeat.17536;Name=LTR/Gypsy
chr5	31551232	31551390	+	LTR/Gypsy-rnd-6_family-129	chr5	31551309	31551843	+	ID=chr5.repeat.17542;Name=LTR/Gypsy
chr5	31552475	31553066	+	LTR/Gypsy-rnd-1_family-287	chr5	31552511	31553103	+	ID=chr5.repeat.17544;Name=LTR/Gypsy
chr5	31553139	31553186	+	LTR/Gypsy-rnd-1_family-287	chr5	31553111	31553186	+	ID=chr5.repeat.17545;Name=LTR/Gypsy
chr5	18589477	18589522	+	LTR/Gypsy-rnd-1_family-211	chr5	18589477	18589511	+	ID=chr5.repeat.8579;Name=LTR/Gypsy
chr5	18592387	18592792	+	LTR/Gypsy-rnd-1_family-211	chr5	18592482	18592792	+	ID=chr5.repeat.8581;Name=LTR/Gypsy
chr5	18593275	18593442	+	LTR/Gypsy-rnd-1_family-211	chr5	18593275	18593442	+	ID=chr5.repeat.8589;Name=LTR/Gypsy
chr5	18597762	18597988	+	LTR/Gypsy-rnd-1_family-634	chr5	18597766	18597930	+	ID=chr5.repeat.8594;Name=LTR/Gypsy
chr5	18598744	18599132	+	LTR/Gypsy-rnd-1_family-211	chr5	18598988	18599132	+	ID=chr5.repeat.8596;Name=LTR/Gypsy
chr5	18619714	18619939	+	LTR/Gypsy-rnd-1_family-634	chr5	18619798	18619881	+	ID=chr5.repeat.8600;Name=LTR/Gypsy
chr5	18623365	18623634	+	DNA-rnd-1_family-347	chr5	18623423	18623509	+	ID=chr5.repeat.8604;Name=DNA
chr5	18623365	18623634	+	DNA-rnd-1_family-347	chr5	18623508	18623637	+	ID=chr5.repeat.8605;Name=DNA
chr5	18653096	18653510	+	LTR/Gypsy-rnd-1_family-871	chr5	18652913	18653452	+	ID=chr5.repeat.8618;Name=LTR/Gypsy
chr5	18653846	18656836	+	LTR/Gypsy-rnd-1_family-15	chr5	18655363	18655396	+	ID=chr5.repeat.8621;Name=LTR/Gypsy
chr5	18656844	18658370	+	LTR/Gypsy-rnd-1_family-29	chr5	18657885	18657938	+	ID=chr5.repeat.8623;Name=LTR/Gypsy
chr5	18656844	18658370	+	LTR/Gypsy-rnd-1_family-29	chr5	18658280	18658344	+	ID=chr5.repeat.8624;Name=LTR/Gypsy
chr5	18662513	18663110	+	LTR/Gypsy-rnd-1_family-287	chr5	18662465	18662998	+	ID=chr5.repeat.8630;Name=LTR/Gypsy
chr5	18669871	18671001	+	LTR/Gypsy-rnd-1_family-871	chr5	18669585	18671983	+	ID=chr5.repeat.8636;Name=LTR/Gypsy
chr5	18677522	18677554	+	LTR/Gypsy-rnd-6_family-1333	chr5	18675563	18678212	+	ID=chr5.repeat.8639;Name=LTR/Gypsy
chr5	18677556	18677746	+	LTR/Gypsy-rnd-1_family-1141	chr5	18675563	18678212	+	ID=chr5.repeat.8639;Name=LTR/Gypsy
chr5	18682455	18686985	+	LTR/Gypsy-rnd-1_family-502	chr5	18681391	18686920	+	ID=chr5.repeat.8644;Name=LTR/Gypsy
chr5	18692041	18692423	+	LTR/Gypsy-rnd-1_family-785	chr5	18692172	18692327	+	ID=chr5.repeat.8648;Name=LTR/Gypsy
chr5	18732142	18734220	+	LTR/Gypsy-rnd-1_family-22	chr5	18732606	18732881	+	ID=chr5.repeat.8665;Name=LTR/Gypsy
chr5	18734238	18734384	+	LTR/Gypsy-rnd-1_family-372	chr5	18734235	18734285	+	ID=chr5.repeat.8667;Name=LTR/Gypsy
chr5	18738918	18742261	+	LTR/Gypsy-rnd-1_family-45	chr5	18738875	18739216	+	ID=chr5.repeat.8670;Name=LTR/Gypsy
chr5	18738918	18742261	+	LTR/Gypsy-rnd-1_family-45	chr5	18739587	18742261	+	ID=chr5.repeat.8672;Name=LTR/Gypsy
chr5	18745968	18747326	+	LTR/Gypsy-rnd-1_family-32	chr5	18745968	18747279	+	ID=chr5.repeat.8674;Name=LTR/Gypsy
chr5	18759781	18764426	+	LTR/Gypsy-rnd-1_family-81	chr5	18759900	18760242	+	ID=chr5.repeat.8677;Name=LTR/Gypsy
chr5	18759781	18764426	+	LTR/Gypsy-rnd-1_family-81	chr5	18760930	18764372	+	ID=chr5.repeat.8678;Name=LTR/Gypsy
chr5	18787931	18788808	+	LTR/Gypsy-rnd-1_family-32	chr5	18787951	18787980	+	ID=chr5.repeat.8686;Name=LTR/Gypsy
chr5	18787931	18788808	+	LTR/Gypsy-rnd-1_family-32	chr5	18788415	18788694	+	ID=chr5.repeat.8688;Name=LTR/Gypsy
chr5	18789962	18792128	+	LTR/Gypsy-rnd-1_family-6	chr5	18790375	18790430	+	ID=chr5.repeat.8691;Name=LTR/Gypsy
chr5	18802335	18802425	+	DNA/hAT-Ac-rnd-1_family-976	chr5	18802352	18802418	+	ID=chr5.repeat.8702;Name=DNA/hAT
chr5	18803483	18803606	+	LTR/Copia-rnd-1_family-307	chr5	18803501	18803604	+	ID=chr5.repeat.8703;Name=LTR/Copia
chr5	18855470	18855608	+	LTR/Gypsy-rnd-1_family-544	chr5	18855470	18855614	+	ID=chr5.repeat.8734;Name=LTR/Gypsy
chr5	18855667	18856068	+	LTR/Gypsy-rnd-1_family-466	chr5	18855667	18856285	+	ID=chr5.repeat.8735;Name=LTR/Gypsy
chr5	18856055	18856285	+	LTR/Gypsy-rnd-1_family-211	chr5	18855667	18856285	+	ID=chr5.repeat.8735;Name=LTR/Gypsy
chr5	18886365	18887417	+	LTR/Gypsy-rnd-1_family-6	chr5	18886438	18887652	+	ID=chr5.repeat.8764;Name=LTR/Gypsy
chr5	18889211	18889875	+	LTR/Gypsy-rnd-1_family-4	chr5	18889235	18889494	+	ID=chr5.repeat.8766;Name=LTR/Gypsy
chr5	18932387	18934013	+	LTR/Gypsy-rnd-1_family-29	chr5	18933529	18933743	+	ID=chr5.repeat.8791;Name=LTR/Gypsy
chr5	18936622	18937999	+	LTR/Gypsy-rnd-1_family-29	chr5	18937879	18937985	+	ID=chr5.repeat.8793;Name=LTR/Gypsy
chr5	18985111	18985690	+	LTR/Gypsy-rnd-1_family-29	chr5	18985269	18985465	+	ID=chr5.repeat.8817;Name=LTR/Gypsy
chr5	18990596	18991789	+	LTR/Gypsy-rnd-1_family-61	chr5	18990596	18991754	+	ID=chr5.repeat.8819;Name=LTR/Gypsy
chr5	18995379	18996347	+	LTR/Gypsy-rnd-1_family-303	chr5	18995348	18996228	+	ID=chr5.repeat.8822;Name=LTR/Gypsy
chr5	18998641	18998965	+	LTR/Gypsy-rnd-1_family-586	chr5	18998626	18999014	+	ID=chr5.repeat.8826;Name=LTR/Gypsy
chr5	18999841	19000380	+	LTR/Gypsy-rnd-1_family-306	chr5	18999841	19000380	+	ID=chr5.repeat.8827;Name=LTR/Gypsy
chr5	19005463	19005706	+	LTR/Gypsy-rnd-1_family-129	chr5	19005062	19005468	+	ID=chr5.repeat.8831;Name=LTR/Gypsy
chr5	19009156	19013427	+	LTR/Gypsy-rnd-1_family-36	chr5	19012548	19015681	+	ID=chr5.repeat.8837;Name=LTR/Gypsy
chr5	19013437	19015672	+	LTR/Gypsy-rnd-1_family-81	chr5	19012548	19015681	+	ID=chr5.repeat.8837;Name=LTR/Gypsy
chr5	19015990	19016417	+	LTR/Gypsy-rnd-1_family-462	chr5	19015955	19015995	+	ID=chr5.repeat.8839;Name=LTR/Gypsy
chr5	19044470	19047346	+	LTR/Gypsy-rnd-1_family-15	chr5	19045296	19045392	+	ID=chr5.repeat.8852;Name=LTR/Gypsy
chr5	19049400	19050820	+	LTR/Gypsy-rnd-1_family-29	chr5	19050540	19050720	+	ID=chr5.repeat.8856;Name=LTR/Gypsy
chr5	19066731	19068400	+	LTR/Gypsy-rnd-1_family-61	chr5	19066731	19066929	+	ID=chr5.repeat.8869;Name=LTR/Gypsy
chr5	19068785	19069822	+	LTR/Gypsy-rnd-1_family-34	chr5	19068792	19069918	+	ID=chr5.repeat.8870;Name=LTR/Gypsy
chr5	19074726	19075664	+	LTR/Gypsy-rnd-1_family-129	chr5	19074615	19074879	+	ID=chr5.repeat.8873;Name=LTR/Gypsy
chr5	19105359	19105443	+	LTR/Gypsy-rnd-1_family-75	chr5	19105355	19105443	+	ID=chr5.repeat.8889;Name=LTR/Gypsy
chr5	19114906	19115343	+	DNA/Harbinger-rnd-1_family-1060	chr5	19114854	19115015	+	ID=chr5.repeat.8898;Name=DNA/Harbinger
chr5	19157945	19158256	+	LTR/Copia-rnd-1_family-361	chr5	19157942	19158239	+	ID=chr5.repeat.8930;Name=LTR/Copia
chr5	19158356	19159216	+	LTR/Copia-rnd-1_family-361	chr5	19158379	19159241	+	ID=chr5.repeat.8931;Name=LTR/Copia
chr5	19159909	19160135	+	LTR/Copia-rnd-5_family-2491	chr5	19159839	19160511	+	ID=chr5.repeat.8934;Name=LTR/Copia
chr5	19168749	19168830	+	LTR/Gypsy-rnd-1_family-675	chr5	19168752	19168816	+	ID=chr5.repeat.8940;Name=LTR/Gypsy
chr5	19173866	19175181	+	LTR/Gypsy-rnd-1_family-52	chr5	19174185	19174242	+	ID=chr5.repeat.8946;Name=LTR/Gypsy
chr5	19195053	19195351	+	LTR/Gypsy-rnd-1_family-138	chr5	19195346	19195992	+	ID=chr5.repeat.8962;Name=LTR/Gypsy
chr5	19195346	19196002	+	LTR/Gypsy-rnd-1_family-339	chr5	19195346	19195992	+	ID=chr5.repeat.8962;Name=LTR/Gypsy
chr5	19196592	19197577	+	LTR/Gypsy-rnd-1_family-32	chr5	19196592	19197577	+	ID=chr5.repeat.8965;Name=LTR/Gypsy
chr5	19199068	19199444	+	LTR/Gypsy-rnd-1_family-211	chr5	19199068	19200361	+	ID=chr5.repeat.8970;Name=LTR/Gypsy
chr5	19223933	19224420	+	LTR/Gypsy-rnd-1_family-2	chr5	19224236	19224411	+	ID=chr5.repeat.8994;Name=LTR/Gypsy
chr5	19268712	19276850	+	LTR/Gypsy-rnd-1_family-8	chr5	19270332	19270496	+	ID=chr5.repeat.9029;Name=LTR/Gypsy
chr5	19268712	19276850	+	LTR/Gypsy-rnd-1_family-8	chr5	19270748	19271255	+	ID=chr5.repeat.9030;Name=LTR/Gypsy
chr5	19268712	19276850	+	LTR/Gypsy-rnd-1_family-8	chr5	19271692	19271826	+	ID=chr5.repeat.9032;Name=LTR/Gypsy
chr5	19268712	19276850	+	LTR/Gypsy-rnd-1_family-8	chr5	19271916	19275133	+	ID=chr5.repeat.9035;Name=LTR/Gypsy
chr5	19278521	19278935	+	LTR/Gypsy-rnd-1_family-129	chr5	19278719	19279197	+	ID=chr5.repeat.9038;Name=LTR/Gypsy
chr5	19319978	19320754	+	LTR/Gypsy-rnd-1_family-16	chr5	19320013	19320288	+	ID=chr5.repeat.9057;Name=LTR/Gypsy
chr5	19339238	19341914	+	LTR/Gypsy-rnd-5_family-1747	chr5	19340736	19341019	+	ID=chr5.repeat.9068;Name=LTR/Gypsy
chr5	19394803	19396338	+	LTR/Gypsy-rnd-1_family-29	chr5	19396235	19396288	+	ID=chr5.repeat.9097;Name=LTR/Gypsy
chr5	19408627	19409522	+	LTR/Gypsy-rnd-1_family-358	chr5	19408627	19409521	+	ID=chr5.repeat.9105;Name=LTR/Gypsy
chr5	19408627	19409522	+	LTR/Gypsy-rnd-1_family-358	chr5	19409511	19410161	+	ID=chr5.repeat.9106;Name=LTR/Gypsy
chr5	19459608	19460762	+	LTR/Gypsy-rnd-1_family-9	chr5	19460487	19460560	+	ID=chr5.repeat.9122;Name=LTR/Gypsy
chr5	19467914	19471237	+	LTR/Gypsy-rnd-4_family-438	chr5	19467898	19471237	+	ID=chr5.repeat.9123;Name=LTR/Gypsy
chr5	19477240	19479616	+	LTR/Gypsy-rnd-1_family-27	chr5	19478389	19478645	+	ID=chr5.repeat.9126;Name=LTR/Gypsy
chr5	19483034	19483246	+	LTR/Gypsy-rnd-1_family-1	chr5	19483034	19483240	+	ID=chr5.repeat.9133;Name=LTR/Gypsy
chr5	19483243	19483458	+	LTR/Gypsy-rnd-1_family-1	chr5	19483441	19483730	+	ID=chr5.repeat.9135;Name=LTR/Gypsy
chr5	19485542	19488358	+	LTR/Gypsy-rnd-1_family-1	chr5	19486754	19487018	+	ID=chr5.repeat.9139;Name=LTR/Gypsy
chr5	19488600	19488780	+	LTR/Gypsy-rnd-1_family-1	chr5	19488598	19488780	+	ID=chr5.repeat.9143;Name=LTR/Gypsy
chr5	19585519	19586741	+	LTR/Gypsy-rnd-1_family-22	chr5	19585384	19585707	+	ID=chr5.repeat.9191;Name=LTR/Gypsy
chr5	19586750	19587697	+	LTR/Gypsy-rnd-1_family-73	chr5	19587525	19587614	+	ID=chr5.repeat.9193;Name=LTR/Gypsy
chr5	19591897	19593360	+	LTR/Gypsy-rnd-1_family-2	chr5	19591409	19592321	+	ID=chr5.repeat.9195;Name=LTR/Gypsy
chr5	19593649	19594999	+	LTR/Gypsy-rnd-1_family-22	chr5	19593512	19593837	+	ID=chr5.repeat.9202;Name=LTR/Gypsy
chr5	19635545	19635787	+	LTR/Copia-rnd-1_family-848	chr5	19635313	19636733	+	ID=chr5.repeat.9223;Name=LTR/Copia
chr5	19635991	19636733	+	LTR/Copia-rnd-1_family-531	chr5	19635313	19636733	+	ID=chr5.repeat.9223;Name=LTR/Copia
chr5	19637270	19638201	+	LTR/Copia-rnd-4_family-59	chr5	19637270	19638805	+	ID=chr5.repeat.9224;Name=LTR/Copia
chr5	19638235	19638718	+	LTR/Copia-rnd-1_family-541	chr5	19637270	19638805	+	ID=chr5.repeat.9224;Name=LTR/Copia
chr5	19649386	19650721	+	LTR/Gypsy-rnd-1_family-5	chr5	19649115	19650723	+	ID=chr5.repeat.9229;Name=LTR/Gypsy
chr5	19650850	19652073	+	LTR/Gypsy-rnd-1_family-81	chr5	19650837	19652132	+	ID=chr5.repeat.9230;Name=LTR/Gypsy
chr5	19656063	19657174	+	LTR/Gypsy-rnd-1_family-70	chr5	19656539	19656600	+	ID=chr5.repeat.9233;Name=LTR/Gypsy
chr5	19675436	19675720	+	LTR/Copia-rnd-5_family-2491	chr5	19675437	19676118	+	ID=chr5.repeat.9245;Name=LTR/Copia
chr5	19698968	19699629	+	LTR/Gypsy-rnd-1_family-29	chr5	19699294	19699334	+	ID=chr5.repeat.9259;Name=LTR/Gypsy
chr5	19718679	19720599	+	LTR/Gypsy-rnd-1_family-1	chr5	19718756	19718924	+	ID=chr5.repeat.9269;Name=LTR/Gypsy
chr5	19720898	19721786	+	LTR/Gypsy-rnd-1_family-1	chr5	19721062	19721787	+	ID=chr5.repeat.9274;Name=LTR/Gypsy
chr5	19721782	19722144	+	LTR/Gypsy-rnd-1_family-517	chr5	19721062	19721787	+	ID=chr5.repeat.9274;Name=LTR/Gypsy
chr5	19746038	19750629	+	LTR/Gypsy-rnd-1_family-1	chr5	19746465	19746680	+	ID=chr5.repeat.9287;Name=LTR/Gypsy
chr5	19746038	19750629	+	LTR/Gypsy-rnd-1_family-1	chr5	19747668	19747995	+	ID=chr5.repeat.9291;Name=LTR/Gypsy
chr5	19746038	19750629	+	LTR/Gypsy-rnd-1_family-1	chr5	19748154	19751276	+	ID=chr5.repeat.9293;Name=LTR/Gypsy
chr5	19758307	19758962	+	LTR/Gypsy-rnd-1_family-466	chr5	19758327	19758962	+	ID=chr5.repeat.9298;Name=LTR/Gypsy
chr5	19804534	19807364	+	LTR/Gypsy-rnd-1_family-14	chr5	19806879	19809109	+	ID=chr5.repeat.9331;Name=LTR/Gypsy
chr5	19831997	19833242	+	LTR/Gypsy-rnd-1_family-1	chr5	19832064	19832653	+	ID=chr5.repeat.9361;Name=LTR/Gypsy
chr5	19833275	19834500	+	LTR/Gypsy-rnd-1_family-76	chr5	19834201	19834493	+	ID=chr5.repeat.9364;Name=LTR/Gypsy
chr5	19854124	19855467	+	LTR/Gypsy-rnd-1_family-12	chr5	19853203	19854129	+	ID=chr5.repeat.9372;Name=LTR/Gypsy
chr5	19856365	19858483	+	LTR/Gypsy-rnd-1_family-61	chr5	19856365	19858501	+	ID=chr5.repeat.9375;Name=LTR/Gypsy
chr5	19879207	19879549	+	LTR/Copia-rnd-1_family-307	chr5	19879224	19879347	+	ID=chr5.repeat.9389;Name=LTR/Copia
chr5	19879207	19879549	+	LTR/Copia-rnd-1_family-307	chr5	19879400	19879526	+	ID=chr5.repeat.9392;Name=LTR/Copia
chr5	19892854	19893107	+	LTR/Copia-rnd-1_family-979	chr5	19893099	19893133	+	ID=chr5.repeat.9404;Name=LTR/Copia
chr5	19899706	19903652	+	LTR/Gypsy-rnd-1_family-4	chr5	19900242	19900408	+	ID=chr5.repeat.9413;Name=LTR/Gypsy
chr5	19899706	19903652	+	LTR/Gypsy-rnd-1_family-4	chr5	19900678	19901017	+	ID=chr5.repeat.9414;Name=LTR/Gypsy
chr5	19899706	19903652	+	LTR/Gypsy-rnd-1_family-4	chr5	19901433	19903638	+	ID=chr5.repeat.9415;Name=LTR/Gypsy
chr5	19935884	19936097	+	LTR/Gypsy-rnd-1_family-586	chr5	19935920	19936097	+	ID=chr5.repeat.9440;Name=LTR/Gypsy
chr5	19954578	19955925	+	LTR/Gypsy-rnd-1_family-74	chr5	19954585	19954930	+	ID=chr5.repeat.9451;Name=LTR/Gypsy
chr5	19956118	19958838	+	LTR/Gypsy-rnd-1_family-14	chr5	19956110	19956176	+	ID=chr5.repeat.9453;Name=LTR/Gypsy
chr5	19956118	19958838	+	LTR/Gypsy-rnd-1_family-14	chr5	19956203	19956299	+	ID=chr5.repeat.9454;Name=LTR/Gypsy
chr5	19962081	19962561	+	LTR/Gypsy-rnd-1_family-110	chr5	19962088	19962433	+	ID=chr5.repeat.9459;Name=LTR/Gypsy
chr5	19963697	19963843	+	LTR/Gypsy-rnd-1_family-372	chr5	19963689	19963754	+	ID=chr5.repeat.9461;Name=LTR/Gypsy
chr5	19993728	19994635	+	LTR/Gypsy-rnd-6_family-13	chr5	19994144	19994367	+	ID=chr5.repeat.9484;Name=LTR/Gypsy
chr5	20010929	20014548	+	LTR/Gypsy-rnd-1_family-8	chr5	20012243	20012428	+	ID=chr5.repeat.9493;Name=LTR/Gypsy
chr5	20010929	20014548	+	LTR/Gypsy-rnd-1_family-8	chr5	20012684	20013178	+	ID=chr5.repeat.9494;Name=LTR/Gypsy
chr5	20014549	20017069	+	LTR/Gypsy-rnd-4_family-438	chr5	20014548	20017041	+	ID=chr5.repeat.9497;Name=LTR/Gypsy
chr5	20017070	20017686	+	LTR/Gypsy-rnd-1_family-3	chr5	20017342	20017382	+	ID=chr5.repeat.9498;Name=LTR/Gypsy
chr5	20056565	20061511	+	LTR/Gypsy-rnd-1_family-45	chr5	20057048	20057070	+	ID=chr5.repeat.9520;Name=LTR/Gypsy
chr5	20056565	20061511	+	LTR/Gypsy-rnd-1_family-45	chr5	20057375	20057612	+	ID=chr5.repeat.9522;Name=LTR/Gypsy
chr5	20056565	20061511	+	LTR/Gypsy-rnd-1_family-45	chr5	20057838	20058496	+	ID=chr5.repeat.9523;Name=LTR/Gypsy
chr5	20056565	20061511	+	LTR/Gypsy-rnd-1_family-45	chr5	20058836	20062388	+	ID=chr5.repeat.9524;Name=LTR/Gypsy
chr5	20078543	20080525	+	LTR/Gypsy-rnd-1_family-73	chr5	20079724	20079795	+	ID=chr5.repeat.9539;Name=LTR/Gypsy
chr5	20078543	20080525	+	LTR/Gypsy-rnd-1_family-73	chr5	20079881	20079978	+	ID=chr5.repeat.9541;Name=LTR/Gypsy
chr5	20080552	20081554	+	LTR/Gypsy-rnd-1_family-111	chr5	20080592	20080798	+	ID=chr5.repeat.9543;Name=LTR/Gypsy
chr5	20080552	20081554	+	LTR/Gypsy-rnd-1_family-111	chr5	20080912	20081574	+	ID=chr5.repeat.9544;Name=LTR/Gypsy
chr5	20086034	20086196	+	LTR/Gypsy-rnd-1_family-45	chr5	20086037	20086192	+	ID=chr5.repeat.9547;Name=LTR/Gypsy
chr5	20086191	20086527	+	LTR/Gypsy-rnd-1_family-128	chr5	20086037	20086192	+	ID=chr5.repeat.9547;Name=LTR/Gypsy
chr5	20086191	20086527	+	LTR/Gypsy-rnd-1_family-128	chr5	20086468	20086528	+	ID=chr5.repeat.9548;Name=LTR/Gypsy
chr5	20090109	20092963	+	LTR/Gypsy-rnd-1_family-45	chr5	20090113	20090407	+	ID=chr5.repeat.9552;Name=LTR/Gypsy
chr5	20090109	20092963	+	LTR/Gypsy-rnd-1_family-45	chr5	20090847	20091391	+	ID=chr5.repeat.9553;Name=LTR/Gypsy
chr5	20090109	20092963	+	LTR/Gypsy-rnd-1_family-45	chr5	20092475	20092958	+	ID=chr5.repeat.9555;Name=LTR/Gypsy
chr5	20095766	20097040	+	LTR/Gypsy-rnd-1_family-45	chr5	20095770	20096064	+	ID=chr5.repeat.9557;Name=LTR/Gypsy
chr5	20095766	20097040	+	LTR/Gypsy-rnd-1_family-45	chr5	20096504	20097048	+	ID=chr5.repeat.9558;Name=LTR/Gypsy
chr5	20097034	20097281	+	LTR/Gypsy-rnd-1_family-128	chr5	20096504	20097048	+	ID=chr5.repeat.9558;Name=LTR/Gypsy
chr5	20105241	20105564	+	LTR/Gypsy-rnd-1_family-149	chr5	20105334	20105359	+	ID=chr5.repeat.9563;Name=LTR/Gypsy
chr5	20126004	20126292	+	LTR/Gypsy-rnd-1_family-50	chr5	20126005	20126085	+	ID=chr5.repeat.9571;Name=LTR/Gypsy
chr5	20126004	20126292	+	LTR/Gypsy-rnd-1_family-50	chr5	20126178	20126203	+	ID=chr5.repeat.9574;Name=LTR/Gypsy
chr5	20155013	20155396	+	LTR/Gypsy-rnd-1_family-61	chr5	20155019	20155396	+	ID=chr5.repeat.9592;Name=LTR/Gypsy
chr5	20155396	20157839	+	LTR/Gypsy-rnd-1_family-61	chr5	20155396	20156579	+	ID=chr5.repeat.9593;Name=LTR/Gypsy
chr5	20160152	20160407	+	LTR/Gypsy-rnd-1_family-42	chr5	20160344	20160587	+	ID=chr5.repeat.9599;Name=LTR/Gypsy
chr5	20163746	20164133	+	LTR/Gypsy-rnd-1_family-32	chr5	20164130	20164300	+	ID=chr5.repeat.9603;Name=LTR/Gypsy
chr5	20164137	20164372	+	LTR/Gypsy-rnd-1_family-34	chr5	20164130	20164300	+	ID=chr5.repeat.9603;Name=LTR/Gypsy
chr5	20179296	20180856	+	LTR/Gypsy-rnd-1_family-76	chr5	20179865	20179989	+	ID=chr5.repeat.9616;Name=LTR/Gypsy
chr5	20179296	20180856	+	LTR/Gypsy-rnd-1_family-76	chr5	20180219	20180481	+	ID=chr5.repeat.9617;Name=LTR/Gypsy
chr5	20181351	20182663	+	LTR/Gypsy-rnd-1_family-239	chr5	20181986	20182191	+	ID=chr5.repeat.9620;Name=LTR/Gypsy
chr5	20182693	20183033	+	LTR/Gypsy-rnd-1_family-111	chr5	20182756	20182943	+	ID=chr5.repeat.9622;Name=LTR/Gypsy
chr5	20184144	20184334	+	LTR/Gypsy-rnd-1_family-76	chr5	20183951	20184175	+	ID=chr5.repeat.9627;Name=LTR/Gypsy
chr5	20184620	20186171	+	LTR/Gypsy-rnd-1_family-43	chr5	20185243	20185505	+	ID=chr5.repeat.9630;Name=LTR/Gypsy
chr5	20191222	20194708	+	LTR/Gypsy-rnd-1_family-4	chr5	20191561	20191901	+	ID=chr5.repeat.9635;Name=LTR/Gypsy
chr5	20191222	20194708	+	LTR/Gypsy-rnd-1_family-4	chr5	20192528	20192543	+	ID=chr5.repeat.9637;Name=LTR/Gypsy
chr5	20191222	20194708	+	LTR/Gypsy-rnd-1_family-4	chr5	20192678	20192705	+	ID=chr5.repeat.9639;Name=LTR/Gypsy
chr5	20191222	20194708	+	LTR/Gypsy-rnd-1_family-4	chr5	20194694	20195256	+	ID=chr5.repeat.9641;Name=LTR/Gypsy
chr5	20203050	20204121	+	LTR/Gypsy-rnd-1_family-98	chr5	20204119	20204300	+	ID=chr5.repeat.9655;Name=LTR/Gypsy
chr5	20205231	20206189	+	LTR/Gypsy-rnd-1_family-1	chr5	20205465	20205811	+	ID=chr5.repeat.9656;Name=LTR/Gypsy
chr5	20206194	20206431	+	LTR/Gypsy-rnd-1_family-1	chr5	20206194	20206495	+	ID=chr5.repeat.9658;Name=LTR/Gypsy
chr5	20206429	20206494	+	LTR/Gypsy-rnd-1_family-5	chr5	20206194	20206495	+	ID=chr5.repeat.9658;Name=LTR/Gypsy
chr5	20270360	20270629	+	LTR/Copia-rnd-1_family-617	chr5	20270322	20270679	+	ID=chr5.repeat.9688;Name=LTR/Copia
chr5	20323865	20323996	+	LTR/Gypsy-rnd-1_family-1004	chr5	20323865	20324368	+	ID=chr5.repeat.9710;Name=LTR/Gypsy
chr5	20323988	20324164	+	LTR/Gypsy-rnd-1_family-922	chr5	20323865	20324368	+	ID=chr5.repeat.9710;Name=LTR/Gypsy
chr5	20325909	20326370	+	LTR/Gypsy-rnd-1_family-339	chr5	20325909	20326352	+	ID=chr5.repeat.9711;Name=LTR/Gypsy
chr5	20329450	20331040	+	LTR/Gypsy-rnd-1_family-14	chr5	20329677	20331294	+	ID=chr5.repeat.9716;Name=LTR/Gypsy
chr5	20410235	20411847	+	LTR/Gypsy-rnd-1_family-12	chr5	20410832	20411045	+	ID=chr5.repeat.9756;Name=LTR/Gypsy
chr5	20440258	20449093	+	LTR/Gypsy-rnd-1_family-8	chr5	20442113	20442302	+	ID=chr5.repeat.9781;Name=LTR/Gypsy
chr5	20440258	20449093	+	LTR/Gypsy-rnd-1_family-8	chr5	20442460	20443064	+	ID=chr5.repeat.9782;Name=LTR/Gypsy
chr5	20440258	20449093	+	LTR/Gypsy-rnd-1_family-8	chr5	20443513	20443647	+	ID=chr5.repeat.9785;Name=LTR/Gypsy
chr5	20440258	20449093	+	LTR/Gypsy-rnd-1_family-8	chr5	20443813	20446943	+	ID=chr5.repeat.9788;Name=LTR/Gypsy
chr5	20440258	20449093	+	LTR/Gypsy-rnd-1_family-8	chr5	20447158	20447215	+	ID=chr5.repeat.9790;Name=LTR/Gypsy
chr5	20469270	20470498	+	LTR/Gypsy-rnd-1_family-128	chr5	20469790	20470125	+	ID=chr5.repeat.9807;Name=LTR/Gypsy
chr5	20469270	20470498	+	LTR/Gypsy-rnd-1_family-128	chr5	20470119	20470498	+	ID=chr5.repeat.9808;Name=LTR/Gypsy
chr5	20470492	20470554	+	LTR/Gypsy-rnd-1_family-1053	chr5	20470119	20470498	+	ID=chr5.repeat.9808;Name=LTR/Gypsy
chr5	20470810	20471720	+	LTR/Gypsy-rnd-1_family-45	chr5	20470907	20471713	+	ID=chr5.repeat.9812;Name=LTR/Gypsy
chr5	20472954	20473750	+	LTR/Gypsy-rnd-1_family-229	chr5	20473549	20473739	+	ID=chr5.repeat.9816;Name=LTR/Gypsy
chr5	20498854	20501192	+	LTR/Gypsy-rnd-1_family-1	chr5	20499298	20499665	+	ID=chr5.repeat.9833;Name=LTR/Gypsy
chr5	20498854	20501192	+	LTR/Gypsy-rnd-1_family-1	chr5	20501172	20503049	+	ID=chr5.repeat.9835;Name=LTR/Gypsy
chr5	20570066	20572206	+	LTR/Gypsy-rnd-4_family-439	chr5	20570234	20570385	+	ID=chr5.repeat.9867;Name=LTR/Gypsy
chr5	20603049	20607243	+	LTR/Gypsy-rnd-1_family-1	chr5	20603137	20603295	+	ID=chr5.repeat.9891;Name=LTR/Gypsy
chr5	20603049	20607243	+	LTR/Gypsy-rnd-1_family-1	chr5	20604755	20607907	+	ID=chr5.repeat.9894;Name=LTR/Gypsy
chr5	20621835	20623009	+	LTR/Gypsy-rnd-1_family-27	chr5	20622182	20622397	+	ID=chr5.repeat.9904;Name=LTR/Gypsy
chr5	20635172	20636517	+	LTR/Gypsy-rnd-1_family-61	chr5	20635105	20635178	+	ID=chr5.repeat.9921;Name=LTR/Gypsy
chr5	20635172	20636517	+	LTR/Gypsy-rnd-1_family-61	chr5	20635170	20636517	+	ID=chr5.repeat.9922;Name=LTR/Gypsy
chr5	20636519	20637557	+	LTR/Gypsy-rnd-1_family-61	chr5	20636520	20637257	+	ID=chr5.repeat.9923;Name=LTR/Gypsy
chr5	20639504	20640291	+	LTR/Gypsy-rnd-1_family-34	chr5	20639657	20639798	+	ID=chr5.repeat.9925;Name=LTR/Gypsy
chr5	20639504	20640291	+	LTR/Gypsy-rnd-1_family-34	chr5	20640120	20640266	+	ID=chr5.repeat.9926;Name=LTR/Gypsy
chr5	20641840	20642590	+	LTR/Gypsy-rnd-1_family-32	chr5	20642416	20642488	+	ID=chr5.repeat.9930;Name=LTR/Gypsy
chr5	20712994	20714960	+	LTR/Gypsy-rnd-1_family-73	chr5	20714156	20714228	+	ID=chr5.repeat.9972;Name=LTR/Gypsy
chr5	20712994	20714960	+	LTR/Gypsy-rnd-1_family-73	chr5	20714313	20714411	+	ID=chr5.repeat.9975;Name=LTR/Gypsy
chr5	20714986	20715992	+	LTR/Gypsy-rnd-1_family-111	chr5	20715358	20716012	+	ID=chr5.repeat.9977;Name=LTR/Gypsy
chr5	20718754	20719423	+	LTR/Gypsy-rnd-1_family-73	chr5	20719249	20719303	+	ID=chr5.repeat.9982;Name=LTR/Gypsy
chr5	20728673	20730458	+	LTR/Gypsy-rnd-1_family-33	chr5	20730455	20730846	+	ID=chr5.repeat.9990;Name=LTR/Gypsy
chr5	20730467	20730886	+	LTR/Gypsy-rnd-1_family-438	chr5	20730455	20730846	+	ID=chr5.repeat.9990;Name=LTR/Gypsy
chr5	20730467	20730886	+	LTR/Gypsy-rnd-1_family-438	chr5	20730876	20730987	+	ID=chr5.repeat.9991;Name=LTR/Gypsy
chr5	20730876	20731963	+	LTR/Gypsy-rnd-1_family-233	chr5	20730876	20730987	+	ID=chr5.repeat.9991;Name=LTR/Gypsy
chr5	20730876	20731963	+	LTR/Gypsy-rnd-1_family-233	chr5	20731857	20731882	+	ID=chr5.repeat.9993;Name=LTR/Gypsy
chr5	20736950	20737219	+	LTR/Gypsy-rnd-1_family-128	chr5	20737119	20737232	+	ID=chr5.repeat.9996;Name=LTR/Gypsy
chr5	20752858	20752973	+	LTR/Copia-rnd-1_family-464	chr5	20752858	20752980	+	ID=chr5.repeat.10002;Name=LTR/Copia
chr5	20754411	20754690	+	LTR/Copia-rnd-1_family-464	chr5	20754393	20754664	+	ID=chr5.repeat.10006;Name=LTR/Copia
chr5	20754851	20756142	+	LTR/Copia-rnd-1_family-496	chr5	20755423	20756155	+	ID=chr5.repeat.10008;Name=LTR/Copia
chr5	20763599	20766543	+	LTR/Gypsy-rnd-1_family-56	chr5	20765981	20766035	+	ID=chr5.repeat.10016;Name=LTR/Gypsy
chr5	20772366	20773820	+	LTR/Gypsy-rnd-1_family-197	chr5	20773783	20773961	+	ID=chr5.repeat.10020;Name=LTR/Gypsy
chr5	20797852	20799486	+	LTR/Gypsy-rnd-1_family-1	chr5	20798301	20799175	+	ID=chr5.repeat.10036;Name=LTR/Gypsy
chr5	20855340	20856149	+	LTR/Copia-rnd-1_family-368	chr5	20855343	20857276	+	ID=chr5.repeat.10087;Name=LTR/Copia
chr5	20856196	20856974	+	LTR/Copia-rnd-1_family-656	chr5	20855343	20857276	+	ID=chr5.repeat.10087;Name=LTR/Copia
chr5	20858538	20858808	+	LTR/Copia-rnd-5_family-2202	chr5	20858621	20859227	+	ID=chr5.repeat.10089;Name=LTR/Copia
chr5	20865194	20865434	+	LTR/Copia-rnd-1_family-428	chr5	20865317	20865489	+	ID=chr5.repeat.10096;Name=LTR/Copia
chr5	20866764	20866865	+	LTR/Gypsy-rnd-1_family-92	chr5	20866764	20866862	+	ID=chr5.repeat.10098;Name=LTR/Gypsy
chr5	20877168	20878776	+	LTR/Gypsy-rnd-1_family-12	chr5	20876991	20877200	+	ID=chr5.repeat.10107;Name=LTR/Gypsy
chr5	20935984	20936898	+	LTR/Gypsy-rnd-1_family-321	chr5	20936886	20936936	+	ID=chr5.repeat.10139;Name=LTR/Gypsy
chr5	20965041	20965939	+	LTR/Copia-rnd-1_family-584	chr5	20963592	20965938	+	ID=chr5.repeat.10149;Name=LTR/Copia
chr5	20998291	21001703	+	LTR/Gypsy-rnd-1_family-5	chr5	20996195	21001807	+	ID=chr5.repeat.10160;Name=LTR/Gypsy
chr5	21036639	21037278	+	LTR/Gypsy-rnd-1_family-84	chr5	21036943	21037137	+	ID=chr5.repeat.10179;Name=LTR/Gypsy
chr5	21058701	21058873	+	LTR/Gypsy-rnd-1_family-1004	chr5	21058701	21059380	+	ID=chr5.repeat.10186;Name=LTR/Gypsy
chr5	21058870	21059031	+	LTR/Gypsy-rnd-1_family-922	chr5	21058701	21059380	+	ID=chr5.repeat.10186;Name=LTR/Gypsy
chr5	21059251	21059380	+	LTR/Gypsy-rnd-1_family-1187	chr5	21058701	21059380	+	ID=chr5.repeat.10186;Name=LTR/Gypsy
chr5	21059371	21059429	+	LTR/Gypsy-rnd-1_family-1187	chr5	21058701	21059380	+	ID=chr5.repeat.10186;Name=LTR/Gypsy
chr5	21059518	21059576	+	LTR/Gypsy-rnd-1_family-1187	chr5	21059568	21061483	+	ID=chr5.repeat.10187;Name=LTR/Gypsy
chr5	21059567	21060545	+	LTR/Gypsy-rnd-1_family-1187	chr5	21059568	21061483	+	ID=chr5.repeat.10187;Name=LTR/Gypsy
chr5	21060529	21061548	+	LTR/Gypsy-rnd-1_family-1152	chr5	21059568	21061483	+	ID=chr5.repeat.10187;Name=LTR/Gypsy
chr5	21061625	21061795	+	LTR/Gypsy-rnd-1_family-1004	chr5	21061625	21064194	+	ID=chr5.repeat.10189;Name=LTR/Gypsy
chr5	21061794	21061955	+	LTR/Gypsy-rnd-1_family-922	chr5	21061625	21064194	+	ID=chr5.repeat.10189;Name=LTR/Gypsy
chr5	21062187	21063253	+	LTR/Gypsy-rnd-1_family-1187	chr5	21061625	21064194	+	ID=chr5.repeat.10189;Name=LTR/Gypsy
chr5	21063237	21064259	+	LTR/Gypsy-rnd-1_family-1152	chr5	21061625	21064194	+	ID=chr5.repeat.10189;Name=LTR/Gypsy
chr5	21064309	21064479	+	LTR/Gypsy-rnd-1_family-1004	chr5	21064298	21064845	+	ID=chr5.repeat.10190;Name=LTR/Gypsy
chr5	21064478	21064639	+	LTR/Gypsy-rnd-1_family-922	chr5	21064298	21064845	+	ID=chr5.repeat.10190;Name=LTR/Gypsy
chr5	21067376	21067523	+	LTR/Gypsy-rnd-1_family-372	chr5	21067375	21067439	+	ID=chr5.repeat.10197;Name=LTR/Gypsy
chr5	21067376	21067523	+	LTR/Gypsy-rnd-1_family-372	chr5	21067517	21067606	+	ID=chr5.repeat.10199;Name=LTR/Gypsy
chr5	21067647	21071498	+	LTR/Gypsy-rnd-1_family-14	chr5	21070173	21072363	+	ID=chr5.repeat.10201;Name=LTR/Gypsy
chr5	21073520	21074844	+	LTR/Gypsy-rnd-1_family-22	chr5	21073362	21073700	+	ID=chr5.repeat.10207;Name=LTR/Gypsy
chr5	21163163	21165572	+	LTR/Gypsy-rnd-1_family-61	chr5	21163163	21164566	+	ID=chr5.repeat.10249;Name=LTR/Gypsy
chr5	21169876	21170000	+	LTR/Gypsy-rnd-1_family-42	chr5	21169927	21170231	+	ID=chr5.repeat.10251;Name=LTR/Gypsy
chr5	21171042	21173222	+	LTR/Gypsy-rnd-1_family-4	chr5	21171237	21171282	+	ID=chr5.repeat.10255;Name=LTR/Gypsy
chr5	21171042	21173222	+	LTR/Gypsy-rnd-1_family-4	chr5	21171569	21171904	+	ID=chr5.repeat.10256;Name=LTR/Gypsy
chr5	21211384	21211711	+	LTR/Copia-rnd-1_family-1211	chr5	21211312	21211464	+	ID=chr5.repeat.10282;Name=LTR/Copia
chr5	21213909	21214058	+	LTR/Copia-rnd-5_family-3762	chr5	21213930	21214036	+	ID=chr5.repeat.10287;Name=LTR/Copia
chr5	21233865	21234771	+	LTR/Gypsy-rnd-1_family-91	chr5	21234021	21234091	+	ID=chr5.repeat.10289;Name=LTR/Gypsy
chr5	21253215	21255802	+	LTR/Gypsy-rnd-1_family-1	chr5	21253567	21253781	+	ID=chr5.repeat.10300;Name=LTR/Gypsy
chr5	21276470	21277080	+	LTR/Gypsy-rnd-1_family-22	chr5	21276357	21276646	+	ID=chr5.repeat.10327;Name=LTR/Gypsy
chr5	21289177	21294421	+	LTR/Gypsy-rnd-1_family-8	chr5	21289242	21289428	+	ID=chr5.repeat.10337;Name=LTR/Gypsy
chr5	21289177	21294421	+	LTR/Gypsy-rnd-1_family-8	chr5	21289730	21290185	+	ID=chr5.repeat.10338;Name=LTR/Gypsy
chr5	21289177	21294421	+	LTR/Gypsy-rnd-1_family-8	chr5	21290640	21294080	+	ID=chr5.repeat.10340;Name=LTR/Gypsy
chr5	21334477	21338213	+	LTR/Gypsy-rnd-1_family-45	chr5	21335713	21336384	+	ID=chr5.repeat.10359;Name=LTR/Gypsy
chr5	21334477	21338213	+	LTR/Gypsy-rnd-1_family-45	chr5	21336711	21337794	+	ID=chr5.repeat.10360;Name=LTR/Gypsy
chr5	21338215	21338767	+	LTR/Gypsy-rnd-1_family-45	chr5	21338683	21338767	+	ID=chr5.repeat.10363;Name=LTR/Gypsy
chr5	21358416	21358699	+	LTR/Gypsy-rnd-1_family-149	chr5	21358470	21358497	+	ID=chr5.repeat.10379;Name=LTR/Gypsy
chr5	21402349	21403245	+	LTR/Copia-rnd-1_family-584	chr5	21401568	21403209	+	ID=chr5.repeat.10419;Name=LTR/Copia
chr5	21427782	21430494	+	LTR/Gypsy-rnd-1_family-45	chr5	21430490	21433239	+	ID=chr5.repeat.10438;Name=LTR/Gypsy
chr5	21427782	21430494	+	LTR/Gypsy-rnd-1_family-45	chr5	21427191	21430497	+	ID=chr5.repeat.10437;Name=LTR/Gypsy
chr5	21430513	21432144	+	LTR/Gypsy-rnd-1_family-45	chr5	21430490	21433239	+	ID=chr5.repeat.10438;Name=LTR/Gypsy
chr5	21444553	21445407	+	LTR/Copia-rnd-1_family-584	chr5	21444430	21445421	+	ID=chr5.repeat.10440;Name=LTR/Copia
chr5	21461721	21463250	+	LTR/Gypsy-rnd-1_family-91	chr5	21461826	21461889	+	ID=chr5.repeat.10453;Name=LTR/Gypsy
chr5	21468308	21468827	+	LTR/Gypsy-rnd-1_family-532	chr5	21468405	21468601	+	ID=chr5.repeat.10457;Name=LTR/Gypsy
chr5	21469597	21473994	+	LTR/Gypsy-rnd-1_family-45	chr5	21468943	21474948	+	ID=chr5.repeat.10459;Name=LTR/Gypsy
chr5	21475611	21476132	+	LTR/Gypsy-rnd-1_family-532	chr5	21475700	21475846	+	ID=chr5.repeat.10462;Name=LTR/Gypsy
chr5	21487641	21489031	+	LTR/Gypsy-rnd-1_family-73	chr5	21487995	21488071	+	ID=chr5.repeat.10472;Name=LTR/Gypsy
chr5	21489738	21490175	+	LTR/Gypsy-rnd-1_family-94	chr5	21490133	21490323	+	ID=chr5.repeat.10478;Name=LTR/Gypsy
chr5	21490156	21490516	+	LTR/Gypsy-rnd-1_family-116	chr5	21490133	21490323	+	ID=chr5.repeat.10478;Name=LTR/Gypsy
chr5	21490580	21491225	+	LTR/Gypsy-rnd-1_family-110	chr5	21490726	21490998	+	ID=chr5.repeat.10479;Name=LTR/Gypsy
chr5	21498170	21498774	+	LTR/Gypsy-rnd-1_family-72	chr5	21498688	21498745	+	ID=chr5.repeat.10485;Name=LTR/Gypsy
chr5	21509393	21509705	+	LTR/Gypsy-rnd-1_family-59	chr5	21509596	21509661	+	ID=chr5.repeat.10493;Name=LTR/Gypsy
chr5	21516054	21516363	+	LTR/Gypsy-rnd-1_family-211	chr5	21514671	21520818	+	ID=chr5.repeat.10496;Name=LTR/Gypsy
chr5	21518461	21520798	+	LTR/Gypsy-rnd-1_family-45	chr5	21514671	21520818	+	ID=chr5.repeat.10496;Name=LTR/Gypsy
chr5	21526429	21527269	+	LTR/Gypsy-rnd-1_family-494	chr5	21525709	21526766	+	ID=chr5.repeat.10502;Name=LTR/Gypsy
chr5	21526429	21527269	+	LTR/Gypsy-rnd-1_family-494	chr5	21526758	21527317	+	ID=chr5.repeat.10503;Name=LTR/Gypsy
chr5	21529849	21530709	+	LTR/Gypsy-rnd-1_family-49	chr5	21530484	21530650	+	ID=chr5.repeat.10507;Name=LTR/Gypsy
chr5	21566253	21567963	+	LTR/Gypsy-rnd-1_family-6	chr5	21566769	21566813	+	ID=chr5.repeat.10526;Name=LTR/Gypsy
chr5	21608513	21608711	+	LTR/Gypsy-rnd-1_family-211	chr5	21607187	21608745	+	ID=chr5.repeat.10546;Name=LTR/Gypsy
chr5	21613452	21615224	+	LTR/Gypsy-rnd-1_family-54	chr5	21615097	21615202	+	ID=chr5.repeat.10552;Name=LTR/Gypsy
chr5	21615490	21617404	+	LTR/Gypsy-rnd-1_family-1	chr5	21616224	21616389	+	ID=chr5.repeat.10555;Name=LTR/Gypsy
chr5	21621115	21621664	+	LTR/Gypsy-rnd-1_family-72	chr5	21621525	21621565	+	ID=chr5.repeat.10560;Name=LTR/Gypsy
chr5	21624066	21624249	+	LTR/Gypsy-rnd-1_family-26	chr5	21624043	21624249	+	ID=chr5.repeat.10564;Name=LTR/Gypsy
chr5	21627071	21628497	+	LTR/Gypsy-rnd-1_family-23	chr5	21628094	21628398	+	ID=chr5.repeat.10568;Name=LTR/Gypsy
chr5	21628862	21634625	+	LTR/Gypsy-rnd-1_family-1	chr5	21629885	21630813	+	ID=chr5.repeat.10574;Name=LTR/Gypsy
chr5	21628862	21634625	+	LTR/Gypsy-rnd-1_family-1	chr5	21631167	21634792	+	ID=chr5.repeat.10576;Name=LTR/Gypsy
chr5	21644598	21645117	+	LTR/Gypsy-rnd-1_family-5	chr5	21644598	21645118	+	ID=chr5.repeat.10586;Name=LTR/Gypsy
chr5	21666166	21667474	+	LTR/Gypsy-rnd-1_family-91	chr5	21666806	21666952	+	ID=chr5.repeat.10597;Name=LTR/Gypsy
chr5	21670415	21670551	+	LTR/Gypsy-rnd-1_family-59	chr5	21670452	21670507	+	ID=chr5.repeat.10600;Name=LTR/Gypsy
chr5	21697291	21704468	+	LTR/Gypsy-rnd-5_family-576	chr5	21698774	21699115	+	ID=chr5.repeat.10623;Name=LTR/Gypsy
chr5	21697291	21704468	+	LTR/Gypsy-rnd-5_family-576	chr5	21699774	21699912	+	ID=chr5.repeat.10624;Name=LTR/Gypsy
chr5	21697291	21704468	+	LTR/Gypsy-rnd-5_family-576	chr5	21701919	21703186	+	ID=chr5.repeat.10626;Name=LTR/Gypsy
chr5	21727478	21727938	+	LTR/Copia-rnd-1_family-1070	chr5	21727478	21728345	+	ID=chr5.repeat.10643;Name=LTR/Copia
chr5	21728241	21728345	+	LTR/Copia-rnd-5_family-1508	chr5	21727478	21728345	+	ID=chr5.repeat.10643;Name=LTR/Copia
chr5	21734253	21734511	+	LTR/Gypsy-rnd-1_family-293	chr5	21734252	21734511	+	ID=chr5.repeat.10651;Name=LTR/Gypsy
chr5	21748617	21749083	+	LTR/Gypsy-rnd-1_family-116	chr5	21748810	21748869	+	ID=chr5.repeat.10661;Name=LTR/Gypsy
chr5	21748617	21749083	+	LTR/Gypsy-rnd-1_family-116	chr5	21748988	21749076	+	ID=chr5.repeat.10662;Name=LTR/Gypsy
chr5	21750949	21751611	+	LTR/Gypsy-rnd-1_family-73	chr5	21751189	21751263	+	ID=chr5.repeat.10664;Name=LTR/Gypsy
chr5	21750949	21751611	+	LTR/Gypsy-rnd-1_family-73	chr5	21751348	21751464	+	ID=chr5.repeat.10666;Name=LTR/Gypsy
chr5	21752847	21753468	+	LTR/Gypsy-rnd-1_family-116	chr5	21752957	21753042	+	ID=chr5.repeat.10670;Name=LTR/Gypsy
chr5	21754321	21756076	+	LTR/Gypsy-rnd-1_family-73	chr5	21755598	21755670	+	ID=chr5.repeat.10672;Name=LTR/Gypsy
chr5	21754321	21756076	+	LTR/Gypsy-rnd-1_family-73	chr5	21755716	21755870	+	ID=chr5.repeat.10673;Name=LTR/Gypsy
chr5	21759353	21760125	+	LTR/Gypsy-rnd-1_family-73	chr5	21759954	21760026	+	ID=chr5.repeat.10678;Name=LTR/Gypsy
chr5	21766429	21767313	+	LTR/Gypsy-rnd-1_family-287	chr5	21766429	21767126	+	ID=chr5.repeat.10685;Name=LTR/Gypsy
chr5	21795732	21796330	+	LTR/Gypsy-rnd-1_family-72	chr5	21796254	21796310	+	ID=chr5.repeat.10700;Name=LTR/Gypsy
chr5	21798793	21799416	+	LTR/Gypsy-rnd-1_family-23	chr5	21798797	21799033	+	ID=chr5.repeat.10704;Name=LTR/Gypsy
chr5	21803786	21804830	+	LTR/Gypsy-rnd-1_family-22	chr5	21803663	21803973	+	ID=chr5.repeat.10711;Name=LTR/Gypsy
chr5	21805561	21806973	+	LTR/Gypsy-rnd-4_family-439	chr5	21805577	21805628	+	ID=chr5.repeat.10714;Name=LTR/Gypsy
chr5	21839400	21839669	+	LTR/Gypsy-rnd-1_family-586	chr5	21839359	21839669	+	ID=chr5.repeat.10745;Name=LTR/Gypsy
chr5	21842983	21843199	+	LTR/Gypsy-rnd-5_family-2652	chr5	21843100	21843125	+	ID=chr5.repeat.10749;Name=LTR/Gypsy
chr5	21871328	21871980	+	LTR/Gypsy-rnd-1_family-339	chr5	21871328	21871980	+	ID=chr5.repeat.10767;Name=LTR/Gypsy
chr5	21872196	21872736	+	LTR/Gypsy-rnd-1_family-293	chr5	21872185	21872717	+	ID=chr5.repeat.10768;Name=LTR/Gypsy
chr5	21874795	21874999	+	LTR/Gypsy-rnd-1_family-3	chr5	21874961	21875127	+	ID=chr5.repeat.10771;Name=LTR/Gypsy
chr5	21874982	21875293	+	LTR/Gypsy-rnd-1_family-264	chr5	21874961	21875127	+	ID=chr5.repeat.10771;Name=LTR/Gypsy
chr5	21877524	21878889	+	LTR/Gypsy-rnd-1_family-61	chr5	21877593	21878941	+	ID=chr5.repeat.10773;Name=LTR/Gypsy
chr5	21887374	21889433	+	LTR/Gypsy-rnd-1_family-29	chr5	21888651	21888756	+	ID=chr5.repeat.10777;Name=LTR/Gypsy
chr5	21936648	21937214	+	LTR/Gypsy-rnd-1_family-32	chr5	21937051	21937190	+	ID=chr5.repeat.10807;Name=LTR/Gypsy
chr5	21944076	21945139	+	LTR/Gypsy-rnd-1_family-34	chr5	21944660	21944900	+	ID=chr5.repeat.10808;Name=LTR/Gypsy
chr5	21960906	21961474	+	LTR/Copia-rnd-4_family-284	chr5	21960906	21960953	+	ID=chr5.repeat.10824;Name=LTR/Copia
chr5	21967358	21967844	+	LTR/Gypsy-rnd-1_family-128	chr5	21967494	21967842	+	ID=chr5.repeat.10831;Name=LTR/Gypsy
chr5	21979960	21980118	+	LTR/Copia-rnd-1_family-848	chr5	21979790	21980223	+	ID=chr5.repeat.10836;Name=LTR/Copia
chr5	21980358	21980991	+	LTR/Copia-rnd-1_family-531	chr5	21980353	21980994	+	ID=chr5.repeat.10838;Name=LTR/Copia
chr5	21981886	21982420	+	LTR/Copia-rnd-4_family-59	chr5	21981377	21982956	+	ID=chr5.repeat.10841;Name=LTR/Copia
chr5	21982458	21982945	+	LTR/Copia-rnd-1_family-541	chr5	21981377	21982956	+	ID=chr5.repeat.10841;Name=LTR/Copia
chr5	21989433	21989597	+	LTR/Gypsy-rnd-1_family-111	chr5	21989433	21989606	+	ID=chr5.repeat.10844;Name=LTR/Gypsy
chr5	21995386	21996045	+	LTR/Gypsy-rnd-1_family-113	chr5	21996040	21996231	+	ID=chr5.repeat.10857;Name=LTR/Gypsy
chr5	22004884	22008636	+	LTR/Gypsy-rnd-1_family-1	chr5	22005809	22005966	+	ID=chr5.repeat.10868;Name=LTR/Gypsy
chr5	22004884	22008636	+	LTR/Gypsy-rnd-1_family-1	chr5	22006183	22006773	+	ID=chr5.repeat.10870;Name=LTR/Gypsy
chr5	22004884	22008636	+	LTR/Gypsy-rnd-1_family-1	chr5	22007472	22008624	+	ID=chr5.repeat.10872;Name=LTR/Gypsy
chr5	22012665	22013023	+	LTR/Gypsy-rnd-1_family-73	chr5	22012865	22012920	+	ID=chr5.repeat.10875;Name=LTR/Gypsy
chr5	22017918	22018275	+	LTR/Gypsy-rnd-1_family-73	chr5	22018116	22018189	+	ID=chr5.repeat.10883;Name=LTR/Gypsy
chr5	22023421	22024777	+	LTR/Gypsy-rnd-1_family-54	chr5	22024681	22024775	+	ID=chr5.repeat.10894;Name=LTR/Gypsy
chr5	22086843	22089499	+	LTR/Gypsy-rnd-1_family-4	chr5	22087807	22088145	+	ID=chr5.repeat.10930;Name=LTR/Gypsy
chr5	22114869	22117394	+	LTR/Gypsy-rnd-1_family-4	chr5	22115234	22118796	+	ID=chr5.repeat.10942;Name=LTR/Gypsy
chr5	22138326	22143178	+	LTR/Gypsy-rnd-1_family-33	chr5	22143136	22143151	+	ID=chr5.repeat.10961;Name=LTR/Gypsy
chr5	22180947	22181059	+	LTR/Gypsy-rnd-1_family-245	chr5	22181052	22181076	+	ID=chr5.repeat.10991;Name=LTR/Gypsy
chr5	22194495	22196201	+	LTR/Gypsy-rnd-1_family-4	chr5	22194617	22196194	+	ID=chr5.repeat.10999;Name=LTR/Gypsy
chr5	22218176	22218420	+	LTR/Copia-rnd-1_family-428	chr5	22218333	22218420	+	ID=chr5.repeat.11009;Name=LTR/Copia
chr5	22228465	22228658	+	LTR/Gypsy-rnd-6_family-122	chr5	22228570	22228633	+	ID=chr5.repeat.11016;Name=LTR/Gypsy
chr5	22251364	22253003	+	LTR/Copia-rnd-5_family-2202	chr5	22252750	22253417	+	ID=chr5.repeat.11027;Name=LTR/Copia
chr5	22303866	22306309	+	LTR/Gypsy-rnd-4_family-439	chr5	22306305	22306426	+	ID=chr5.repeat.11057;Name=LTR/Gypsy
chr5	22306305	22306509	+	LTR/Gypsy-rnd-1_family-4	chr5	22306305	22306426	+	ID=chr5.repeat.11057;Name=LTR/Gypsy
chr5	22306585	22307784	+	LTR/Gypsy-rnd-1_family-4	chr5	22306978	22307370	+	ID=chr5.repeat.11058;Name=LTR/Gypsy
chr5	22319509	22321530	+	LTR/Gypsy-rnd-4_family-439	chr5	22318946	22319874	+	ID=chr5.repeat.11063;Name=LTR/Gypsy
chr5	22393269	22393466	+	LTR/Gypsy-rnd-1_family-1085	chr5	22393231	22394307	+	ID=chr5.repeat.11127;Name=LTR/Gypsy
chr5	22421714	22422355	+	LTR/Gypsy-rnd-1_family-785	chr5	22421729	22421839	+	ID=chr5.repeat.11150;Name=LTR/Gypsy
chr5	22421714	22422355	+	LTR/Gypsy-rnd-1_family-785	chr5	22422096	22422241	+	ID=chr5.repeat.11151;Name=LTR/Gypsy
chr5	22422773	22423905	+	LTR/Gypsy-rnd-1_family-871	chr5	22422468	22424103	+	ID=chr5.repeat.11152;Name=LTR/Gypsy
chr5	22428084	22428150	+	LTR/Gypsy-rnd-1_family-1142	chr5	22426331	22428087	+	ID=chr5.repeat.11156;Name=LTR/Gypsy
chr5	22432065	22432285	+	LTR/Gypsy-rnd-1_family-628	chr5	22431957	22433016	+	ID=chr5.repeat.11162;Name=LTR/Gypsy
chr5	22441601	22441633	+	LTR/Gypsy-rnd-6_family-1333	chr5	22441326	22444620	+	ID=chr5.repeat.11179;Name=LTR/Gypsy
chr5	22441635	22441825	+	LTR/Gypsy-rnd-1_family-1141	chr5	22441326	22444620	+	ID=chr5.repeat.11179;Name=LTR/Gypsy
chr5	22443345	22444623	+	LTR/Gypsy-rnd-1_family-502	chr5	22441326	22444620	+	ID=chr5.repeat.11179;Name=LTR/Gypsy
chr5	22443345	22444623	+	LTR/Gypsy-rnd-1_family-502	chr5	22444621	22447189	+	ID=chr5.repeat.11180;Name=LTR/Gypsy
chr5	22444609	22446067	+	LTR/Gypsy-rnd-1_family-502	chr5	22441326	22444620	+	ID=chr5.repeat.11179;Name=LTR/Gypsy
chr5	22444609	22446067	+	LTR/Gypsy-rnd-1_family-502	chr5	22444621	22447189	+	ID=chr5.repeat.11180;Name=LTR/Gypsy
chr5	22446154	22447187	+	LTR/Gypsy-rnd-1_family-287	chr5	22444621	22447189	+	ID=chr5.repeat.11180;Name=LTR/Gypsy
chr5	22447179	22447520	+	LTR/Gypsy-rnd-1_family-287	chr5	22444621	22447189	+	ID=chr5.repeat.11180;Name=LTR/Gypsy
chr5	22476010	22480139	+	LTR/Gypsy-rnd-1_family-14	chr5	22476088	22476214	+	ID=chr5.repeat.11196;Name=LTR/Gypsy
chr5	22476010	22480139	+	LTR/Gypsy-rnd-1_family-14	chr5	22478793	22481187	+	ID=chr5.repeat.11199;Name=LTR/Gypsy
chr5	22482054	22483630	+	LTR/Gypsy-rnd-1_family-16	chr5	22482069	22482323	+	ID=chr5.repeat.11203;Name=LTR/Gypsy
chr5	22483776	22483922	+	LTR/Gypsy-rnd-1_family-372	chr5	22483770	22483832	+	ID=chr5.repeat.11206;Name=LTR/Gypsy
chr5	22486141	22486537	+	LTR/Gypsy-rnd-1_family-129	chr5	22486271	22486781	+	ID=chr5.repeat.11209;Name=LTR/Gypsy
chr5	22486580	22487029	+	LTR/Gypsy-rnd-1_family-129	chr5	22486271	22486781	+	ID=chr5.repeat.11209;Name=LTR/Gypsy
chr5	22486580	22487029	+	LTR/Gypsy-rnd-1_family-129	chr5	22486930	22487030	+	ID=chr5.repeat.11210;Name=LTR/Gypsy
chr5	22489550	22489869	+	DNA-rnd-1_family-347	chr5	22489672	22489735	+	ID=chr5.repeat.11212;Name=DNA
chr5	22504277	22506254	+	LTR/Gypsy-rnd-1_family-84	chr5	22504621	22504817	+	ID=chr5.repeat.11224;Name=LTR/Gypsy
chr5	22541453	22542355	+	LTR/Gypsy-rnd-1_family-4	chr5	22542212	22542350	+	ID=chr5.repeat.11254;Name=LTR/Gypsy
chr5	22546583	22547972	+	LTR/Gypsy-rnd-1_family-10	chr5	22547210	22547375	+	ID=chr5.repeat.11261;Name=LTR/Gypsy
chr5	22546583	22547972	+	LTR/Gypsy-rnd-1_family-10	chr5	22547641	22547956	+	ID=chr5.repeat.11262;Name=LTR/Gypsy
chr5	22548120	22548642	+	LTR/Gypsy-rnd-1_family-4	chr5	22548489	22548627	+	ID=chr5.repeat.11265;Name=LTR/Gypsy
chr5	22548982	22549156	+	LTR/Gypsy-rnd-5_family-576	chr5	22549123	22549166	+	ID=chr5.repeat.11268;Name=LTR/Gypsy
chr5	22549123	22549203	+	LTR/Gypsy-rnd-1_family-4	chr5	22549123	22549166	+	ID=chr5.repeat.11268;Name=LTR/Gypsy
chr5	22642579	22642664	+	LTR/Gypsy-rnd-1_family-306	chr5	22642579	22642664	+	ID=chr5.repeat.11323;Name=LTR/Gypsy
chr5	22645433	22646563	+	LTR/Gypsy-rnd-1_family-120	chr5	22645527	22645567	+	ID=chr5.repeat.11327;Name=LTR/Gypsy
chr5	22660312	22661118	+	LTR/Gypsy-rnd-1_family-24	chr5	22660409	22660439	+	ID=chr5.repeat.11336;Name=LTR/Gypsy
chr5	22660312	22661118	+	LTR/Gypsy-rnd-1_family-24	chr5	22660699	22660790	+	ID=chr5.repeat.11337;Name=LTR/Gypsy
chr5	22660312	22661118	+	LTR/Gypsy-rnd-1_family-24	chr5	22661016	22661062	+	ID=chr5.repeat.11338;Name=LTR/Gypsy
chr5	22661416	22662131	+	LTR/Gypsy-rnd-1_family-22	chr5	22661305	22661617	+	ID=chr5.repeat.11340;Name=LTR/Gypsy
chr5	22662958	22663405	+	LTR/Gypsy-rnd-1_family-192	chr5	22663187	22663379	+	ID=chr5.repeat.11342;Name=LTR/Gypsy
chr5	22680342	22681068	+	LTR/Gypsy-rnd-1_family-410	chr5	22681046	22681255	+	ID=chr5.repeat.11355;Name=LTR/Gypsy
chr5	22681068	22682038	+	LTR/Gypsy-rnd-1_family-4	chr5	22681046	22681255	+	ID=chr5.repeat.11355;Name=LTR/Gypsy
chr5	22683551	22684659	+	LTR/Gypsy-rnd-4_family-439	chr5	22682340	22683575	+	ID=chr5.repeat.11358;Name=LTR/Gypsy
chr5	22684660	22687033	+	LTR/Gypsy-rnd-1_family-22	chr5	22685201	22685310	+	ID=chr5.repeat.11361;Name=LTR/Gypsy
chr5	22684660	22687033	+	LTR/Gypsy-rnd-1_family-22	chr5	22685524	22685855	+	ID=chr5.repeat.11362;Name=LTR/Gypsy
chr5	22689878	22691856	+	LTR/Gypsy-rnd-1_family-16	chr5	22690009	22690118	+	ID=chr5.repeat.11369;Name=LTR/Gypsy
chr5	22689878	22691856	+	LTR/Gypsy-rnd-1_family-16	chr5	22690353	22690627	+	ID=chr5.repeat.11370;Name=LTR/Gypsy
chr5	22774143	22774571	+	LTR/Gypsy-rnd-1_family-113	chr5	22774058	22774149	+	ID=chr5.repeat.11412;Name=LTR/Gypsy
chr5	22778917	22779406	+	LTR/Gypsy-rnd-1_family-51	chr5	22779044	22779265	+	ID=chr5.repeat.11417;Name=LTR/Gypsy
chr5	22782277	22783403	+	LTR/Gypsy-rnd-1_family-12	chr5	22782080	22782317	+	ID=chr5.repeat.11425;Name=LTR/Gypsy
chr5	22791285	22791979	+	LTR/Gypsy-rnd-1_family-384	chr5	22791285	22791921	+	ID=chr5.repeat.11432;Name=LTR/Gypsy
chr5	22804156	22806658	+	LTR/Gypsy-rnd-1_family-2	chr5	22802386	22804583	+	ID=chr5.repeat.11443;Name=LTR/Gypsy
chr5	22804156	22806658	+	LTR/Gypsy-rnd-1_family-2	chr5	22804828	22805164	+	ID=chr5.repeat.11446;Name=LTR/Gypsy
chr5	22804156	22806658	+	LTR/Gypsy-rnd-1_family-2	chr5	22805326	22805552	+	ID=chr5.repeat.11448;Name=LTR/Gypsy
chr5	22804156	22806658	+	LTR/Gypsy-rnd-1_family-2	chr5	22805737	22806149	+	ID=chr5.repeat.11449;Name=LTR/Gypsy
chr5	22809513	22810410	+	LTR/Gypsy-rnd-1_family-2	chr5	22809814	22810032	+	ID=chr5.repeat.11455;Name=LTR/Gypsy
chr5	22811580	22812589	+	LTR/Gypsy-rnd-1_family-131	chr5	22811885	22812502	+	ID=chr5.repeat.11457;Name=LTR/Gypsy
chr5	22817189	22818155	+	LTR/Gypsy-rnd-1_family-61	chr5	22817189	22818181	+	ID=chr5.repeat.11462;Name=LTR/Gypsy
chr5	22827541	22828554	+	LTR/Gypsy-rnd-1_family-72	chr5	22828433	22828519	+	ID=chr5.repeat.11476;Name=LTR/Gypsy
chr5	22838731	22839657	+	LTR/Gypsy-rnd-1_family-567	chr5	22839357	22839445	+	ID=chr5.repeat.11483;Name=LTR/Gypsy
chr5	22905007	22910633	+	LTR/Gypsy-rnd-1_family-5	chr5	22905280	22905618	+	ID=chr5.repeat.11504;Name=LTR/Gypsy
chr5	22905007	22910633	+	LTR/Gypsy-rnd-1_family-5	chr5	22905802	22908935	+	ID=chr5.repeat.11507;Name=LTR/Gypsy
chr5	22905007	22910633	+	LTR/Gypsy-rnd-1_family-5	chr5	22909151	22909191	+	ID=chr5.repeat.11509;Name=LTR/Gypsy
chr5	22919030	22919716	+	LTR/Gypsy-rnd-1_family-384	chr5	22919030	22919666	+	ID=chr5.repeat.11516;Name=LTR/Gypsy
chr5	22919830	22920521	+	LTR/Gypsy-rnd-1_family-233	chr5	22919844	22920654	+	ID=chr5.repeat.11517;Name=LTR/Gypsy
chr5	22941072	22942885	+	LTR/Gypsy-rnd-1_family-74	chr5	22941471	22941532	+	ID=chr5.repeat.11530;Name=LTR/Gypsy
chr5	22943229	22945383	+	LTR/Gypsy-rnd-1_family-122	chr5	22943895	22944061	+	ID=chr5.repeat.11532;Name=LTR/Gypsy
chr5	22943229	22945383	+	LTR/Gypsy-rnd-1_family-122	chr5	22944553	22944857	+	ID=chr5.repeat.11534;Name=LTR/Gypsy
chr5	22992039	22992215	+	LTR/Gypsy-rnd-1_family-91	chr5	22992041	22992103	+	ID=chr5.repeat.11552;Name=LTR/Gypsy
chr5	22993632	22994110	+	LTR/Gypsy-rnd-1_family-45	chr5	22993628	22994111	+	ID=chr5.repeat.11553;Name=LTR/Gypsy
chr5	22994497	22994664	+	LTR/Gypsy-rnd-1_family-81	chr5	22994385	22994659	+	ID=chr5.repeat.11554;Name=LTR/Gypsy
chr5	23000944	23002367	+	LTR/Gypsy-rnd-1_family-1091	chr5	23000877	23001834	+	ID=chr5.repeat.11560;Name=LTR/Gypsy
chr5	23003195	23003987	+	LTR/Gypsy-rnd-1_family-911	chr5	23003223	23003585	+	ID=chr5.repeat.11562;Name=LTR/Gypsy
chr5	23046380	23046611	+	LTR/Copia-rnd-1_family-307	chr5	23046445	23046623	+	ID=chr5.repeat.11578;Name=LTR/Copia
chr5	23048076	23048319	+	LTR/Copia-rnd-1_family-848	chr5	23047831	23048348	+	ID=chr5.repeat.11581;Name=LTR/Copia
chr5	23052115	23053156	+	LTR/Copia-rnd-4_family-59	chr5	23052035	23053745	+	ID=chr5.repeat.11588;Name=LTR/Copia
chr5	23053194	23053709	+	LTR/Copia-rnd-1_family-541	chr5	23052035	23053745	+	ID=chr5.repeat.11588;Name=LTR/Copia
chr5	23065083	23065996	+	LTR/Gypsy-rnd-1_family-15	chr5	23065374	23065476	+	ID=chr5.repeat.11594;Name=LTR/Gypsy
chr5	23068206	23068317	+	LTR/Gypsy-rnd-1_family-846	chr5	23068189	23068239	+	ID=chr5.repeat.11595;Name=LTR/Gypsy
chr5	23079440	23079570	+	LTR/Gypsy-rnd-1_family-412	chr5	23079544	23079906	+	ID=chr5.repeat.11606;Name=LTR/Gypsy
chr5	23079625	23079861	+	LTR/Gypsy-rnd-1_family-92	chr5	23079544	23079906	+	ID=chr5.repeat.11606;Name=LTR/Gypsy
chr5	23135896	23136073	+	LTR/Gypsy-rnd-1_family-922	chr5	23135955	23138006	+	ID=chr5.repeat.11638;Name=LTR/Gypsy
chr5	23136290	23137306	+	LTR/Gypsy-rnd-1_family-1187	chr5	23135955	23138006	+	ID=chr5.repeat.11638;Name=LTR/Gypsy
chr5	23137312	23138002	+	LTR/Gypsy-rnd-1_family-1152	chr5	23135955	23138006	+	ID=chr5.repeat.11638;Name=LTR/Gypsy
chr5	23138003	23138533	+	LTR/Gypsy-rnd-1_family-9	chr5	23135955	23138006	+	ID=chr5.repeat.11638;Name=LTR/Gypsy
chr5	23145454	23145699	+	LTR/Gypsy-rnd-1_family-1152	chr5	23145465	23145661	+	ID=chr5.repeat.11640;Name=LTR/Gypsy
chr5	23145903	23146063	+	LTR/Gypsy-rnd-1_family-922	chr5	23145999	23146246	+	ID=chr5.repeat.11642;Name=LTR/Gypsy
chr5	23152648	23153449	+	LTR/Gypsy-rnd-1_family-76	chr5	23153189	23153374	+	ID=chr5.repeat.11647;Name=LTR/Gypsy
chr5	23154519	23155798	+	LTR/Gypsy-rnd-1_family-73	chr5	23155622	23155696	+	ID=chr5.repeat.11650;Name=LTR/Gypsy
chr5	23168723	23171670	+	LTR/Copia-rnd-1_family-617	chr5	23168740	23169568	+	ID=chr5.repeat.11651;Name=LTR/Copia
chr5	23168723	23171670	+	LTR/Copia-rnd-1_family-617	chr5	23170313	23170635	+	ID=chr5.repeat.11652;Name=LTR/Copia
chr5	23168723	23171670	+	LTR/Copia-rnd-1_family-617	chr5	23170795	23171660	+	ID=chr5.repeat.11653;Name=LTR/Copia
chr5	23171924	23172671	+	LTR/Copia-rnd-1_family-368	chr5	23171842	23173422	+	ID=chr5.repeat.11654;Name=LTR/Copia
chr5	23172661	23173388	+	LTR/Copia-rnd-1_family-656	chr5	23171842	23173422	+	ID=chr5.repeat.11654;Name=LTR/Copia
chr2	44253300	44253510	+	DNA/TcMar-Stowaway-rnd-1_family-313	chr2	44253451	44253510	+	ID=chr2.repeat.19160;Name=DNA/TcMar
chr2	44256843	44257225	+	LTR/Copia-rnd-1_family-1198	chr2	44256648	44257717	+	ID=chr2.repeat.19163;Name=LTR/Copia
chr2	44257281	44257717	+	LTR/Copia-rnd-1_family-1120	chr2	44256648	44257717	+	ID=chr2.repeat.19163;Name=LTR/Copia
chr2	44405318	44406293	+	LTR/Copia-rnd-1_family-496	chr2	44405329	44406351	+	ID=chr2.repeat.19191;Name=LTR/Copia
chr2	44407085	44408492	+	LTR/Copia-rnd-1_family-617	chr2	44407110	44408492	+	ID=chr2.repeat.19193;Name=LTR/Copia
chr2	44408724	44409516	+	LTR/Copia-rnd-1_family-368	chr2	44408724	44410345	+	ID=chr2.repeat.19194;Name=LTR/Copia
chr2	44409579	44410361	+	LTR/Copia-rnd-1_family-656	chr2	44408724	44410345	+	ID=chr2.repeat.19194;Name=LTR/Copia
chr2	44418880	44418922	+	LTR/Copia-rnd-6_family-1470	chr2	44418777	44420158	+	ID=chr2.repeat.19197;Name=LTR/Copia
chr2	44419007	44419212	+	LTR/Copia-rnd-1_family-848	chr2	44418777	44420158	+	ID=chr2.repeat.19197;Name=LTR/Copia
chr2	44419396	44420158	+	LTR/Copia-rnd-1_family-531	chr2	44418777	44420158	+	ID=chr2.repeat.19197;Name=LTR/Copia
chr2	44434097	44434139	+	LTR/Copia-rnd-6_family-1470	chr2	44433994	44435375	+	ID=chr2.repeat.19199;Name=LTR/Copia
chr2	44434224	44434429	+	LTR/Copia-rnd-1_family-848	chr2	44433994	44435375	+	ID=chr2.repeat.19199;Name=LTR/Copia
chr2	44434613	44435375	+	LTR/Copia-rnd-1_family-531	chr2	44433994	44435375	+	ID=chr2.repeat.19199;Name=LTR/Copia
chr2	44647048	44647246	+	LTR/Copia-rnd-1_family-307	chr2	44647115	44647244	+	ID=chr2.repeat.19268;Name=LTR/Copia
chr2	44858893	44859237	+	LTR/Copia-rnd-1_family-307	chr2	44858897	44859021	+	ID=chr2.repeat.19301;Name=LTR/Copia
chr2	44858893	44859237	+	LTR/Copia-rnd-1_family-307	chr2	44859058	44859231	+	ID=chr2.repeat.19304;Name=LTR/Copia
chr2	44873783	44875615	+	LTR/Copia-rnd-1_family-722	chr2	44874028	44875632	+	ID=chr2.repeat.19310;Name=LTR/Copia
chr2	45170448	45170486	+	DNA/hAT-Tip100-rnd-1_family-525	chr2	45170449	45170494	+	ID=chr2.repeat.19381;Name=DNA/hAT
chr2	45358478	45358701	+	LTR/Copia-rnd-1_family-766	chr2	45358478	45359027	+	ID=chr2.repeat.19426;Name=LTR/Copia
chr2	45358732	45358770	+	LTR/Copia-rnd-5_family-58	chr2	45358478	45359027	+	ID=chr2.repeat.19426;Name=LTR/Copia
chr2	46013841	46015885	+	LTR/Copia-rnd-1_family-308	chr2	46014026	46016137	+	ID=chr2.repeat.19562;Name=LTR/Copia
chr2	46015983	46016155	+	LTR/Copia-rnd-1_family-815	chr2	46014026	46016137	+	ID=chr2.repeat.19562;Name=LTR/Copia
chr2	46016714	46016968	+	LTR/Copia-rnd-1_family-1207	chr2	46016475	46016964	+	ID=chr2.repeat.19564;Name=LTR/Copia
chr2	46017170	46017507	+	LTR/Copia-rnd-1_family-1207	chr2	46017487	46017876	+	ID=chr2.repeat.19565;Name=LTR/Copia
chr2	46165451	46165842	+	LTR/Copia-rnd-1_family-1070	chr2	46165819	46166069	+	ID=chr2.repeat.19609;Name=LTR/Copia
chr2	46197732	46197828	+	LTR/Copia-rnd-1_family-307	chr2	46197750	46197828	+	ID=chr2.repeat.19611;Name=LTR/Copia
chr2	46197839	46197987	+	LTR/Copia-rnd-1_family-307	chr2	46197841	46197972	+	ID=chr2.repeat.19612;Name=LTR/Copia
chr2	46232369	46232608	+	LTR/Copia-rnd-1_family-307	chr2	46232377	46232593	+	ID=chr2.repeat.19616;Name=LTR/Copia
chr2	46454837	46455083	+	LTR/Gypsy-rnd-1_family-922	chr2	46454837	46455100	+	ID=chr2.repeat.19672;Name=LTR/Gypsy
chr2	46478507	46478772	+	LTR/Copia-rnd-1_family-307	chr2	46478611	46478788	+	ID=chr2.repeat.19676;Name=LTR/Copia
chr2	46890955	46891150	+	LTR/Copia-rnd-1_family-584	chr2	46890462	46891159	+	ID=chr2.repeat.19767;Name=LTR/Copia
chr2	47128719	47129238	+	LTR/Gypsy-rnd-1_family-527	chr2	47129099	47129184	+	ID=chr2.repeat.19828;Name=LTR/Gypsy
chr2	47405027	47405780	+	LTR/Gypsy-rnd-1_family-26	chr2	47404822	47407385	+	ID=chr2.repeat.19895;Name=LTR/Gypsy
chr2	47406573	47406866	+	LTR/Gypsy-rnd-4_family-438	chr2	47404822	47407385	+	ID=chr2.repeat.19895;Name=LTR/Gypsy
chr2	47494517	47494644	+	LTR/Gypsy-rnd-1_family-1004	chr2	47494517	47495007	+	ID=chr2.repeat.19915;Name=LTR/Gypsy
chr2	47494619	47494799	+	LTR/Gypsy-rnd-1_family-922	chr2	47494517	47495007	+	ID=chr2.repeat.19915;Name=LTR/Gypsy
chr2	47754953	47755254	+	DNA/Harbinger-rnd-1_family-1060	chr2	47754902	47755057	+	ID=chr2.repeat.19959;Name=DNA/Harbinger
chr2	48300197	48300828	+	LTR/Gypsy-rnd-1_family-81	chr2	48300195	48301102	+	ID=chr2.repeat.20089;Name=LTR/Gypsy
chr2	48314460	48317323	+	LTR/Gypsy-rnd-1_family-526	chr2	48315537	48315571	+	ID=chr2.repeat.20094;Name=LTR/Gypsy
chr2	48314460	48317323	+	LTR/Gypsy-rnd-1_family-526	chr2	48315712	48315928	+	ID=chr2.repeat.20097;Name=LTR/Gypsy
chr2	48428414	48430108	+	LTR/Gypsy-rnd-1_family-293	chr2	48428414	48431490	+	ID=chr2.repeat.20137;Name=LTR/Gypsy
chr2	48430493	48431490	+	LTR/Gypsy-rnd-1_family-306	chr2	48428414	48431490	+	ID=chr2.repeat.20137;Name=LTR/Gypsy
chr2	48484095	48484284	+	LTR/Copia-rnd-1_family-361	chr2	48484095	48484292	+	ID=chr2.repeat.20164;Name=LTR/Copia
chr2	48515375	48515857	+	DNA/hAT-Ac-rnd-1_family-976	chr2	48515649	48515856	+	ID=chr2.repeat.20189;Name=DNA/hAT
chr2	48530383	48530603	+	LTR/Copia-rnd-6_family-966	chr2	48530388	48530797	+	ID=chr2.repeat.20197;Name=LTR/Copia
chr2	48557230	48557321	+	LTR/Copia-rnd-1_family-1055	chr2	48556507	48557258	+	ID=chr2.repeat.20210;Name=LTR/Copia
chr6	24936190	24940931	+	LTR/Gypsy-rnd-1_family-33	chr6	24937537	24937737	+	ID=chr6.repeat.15100;Name=LTR/Gypsy
chr6	24936190	24940931	+	LTR/Gypsy-rnd-1_family-33	chr6	24937975	24938152	+	ID=chr6.repeat.15101;Name=LTR/Gypsy
chr6	24936190	24940931	+	LTR/Gypsy-rnd-1_family-33	chr6	24938586	24939356	+	ID=chr6.repeat.15104;Name=LTR/Gypsy
chr6	24936190	24940931	+	LTR/Gypsy-rnd-1_family-33	chr6	24939451	24939645	+	ID=chr6.repeat.15105;Name=LTR/Gypsy
chr6	24936190	24940931	+	LTR/Gypsy-rnd-1_family-33	chr6	24940291	24940671	+	ID=chr6.repeat.15106;Name=LTR/Gypsy
chr6	24941061	24941789	+	LTR/Gypsy-rnd-1_family-33	chr6	24941259	24941677	+	ID=chr6.repeat.15107;Name=LTR/Gypsy
chr6	24941863	24942089	+	LTR/Gypsy-rnd-1_family-33	chr6	24941849	24941889	+	ID=chr6.repeat.15109;Name=LTR/Gypsy
chr6	25018518	25021567	+	LTR/Gypsy-rnd-1_family-56	chr6	25020147	25020765	+	ID=chr6.repeat.15166;Name=LTR/Gypsy
chr6	25018518	25021567	+	LTR/Gypsy-rnd-1_family-56	chr6	25020743	25021098	+	ID=chr6.repeat.15167;Name=LTR/Gypsy
chr6	25021664	25021923	+	LTR/Gypsy-rnd-1_family-15	chr6	25021912	25024061	+	ID=chr6.repeat.15169;Name=LTR/Gypsy
chr6	25021896	25022007	+	LTR/Gypsy-rnd-1_family-270	chr6	25021912	25024061	+	ID=chr6.repeat.15169;Name=LTR/Gypsy
chr6	25023838	25025161	+	LTR/Gypsy-rnd-1_family-29	chr6	25021912	25024061	+	ID=chr6.repeat.15169;Name=LTR/Gypsy
[truncated: 63,536 more rows]

## Sheet: Sheet2
Solanum lycopersicum
Co-ordinates of repetitive elements identified by RepeatModeler					Co-ordinates of repetitive elements identified by PGSC_DM_v4.03
Chromosome	Start	End	Strand	Annotation	Chromosome	Start	End	Strand	Annotation
chr0	6113	7032	+	LTR/Gypsy-rnd-6_family-1519	chr0	6112	6888	+	repeat_class=LTR/Gypsy;score=2527
chr0	7040	12232	+	LTR/Gypsy-rnd-1_family-109	chr0	7040	10177	+	repeat_class=LTR/Gypsy;score=14051
chr0	7040	12232	+	LTR/Gypsy-rnd-1_family-109	chr0	10888	12231	+	repeat_class=LTR/Gypsy;score=3793
chr0	24698	26432	+	LTR/Gypsy-rnd-5_family-2086	chr0	24690	26435	+	repeat_class=LTR/Gypsy;score=7528
chr0	26433	38074	+	LTR/Gypsy-rnd-4_family-11	chr0	24690	26435	+	repeat_class=LTR/Gypsy;score=7528
chr0	26433	38074	+	LTR/Gypsy-rnd-4_family-11	chr0	26436	28943	+	repeat_class=LTR/Gypsy;score=11109
chr0	26433	38074	+	LTR/Gypsy-rnd-4_family-11	chr0	29596	32708	+	repeat_class=LTR/Gypsy;score=17752
chr0	26433	38074	+	LTR/Gypsy-rnd-4_family-11	chr0	34021	37458	+	repeat_class=LTR/Gypsy;score=15145
chr0	38117	38271	+	LTR/Gypsy-rnd-4_family-11	chr0	38268	38388	+	repeat_class=LTR/Gypsy;score=416
chr0	38272	38389	+	LTR/Gypsy-rnd-5_family-2086	chr0	38268	38388	+	repeat_class=LTR/Gypsy;score=416
chr0	38394	42210	+	LTR/Gypsy-rnd-5_family-13	chr0	38394	42210	+	repeat_class=LTR/Gypsy;score=9052
chr0	42211	48078	+	LTR/Gypsy-rnd-5_family-13	chr0	46357	48086	+	repeat_class=LTR/Gypsy;score=5267
chr0	42211	48078	+	LTR/Gypsy-rnd-5_family-13	chr0	48076	49095	+	repeat_class=LTR/Gypsy;score=3517
chr0	48076	48383	+	LTR/Gypsy-rnd-1_family-62	chr0	46357	48086	+	repeat_class=LTR/Gypsy;score=5267
chr0	48076	48383	+	LTR/Gypsy-rnd-1_family-62	chr0	48076	49095	+	repeat_class=LTR/Gypsy;score=3517
chr0	50931	57113	+	LTR/Gypsy-rnd-6_family-1508	chr0	51581	56323	+	repeat_class=LTR/Gypsy;score=10665
chr0	50931	57113	+	LTR/Gypsy-rnd-6_family-1508	chr0	56734	57852	+	repeat_class=LTR/Gypsy;score=4298
chr0	75682	82953	+	LTR/Gypsy-rnd-6_family-1508	chr0	77095	78994	+	repeat_class=LTR/Gypsy;score=2260
chr0	108195	109073	+	LTR/Gypsy-rnd-4_family-273	chr0	108194	108336	+	repeat_class=LTR/Gypsy;score=1820
chr0	109285	117738	+	LTR/Gypsy-rnd-1_family-23	chr0	116046	118096	+	repeat_class=LTR/Gypsy;score=4852
chr0	117855	119015	+	LTR/Gypsy-rnd-6_family-1508	chr0	116046	118096	+	repeat_class=LTR/Gypsy;score=4852
chr0	139254	139883	+	LTR/Gypsy-rnd-1_family-67	chr0	139472	139895	+	repeat_class=LTR/Gypsy;score=940
chr0	139884	140892	+	LTR/Gypsy-rnd-1_family-115	chr0	139472	139895	+	repeat_class=LTR/Gypsy;score=940
chr0	141180	141278	+	LTR/Gypsy-rnd-1_family-472	chr0	141137	141278	+	repeat_class=LTR/Gypsy;score=354
chr0	141964	144355	+	LTR/Gypsy-rnd-1_family-20	chr0	144348	144839	+	repeat_class=LTR/Gypsy;score=1673
chr0	144572	144844	+	LTR/Gypsy-rnd-5_family-1035	chr0	144348	144839	+	repeat_class=LTR/Gypsy;score=1673
chr0	144572	144844	+	LTR/Gypsy-rnd-5_family-1035	chr0	144836	145293	+	repeat_class=LTR/Gypsy;score=6520
chr0	155055	156038	+	LTR/Gypsy-rnd-1_family-212	chr0	155056	156766	+	repeat_class=LTR/Gypsy;score=7356
chr0	156797	164065	+	LTR/Gypsy-rnd-1_family-62	chr0	157879	164139	+	repeat_class=LTR/Gypsy;score=24949
chr0	164540	165546	+	LTR/Gypsy-rnd-1_family-212	chr0	164539	166273	+	repeat_class=LTR/Gypsy;score=7146
chr0	166334	167141	+	LTR/Gypsy-rnd-1_family-39	chr0	166431	167155	+	repeat_class=LTR/Gypsy;score=1808
chr0	167147	167949	+	LTR/Gypsy-rnd-1_family-23	chr0	166431	167155	+	repeat_class=LTR/Gypsy;score=1808
chr0	171877	172409	+	LTR/Gypsy-rnd-1_family-169	chr0	172393	173079	+	repeat_class=LTR/Gypsy;score=1831
chr0	173115	173702	+	LTR/Gypsy-rnd-1_family-93	chr0	173061	173699	+	repeat_class=LTR/Gypsy;score=2863
chr0	184815	189009	+	LTR/Gypsy-rnd-4_family-273	chr0	184825	184838	+	repeat_class=LTR/Gypsy;score=1277
chr0	184815	189009	+	LTR/Gypsy-rnd-4_family-273	chr0	185233	185565	+	repeat_class=LTR/Gypsy;score=1277
chr0	318653	318766	+	LTR/Copia-rnd-1_family-294	chr0	318433	318810	+	repeat_class=LTR/Copia;score=2442
chr0	326970	327462	+	LTR/Gypsy-rnd-1_family-146	chr0	326904	326991	+	repeat_class=LTR/Gypsy;score=263
chr0	326970	327462	+	LTR/Gypsy-rnd-1_family-146	chr0	326970	327462	+	repeat_class=LTR/Gypsy;score=2620
chr0	327463	327661	+	LTR/Gypsy-rnd-1_family-491	chr0	327653	329116	+	repeat_class=LTR/Gypsy;score=8252
chr0	327683	328103	+	LTR/Gypsy-rnd-6_family-1253	chr0	327653	329116	+	repeat_class=LTR/Gypsy;score=8252
chr0	328128	329116	+	LTR/Gypsy-rnd-1_family-146	chr0	327653	329116	+	repeat_class=LTR/Gypsy;score=8252
chr0	329119	332939	+	LTR/Gypsy-rnd-1_family-146	chr0	329119	337012	+	repeat_class=LTR/Gypsy;score=24731
chr0	332942	333346	+	LTR/Gypsy-rnd-6_family-1253	chr0	329119	337012	+	repeat_class=LTR/Gypsy;score=24731
chr0	333461	337015	+	LTR/Gypsy-rnd-1_family-146	chr0	329119	337012	+	repeat_class=LTR/Gypsy;score=24731
chr0	338693	339921	+	LTR/Gypsy-rnd-1_family-242	chr0	338354	340755	+	repeat_class=LTR/Gypsy;score=10346
chr0	340649	344146	+	LTR/Gypsy-rnd-1_family-37	chr0	338354	340755	+	repeat_class=LTR/Gypsy;score=10346
chr0	340649	344146	+	LTR/Gypsy-rnd-1_family-37	chr0	341870	344150	+	repeat_class=LTR/Gypsy;score=11315
chr0	344249	348923	+	LTR/Gypsy-rnd-1_family-62	chr0	344151	350474	+	repeat_class=LTR/Gypsy;score=19018
chr0	349640	350474	+	LTR/Gypsy-rnd-1_family-37	chr0	344151	350474	+	repeat_class=LTR/Gypsy;score=19018
chr0	350471	351242	+	LTR/Gypsy-rnd-1_family-53	chr0	344151	350474	+	repeat_class=LTR/Gypsy;score=19018
chr0	351239	352425	+	LTR/Gypsy-rnd-1_family-37	chr0	351755	351969	+	repeat_class=LTR/Gypsy;score=1271
chr0	367252	367613	+	LTR/Gypsy-rnd-1_family-20	chr0	367247	367574	+	repeat_class=LTR/Gypsy;score=623
chr0	367630	367994	+	LTR/Gypsy-rnd-1_family-56	chr0	367630	367973	+	repeat_class=LTR/Gypsy;score=2033
chr0	380580	380715	+	LTR/Gypsy-rnd-1_family-4	chr0	380546	381429	+	repeat_class=LTR/Gypsy;score=3181
chr0	380841	381008	+	LTR/Gypsy-rnd-5_family-30	chr0	380546	381429	+	repeat_class=LTR/Gypsy;score=3181
chr0	381126	381298	+	LTR/Gypsy-rnd-1_family-86	chr0	380546	381429	+	repeat_class=LTR/Gypsy;score=3181
chr0	381530	382340	+	LTR/Gypsy-rnd-6_family-1522	chr0	381441	382340	+	repeat_class=LTR/Gypsy;score=4010
chr0	382755	383548	+	LTR/Gypsy-rnd-6_family-1519	chr0	382755	383549	+	repeat_class=LTR/Gypsy;score=2046
chr0	392792	393818	+	LTR/Gypsy-rnd-1_family-63	chr0	393316	393362	+	repeat_class=LTR/Gypsy;score=375
chr0	392792	393818	+	LTR/Gypsy-rnd-1_family-63	chr0	393360	393834	+	repeat_class=LTR/Gypsy;score=2892
chr0	393831	395427	+	LTR/Gypsy-rnd-1_family-63	chr0	393360	393834	+	repeat_class=LTR/Gypsy;score=2892
chr0	393831	395427	+	LTR/Gypsy-rnd-1_family-63	chr0	393822	396452	+	repeat_class=LTR/Gypsy;score=10607
chr0	395428	395519	+	LTR/Gypsy-rnd-1_family-583	chr0	393822	396452	+	repeat_class=LTR/Gypsy;score=10607
chr0	395500	396040	+	LTR/Gypsy-rnd-1_family-335	chr0	393822	396452	+	repeat_class=LTR/Gypsy;score=10607
chr0	396458	401528	+	LTR/Gypsy-rnd-5_family-30	chr0	396457	397837	+	repeat_class=LTR/Gypsy;score=4501
chr0	396458	401528	+	LTR/Gypsy-rnd-5_family-30	chr0	399368	401526	+	repeat_class=LTR/Gypsy;score=9441
chr0	405001	405243	+	LTR/Gypsy-rnd-5_family-809	chr0	405013	405076	+	repeat_class=LTR/Gypsy;score=264
chr0	405495	405612	+	LTR/Gypsy-rnd-4_family-415	chr0	405458	405533	+	repeat_class=LTR/Gypsy;score=268
chr0	407330	408502	+	LTR/Gypsy-rnd-4_family-202	chr0	408440	408511	+	repeat_class=LTR/Gypsy;score=254
chr0	408502	408713	+	LTR/Gypsy-rnd-1_family-68	chr0	408440	408511	+	repeat_class=LTR/Gypsy;score=254
chr0	410313	411413	+	LTR/Gypsy-rnd-1_family-46	chr0	411407	413863	+	repeat_class=LTR/Gypsy;score=13816
chr0	411414	413846	+	LTR/Gypsy-rnd-1_family-101	chr0	411407	413863	+	repeat_class=LTR/Gypsy;score=13816
chr0	413854	416107	+	LTR/Gypsy-rnd-1_family-62	chr0	411407	413863	+	repeat_class=LTR/Gypsy;score=13816
chr0	413854	416107	+	LTR/Gypsy-rnd-1_family-62	chr0	414843	416213	+	repeat_class=LTR/Gypsy;score=5543
chr0	494410	494443	+	LTR/Gypsy-rnd-1_family-20	chr0	494441	496439	+	repeat_class=LTR/Gypsy;score=8188
chr0	498820	500023	+	LTR/Gypsy-rnd-1_family-185	chr0	498820	503718	+	repeat_class=LTR/Gypsy;score=13688
chr0	500024	503715	+	LTR/Gypsy-rnd-1_family-20	chr0	498820	503718	+	repeat_class=LTR/Gypsy;score=13688
chr0	503716	507183	+	LTR/Gypsy-rnd-6_family-1508	chr0	498820	503718	+	repeat_class=LTR/Gypsy;score=13688
chr0	503716	507183	+	LTR/Gypsy-rnd-6_family-1508	chr0	506275	506413	+	repeat_class=LTR/Gypsy;score=460
chr0	503716	507183	+	LTR/Gypsy-rnd-6_family-1508	chr0	506411	507213	+	repeat_class=LTR/Gypsy;score=3679
chr0	507221	507992	+	LTR/Gypsy-rnd-1_family-185	chr0	507222	509378	+	repeat_class=LTR/Gypsy;score=11215
chr0	507993	509378	+	LTR/Gypsy-rnd-1_family-20	chr0	507222	509378	+	repeat_class=LTR/Gypsy;score=11215
chr0	513034	513440	+	LTR/Gypsy-rnd-1_family-66	chr0	513034	513440	+	repeat_class=LTR/Gypsy;score=1613
chr0	518945	519252	+	LTR/Gypsy-rnd-1_family-110	chr0	518937	519216	+	repeat_class=LTR/Gypsy;score=1043
chr0	519256	519796	+	LTR/Gypsy-rnd-1_family-39	chr0	519406	520952	+	repeat_class=LTR/Gypsy;score=4293
chr0	520539	522050	+	LTR/Gypsy-rnd-1_family-39	chr0	519406	520952	+	repeat_class=LTR/Gypsy;score=4293
chr0	530221	531637	+	LTR/Gypsy-rnd-1_family-23	chr0	530223	531637	+	repeat_class=LTR/Gypsy;score=4293
chr0	544370	546047	+	LTR/Gypsy-rnd-1_family-240	chr0	545479	546134	+	repeat_class=LTR/Gypsy;score=1581
chr0	556424	557238	+	LTR/Gypsy-rnd-5_family-1035	chr0	556424	558084	+	repeat_class=LTR/Gypsy;score=7825
chr0	557322	557501	+	LTR/Gypsy-rnd-1_family-68	chr0	556424	558084	+	repeat_class=LTR/Gypsy;score=7825
chr0	557589	557713	+	LTR/Gypsy-rnd-6_family-592	chr0	556424	558084	+	repeat_class=LTR/Gypsy;score=7825
chr0	557714	557878	+	LTR/Gypsy-rnd-1_family-163	chr0	556424	558084	+	repeat_class=LTR/Gypsy;score=7825
chr0	557922	558086	+	LTR/Gypsy-rnd-1_family-568	chr0	556424	558084	+	repeat_class=LTR/Gypsy;score=7825
chr0	558778	559860	+	LTR/Gypsy-rnd-1_family-164	chr0	558809	559504	+	repeat_class=LTR/Gypsy;score=1095
chr0	561857	563828	+	LTR/Gypsy-rnd-1_family-23	chr0	561868	563827	+	repeat_class=LTR/Gypsy;score=10243
chr0	576220	576642	+	LTR/Gypsy-rnd-5_family-239	chr0	576221	576673	+	repeat_class=LTR/Gypsy;score=2653
chr0	592125	592507	+	LTR/Gypsy-rnd-1_family-157	chr0	592139	592509	+	repeat_class=LTR/Gypsy;score=1071
chr0	596387	597683	+	LTR/Gypsy-rnd-1_family-20	chr0	596646	597699	+	repeat_class=LTR/Gypsy;score=2619
chr0	597685	601555	+	LTR/Gypsy-rnd-4_family-434	chr0	596646	597699	+	repeat_class=LTR/Gypsy;score=2619
chr0	597685	601555	+	LTR/Gypsy-rnd-4_family-434	chr0	598322	601545	+	repeat_class=LTR/Gypsy;score=15122
chr0	601538	602049	+	LTR/Gypsy-rnd-1_family-104	chr0	598322	601545	+	repeat_class=LTR/Gypsy;score=15122
chr0	634068	634887	+	LTR/Gypsy-rnd-4_family-11	chr0	634499	634602	+	repeat_class=LTR/Gypsy;score=307
chr0	638862	643023	+	LTR/Gypsy-rnd-1_family-23	chr0	637664	638865	+	repeat_class=LTR/Gypsy;score=8359
chr0	638862	643023	+	LTR/Gypsy-rnd-1_family-23	chr0	640200	643017	+	repeat_class=LTR/Gypsy;score=13156
chr0	643303	649001	+	LTR/Gypsy-rnd-4_family-11	chr0	643025	643308	+	repeat_class=LTR/Gypsy;score=1999
chr0	666206	666401	+	LTR/Gypsy-rnd-1_family-52	chr0	666211	666401	+	repeat_class=LTR/Gypsy;score=667
chr0	673020	673897	+	LTR/Gypsy-rnd-5_family-29	chr0	673267	674574	+	repeat_class=LTR/Gypsy;score=4186
chr0	673966	674573	+	LTR/Gypsy-rnd-5_family-29	chr0	673267	674574	+	repeat_class=LTR/Gypsy;score=4186
chr0	675945	677266	+	LTR/Gypsy-rnd-6_family-1519	chr0	675945	677890	+	repeat_class=LTR/Gypsy;score=5409
chr0	677269	677857	+	LTR/Gypsy-rnd-6_family-1519	chr0	675945	677890	+	repeat_class=LTR/Gypsy;score=5409
chr0	682416	687589	+	LTR/Gypsy-rnd-6_family-1519	chr0	682416	687520	+	repeat_class=LTR/Gypsy;score=22116
chr0	696849	697317	+	LTR/Gypsy-rnd-6_family-1519	chr0	697017	697317	+	repeat_class=LTR/Gypsy;score=644
chr0	704188	704611	+	LTR/Copia-rnd-1_family-210	chr0	702232	705844	+	repeat_class=LTR/Copia;score=26004
chr0	705223	705542	+	LTR/Copia-rnd-5_family-2953	chr0	702232	705844	+	repeat_class=LTR/Copia;score=26004
chr0	747699	748169	+	LTR/Gypsy-rnd-1_family-19	chr0	748166	749375	+	repeat_class=LTR/Gypsy;score=8232
chr0	749372	751598	+	LTR/Gypsy-rnd-1_family-25	chr0	748166	749375	+	repeat_class=LTR/Gypsy;score=8232
chr0	757169	759140	+	LTR/Gypsy-rnd-1_family-25	chr0	757169	757625	+	repeat_class=LTR/Gypsy;score=1763
chr0	757169	759140	+	LTR/Gypsy-rnd-1_family-25	chr0	759138	759432	+	repeat_class=LTR/Gypsy;score=1855
chr0	759421	763167	+	LTR/Gypsy-rnd-1_family-28	chr0	759138	759432	+	repeat_class=LTR/Gypsy;score=1855
chr0	763174	765134	+	LTR/Gypsy-rnd-1_family-25	chr0	763174	765418	+	repeat_class=LTR/Gypsy;score=10916
chr0	765180	765420	+	LTR/Gypsy-rnd-1_family-25	chr0	763174	765418	+	repeat_class=LTR/Gypsy;score=10916
chr0	771444	772360	+	LTR/Gypsy-rnd-4_family-434	chr0	772345	773675	+	repeat_class=LTR/Gypsy;score=5836
chr0	774157	776638	+	LTR/Gypsy-rnd-1_family-1	chr0	774157	775316	+	repeat_class=LTR/Gypsy;score=4363
chr0	774157	776638	+	LTR/Gypsy-rnd-1_family-1	chr0	776633	780940	+	repeat_class=LTR/Gypsy;score=32530
chr0	776638	779516	+	LTR/Gypsy-rnd-6_family-1508	chr0	776633	780940	+	repeat_class=LTR/Gypsy;score=32530
chr0	780229	782050	+	LTR/Gypsy-rnd-1_family-168	chr0	776633	780940	+	repeat_class=LTR/Gypsy;score=32530
chr0	785028	785904	+	LTR/Gypsy-rnd-1_family-21	chr0	785008	785186	+	repeat_class=LTR/Gypsy;score=227
chr0	786538	791537	+	LTR/Gypsy-rnd-6_family-1519	chr0	786805	791424	+	repeat_class=LTR/Gypsy;score=18225
chr0	791801	792461	+	LTR/Gypsy-rnd-6_family-1519	chr0	791969	792461	+	repeat_class=LTR/Gypsy;score=1728
chr0	801601	801713	+	LTR/Gypsy-rnd-6_family-1519	chr0	801587	801713	+	repeat_class=LTR/Gypsy;score=522
chr0	808548	808971	+	LTR/Copia-rnd-1_family-297	chr0	806606	810208	+	repeat_class=LTR/Copia;score=32603
chr0	809567	809902	+	LTR/Copia-rnd-5_family-2953	chr0	806606	810208	+	repeat_class=LTR/Copia;score=32603
chr0	836610	840003	+	LTR/Gypsy-rnd-1_family-4	chr0	838034	839375	+	repeat_class=LTR/Gypsy;score=6056
chr0	846321	849168	+	LTR/Gypsy-rnd-6_family-937	chr0	849052	849342	+	repeat_class=LTR/Gypsy;score=753
chr0	849206	852352	+	LTR/Gypsy-rnd-1_family-515	chr0	849052	849342	+	repeat_class=LTR/Gypsy;score=753
chr0	849206	852352	+	LTR/Gypsy-rnd-1_family-515	chr0	849341	851318	+	repeat_class=LTR/Gypsy;score=12004
chr0	849206	852352	+	LTR/Gypsy-rnd-1_family-515	chr0	851306	851462	+	repeat_class=LTR/Gypsy;score=5234
chr0	864998	865401	+	LTR/Gypsy-rnd-1_family-162	chr0	864965	865391	+	repeat_class=LTR/Gypsy;score=1467
chr0	865551	865736	+	LTR/Gypsy-rnd-6_family-1060	chr0	865485	865821	+	repeat_class=LTR/Gypsy;score=784
chr0	865740	865821	+	LTR/Gypsy-rnd-1_family-639	chr0	865485	865821	+	repeat_class=LTR/Gypsy;score=784
chr0	883679	884155	+	LTR/Gypsy-rnd-1_family-676	chr0	883679	885878	+	repeat_class=LTR/Gypsy;score=5113
chr0	884163	884429	+	LTR/Gypsy-rnd-5_family-3076	chr0	883679	885878	+	repeat_class=LTR/Gypsy;score=5113
chr0	884452	884743	+	LTR/Gypsy-rnd-1_family-240	chr0	883679	885878	+	repeat_class=LTR/Gypsy;score=5113
chr0	884744	884888	+	LTR/Gypsy-rnd-1_family-240	chr0	883679	885878	+	repeat_class=LTR/Gypsy;score=5113
chr0	884889	886000	+	LTR/Gypsy-rnd-1_family-240	chr0	885999	886297	+	repeat_class=LTR/Gypsy;score=507
chr0	884889	886000	+	LTR/Gypsy-rnd-1_family-240	chr0	883679	885878	+	repeat_class=LTR/Gypsy;score=5113
chr0	885998	886298	+	LTR/Gypsy-rnd-5_family-3075	chr0	885999	886297	+	repeat_class=LTR/Gypsy;score=507
chr0	896639	896842	+	LTR/Gypsy-rnd-6_family-1423	chr0	896642	896931	+	repeat_class=LTR/Gypsy;score=1331
chr0	896843	897010	+	LTR/Gypsy-rnd-1_family-646	chr0	896642	896931	+	repeat_class=LTR/Gypsy;score=1331
chr0	902912	905088	+	LTR/Gypsy-rnd-1_family-53	chr0	903899	905082	+	repeat_class=LTR/Gypsy;score=1519
chr0	916079	916679	+	LTR/Gypsy-rnd-1_family-74	chr0	916079	916685	+	repeat_class=LTR/Gypsy;score=4015
chr0	916681	916734	+	LTR/Gypsy-rnd-1_family-115	chr0	916079	916685	+	repeat_class=LTR/Gypsy;score=4015
chr0	929474	931192	+	LTR/Gypsy-rnd-1_family-476	chr0	929474	931195	+	repeat_class=LTR/Gypsy;score=6964
chr0	931183	931428	+	LTR/Gypsy-rnd-1_family-664	chr0	929474	931195	+	repeat_class=LTR/Gypsy;score=6964
chr0	931183	931428	+	LTR/Gypsy-rnd-1_family-664	chr0	931193	931555	+	repeat_class=LTR/Gypsy;score=932
chr0	931478	931801	+	LTR/Gypsy-rnd-1_family-625	chr0	931193	931555	+	repeat_class=LTR/Gypsy;score=932
chr0	931478	931801	+	LTR/Gypsy-rnd-1_family-625	chr0	931524	931796	+	repeat_class=LTR/Gypsy;score=1034
chr0	993118	994934	+	LTR/Gypsy-rnd-1_family-46	chr0	992866	993127	+	repeat_class=LTR/Gypsy;score=1039
chr0	997924	999942	+	LTR/Gypsy-rnd-1_family-37	chr0	997672	999283	+	repeat_class=LTR/Gypsy;score=7151
chr0	1026558	1027367	+	LTR/Gypsy-rnd-4_family-202	chr0	1026558	1027366	+	repeat_class=LTR/Gypsy;score=4721
chr0	1037481	1037620	+	LTR/Copia-rnd-1_family-210	chr0	1037477	1038857	+	repeat_class=LTR/Copia;score=9674
chr0	1038126	1038619	+	LTR/Copia-rnd-5_family-2953	chr0	1037477	1038857	+	repeat_class=LTR/Copia;score=9674
chr0	1060746	1060835	+	LTR/Gypsy-rnd-1_family-167	chr0	1060720	1060835	+	repeat_class=LTR/Gypsy;score=460
chr0	1069608	1069685	+	LTR/Gypsy-rnd-1_family-331	chr0	1068757	1069732	+	repeat_class=LTR/Gypsy;score=1719
chr0	1069686	1070232	+	LTR/Gypsy-rnd-6_family-243	chr0	1068757	1069732	+	repeat_class=LTR/Gypsy;score=1719
chr0	1072125	1073980	+	LTR/Copia-rnd-5_family-1252	chr0	1071990	1072188	+	repeat_class=LTR/Copia;score=438
chr0	1157662	1158880	+	LTR/Gypsy-rnd-1_family-40	chr0	1157730	1158883	+	repeat_class=LTR/Gypsy;score=4959
chr0	1179343	1179654	+	LTR/Gypsy-rnd-1_family-15	chr0	1179343	1179654	+	repeat_class=LTR/Gypsy;score=2226
chr0	1195751	1196358	+	LTR/Copia-rnd-1_family-558	chr0	1195747	1196631	+	repeat_class=LTR/Copia;score=5627
chr0	1197400	1200443	+	LTR/Copia-rnd-6_family-1722	chr0	1196625	1198158	+	repeat_class=LTR/Copia;score=5829
chr0	1218169	1223339	+	LTR/Gypsy-rnd-1_family-63	chr0	1218178	1223339	+	repeat_class=LTR/Gypsy;score=28689
chr0	1223332	1224921	+	LTR/Gypsy-rnd-2_family-35	chr0	1218178	1223339	+	repeat_class=LTR/Gypsy;score=28689
chr0	1231055	1233650	+	LTR/Gypsy-rnd-1_family-544	chr0	1231160	1235967	+	repeat_class=LTR/Gypsy;score=28839
chr0	1233652	1235139	+	LTR/Gypsy-rnd-5_family-605	chr0	1231160	1235967	+	repeat_class=LTR/Gypsy;score=28839
chr0	1235145	1235962	+	LTR/Gypsy-rnd-1_family-426	chr0	1231160	1235967	+	repeat_class=LTR/Gypsy;score=28839
chr0	1247187	1247228	+	LTR/Gypsy-rnd-5_family-3147	chr0	1245260	1247218	+	repeat_class=LTR/Gypsy;score=4604
chr0	1259345	1261041	+	LTR/Gypsy-rnd-6_family-1519	chr0	1259532	1261051	+	repeat_class=LTR/Gypsy;score=4816
chr0	1261050	1263330	+	LTR/Gypsy-rnd-5_family-2124	chr0	1259532	1261051	+	repeat_class=LTR/Gypsy;score=4816
chr0	1261050	1263330	+	LTR/Gypsy-rnd-5_family-2124	chr0	1261709	1263328	+	repeat_class=LTR/Gypsy;score=7230
chr0	1266265	1266821	+	LTR/Gypsy-rnd-6_family-1519	chr0	1266255	1266819	+	repeat_class=LTR/Gypsy;score=2057
chr0	1298429	1298785	+	LTR/Gypsy-rnd-1_family-440	chr0	1298407	1298561	+	repeat_class=LTR/Gypsy;score=488
chr0	1298826	1299477	+	LTR/Gypsy-rnd-1_family-440	chr0	1299172	1299353	+	repeat_class=LTR/Gypsy;score=280
chr0	1314579	1315889	+	LTR/Gypsy-rnd-6_family-1519	chr0	1314577	1316377	+	repeat_class=LTR/Gypsy;score=4417
chr0	1315889	1316377	+	LTR/Gypsy-rnd-6_family-1519	chr0	1314577	1316377	+	repeat_class=LTR/Gypsy;score=4417
chr0	1316367	1318671	+	LTR/Gypsy-rnd-5_family-2124	chr0	1314577	1316377	+	repeat_class=LTR/Gypsy;score=4417
chr0	1320616	1323580	+	LTR/Gypsy-rnd-6_family-1519	chr0	1320616	1323580	+	repeat_class=LTR/Gypsy;score=14342
chr0	1416640	1416761	+	LTR/Gypsy-rnd-4_family-202	chr0	1416625	1416782	+	repeat_class=LTR/Gypsy;score=814
chr0	1416774	1416899	+	LTR/Gypsy-rnd-1_family-659	chr0	1416625	1416782	+	repeat_class=LTR/Gypsy;score=814
chr0	1416774	1416899	+	LTR/Gypsy-rnd-1_family-659	chr0	1416778	1416899	+	repeat_class=LTR/Gypsy;score=771
chr0	1434510	1436752	+	LTR/Gypsy-rnd-1_family-37	chr0	1436742	1436762	+	repeat_class=LTR/Gypsy;score=475
chr0	1436753	1436996	+	LTR/Gypsy-rnd-1_family-37	chr0	1436742	1436762	+	repeat_class=LTR/Gypsy;score=475
chr0	1436753	1436996	+	LTR/Gypsy-rnd-1_family-37	chr0	1436994	1437008	+	repeat_class=LTR/Gypsy;score=475
chr0	1443659	1444238	+	LTR/Gypsy-rnd-1_family-212	chr0	1443660	1443788	+	repeat_class=LTR/Gypsy;score=529
chr0	1445324	1447155	+	LTR/Gypsy-rnd-1_family-37	chr0	1444622	1445423	+	repeat_class=LTR/Gypsy;score=3294
chr0	1468601	1471249	+	LTR/Gypsy-rnd-6_family-1518	chr0	1470181	1471250	+	repeat_class=LTR/Gypsy;score=3785
chr0	1485161	1487190	+	LTR/Gypsy-rnd-6_family-1522	chr0	1487187	1488322	+	repeat_class=LTR/Gypsy;score=4834
chr0	1487187	1488350	+	LTR/Gypsy-rnd-6_family-1522	chr0	1487187	1488322	+	repeat_class=LTR/Gypsy;score=4834
chr0	1511020	1512342	+	LTR/Gypsy-rnd-6_family-1522	chr0	1511020	1512339	+	repeat_class=LTR/Gypsy;score=5665
chr0	1511020	1512342	+	LTR/Gypsy-rnd-6_family-1522	chr0	1512335	1515977	+	repeat_class=LTR/Gypsy;score=12254
chr0	1512338	1515687	+	LTR/Gypsy-rnd-6_family-1522	chr0	1511020	1512339	+	repeat_class=LTR/Gypsy;score=5665
chr0	1512338	1515687	+	LTR/Gypsy-rnd-6_family-1522	chr0	1512335	1515977	+	repeat_class=LTR/Gypsy;score=12254
chr0	1516182	1517092	+	LTR/Gypsy-rnd-1_family-4	chr0	1516124	1517289	+	repeat_class=LTR/Gypsy;score=2575
chr0	1517732	1517936	+	LTR/Gypsy-rnd-4_family-1634	chr0	1517352	1517936	+	repeat_class=LTR/Gypsy;score=1254
chr0	1518251	1518744	+	LTR/Gypsy-rnd-1_family-242	chr0	1518452	1518744	+	repeat_class=LTR/Gypsy;score=776
chr0	1518740	1519906	+	LTR/Gypsy-rnd-1_family-46	chr0	1518452	1518744	+	repeat_class=LTR/Gypsy;score=776
chr0	1518740	1519906	+	LTR/Gypsy-rnd-1_family-46	chr0	1519903	1520287	+	repeat_class=LTR/Gypsy;score=1827
chr0	1519907	1520009	+	LTR/Gypsy-rnd-1_family-184	chr0	1519903	1520287	+	repeat_class=LTR/Gypsy;score=1827
chr0	1520010	1520854	+	LTR/Gypsy-rnd-1_family-147	chr0	1519903	1520287	+	repeat_class=LTR/Gypsy;score=1827
chr0	1524955	1525408	+	LTR/Gypsy-rnd-4_family-1634	chr0	1524945	1525458	+	repeat_class=LTR/Gypsy;score=2086
chr0	1525459	1526513	+	LTR/Gypsy-rnd-5_family-30	chr0	1525479	1526738	+	repeat_class=LTR/Gypsy;score=4717
chr0	1526650	1527046	+	LTR/Gypsy-rnd-1_family-86	chr0	1525479	1526738	+	repeat_class=LTR/Gypsy;score=4717
chr0	1528673	1529674	+	LTR/Gypsy-rnd-4_family-273	chr0	1528665	1529021	+	repeat_class=LTR/Gypsy;score=644
chr0	1533066	1535272	+	LTR/Gypsy-rnd-1_family-63	chr0	1533066	1535273	+	repeat_class=LTR/Gypsy;score=11220
chr0	1539207	1539664	+	LTR/Gypsy-rnd-4_family-1634	chr0	1539197	1539710	+	repeat_class=LTR/Gypsy;score=2066
chr0	1544079	1547652	+	LTR/Gypsy-rnd-5_family-13	chr0	1544994	1547656	+	repeat_class=LTR/Gypsy;score=7980
chr0	1547653	1551421	+	LTR/Gypsy-rnd-1_family-63	chr0	1544994	1547656	+	repeat_class=LTR/Gypsy;score=7980
chr0	1547653	1551421	+	LTR/Gypsy-rnd-1_family-63	chr0	1549954	1551421	+	repeat_class=LTR/Gypsy;score=7650
chr0	1551420	1552467	+	LTR/Gypsy-rnd-5_family-30	chr0	1549954	1551421	+	repeat_class=LTR/Gypsy;score=7650
chr0	1551420	1552467	+	LTR/Gypsy-rnd-5_family-30	chr0	1551422	1552467	+	repeat_class=LTR/Gypsy;score=7970
chr0	1552461	1553466	+	LTR/Gypsy-rnd-6_family-1522	chr0	1551422	1552467	+	repeat_class=LTR/Gypsy;score=7970
chr0	1552461	1553466	+	LTR/Gypsy-rnd-6_family-1522	chr0	1552467	1553488	+	repeat_class=LTR/Gypsy;score=3605
chr0	1583994	1584256	+	LTR/Copia-rnd-1_family-347	chr0	1583994	1587596	+	repeat_class=LTR/Copia;score=27780
chr0	1584234	1589135	+	LTR/Copia-rnd-1_family-107	chr0	1583994	1587596	+	repeat_class=LTR/Copia;score=27780
chr0	1623768	1628452	+	LTR/Gypsy-rnd-6_family-27	chr0	1623769	1628452	+	repeat_class=LTR/Gypsy;score=31292
chr0	1628439	1629676	+	LTR/Gypsy-rnd-6_family-27	chr0	1623769	1628452	+	repeat_class=LTR/Gypsy;score=31292
chr0	1648696	1652026	+	LTR/Gypsy-rnd-1_family-241	chr0	1650322	1654015	+	repeat_class=LTR/Gypsy;score=17802
chr0	1652027	1652260	+	LTR/Gypsy-rnd-1_family-241	chr0	1650322	1654015	+	repeat_class=LTR/Gypsy;score=17802
chr0	1652236	1652685	+	LTR/Gypsy-rnd-5_family-865	chr0	1650322	1654015	+	repeat_class=LTR/Gypsy;score=17802
chr0	1652681	1652869	+	LTR/Gypsy-rnd-1_family-517	chr0	1650322	1654015	+	repeat_class=LTR/Gypsy;score=17802
chr0	1652797	1652923	+	LTR/Gypsy-rnd-1_family-350	chr0	1650322	1654015	+	repeat_class=LTR/Gypsy;score=17802
chr0	1652924	1654027	+	LTR/Gypsy-rnd-1_family-350	chr0	1650322	1654015	+	repeat_class=LTR/Gypsy;score=17802
chr0	1654402	1654807	+	LTR/Gypsy-rnd-1_family-510	chr0	1654737	1655683	+	repeat_class=LTR/Gypsy;score=2538
chr0	1657240	1658002	+	LTR/Gypsy-rnd-1_family-682	chr0	1656973	1658002	+	repeat_class=LTR/Gypsy;score=6473
chr0	1660195	1661145	+	LTR/Gypsy-rnd-4_family-273	chr0	1660197	1661114	+	repeat_class=LTR/Gypsy;score=1967
chr0	1686591	1687026	+	LTR/Copia-rnd-1_family-409	chr0	1686555	1688086	+	repeat_class=LTR/Copia;score=6531
chr0	1687016	1687792	+	LTR/Copia-rnd-1_family-809	chr0	1686555	1688086	+	repeat_class=LTR/Copia;score=6531
chr0	1687796	1688086	+	LTR/Copia-rnd-5_family-96	chr0	1688085	1690450	+	repeat_class=LTR/Copia;score=9908
chr0	1687796	1688086	+	LTR/Copia-rnd-5_family-96	chr0	1686555	1688086	+	repeat_class=LTR/Copia;score=6531
chr0	1688085	1689280	+	LTR/Copia-rnd-5_family-4765	chr0	1688085	1690450	+	repeat_class=LTR/Copia;score=9908
chr0	1688085	1689280	+	LTR/Copia-rnd-5_family-4765	chr0	1686555	1688086	+	repeat_class=LTR/Copia;score=6531
chr0	1689272	1690440	+	LTR/Copia-rnd-5_family-4765	chr0	1688085	1690450	+	repeat_class=LTR/Copia;score=9908
chr0	1690729	1690911	+	LTR/Copia-rnd-1_family-409	chr0	1690719	1690912	+	repeat_class=LTR/Copia;score=1079
chr0	1692110	1692309	+	LTR/Copia-rnd-1_family-409	chr0	1692110	1692309	+	repeat_class=LTR/Copia;score=1064
chr0	1700270	1700407	+	LTR/Gypsy-rnd-1_family-329	chr0	1700295	1700463	+	repeat_class=LTR/Gypsy;score=552
chr0	1700408	1701057	+	LTR/Copia-rnd-1_family-409	chr0	1700605	1703546	+	repeat_class=LTR/Copia;score=19303
chr0	1701046	1701843	+	LTR/Copia-rnd-1_family-809	chr0	1700605	1703546	+	repeat_class=LTR/Copia;score=19303
chr0	1701847	1703546	+	LTR/Copia-rnd-5_family-4765	chr0	1700605	1703546	+	repeat_class=LTR/Copia;score=19303
chr0	1704161	1706392	+	LTR/Copia-rnd-5_family-4765	chr0	1704162	1705875	+	repeat_class=LTR/Copia;score=12568
chr0	1704161	1706392	+	LTR/Copia-rnd-5_family-4765	chr0	1706344	1706390	+	repeat_class=LTR/Copia;score=286
chr0	1741196	1741868	+	LTR/Gypsy-rnd-1_family-124	chr0	1741196	1745295	+	repeat_class=LTR/Gypsy;score=30795
chr0	1741888	1742666	+	LTR/Gypsy-rnd-4_family-2007	chr0	1741196	1745295	+	repeat_class=LTR/Gypsy;score=30795
chr0	1743220	1745283	+	LTR/Gypsy-rnd-1_family-32	chr0	1741196	1745295	+	repeat_class=LTR/Gypsy;score=30795
chr0	1745766	1747207	+	LTR/Gypsy-rnd-3_family-12	chr0	1745766	1747412	+	repeat_class=LTR/Gypsy;score=11159
chr0	1747657	1749041	+	LTR/Gypsy-rnd-1_family-124	chr0	1747709	1749041	+	repeat_class=LTR/Gypsy;score=8937
chr0	1825225	1831074	+	LTR/Gypsy-rnd-1_family-216	chr0	1831066	1831878	+	repeat_class=LTR/Gypsy;score=2465
chr0	1831066	1832510	+	LTR/Gypsy-rnd-5_family-13	chr0	1831066	1831878	+	repeat_class=LTR/Gypsy;score=2465
chr0	1870590	1873981	+	LTR/Gypsy-rnd-6_family-1508	chr0	1871857	1875583	+	repeat_class=LTR/Gypsy;score=27116
chr0	1874680	1876594	+	LTR/Gypsy-rnd-1_family-168	chr0	1871857	1875583	+	repeat_class=LTR/Gypsy;score=27116
chr0	1881443	1885369	+	LTR/Gypsy-rnd-1_family-216	chr0	1879264	1881445	+	repeat_class=LTR/Gypsy;score=6234
chr0	1904192	1905221	+	LTR/Gypsy-rnd-1_family-85	chr0	1905214	1905325	+	repeat_class=LTR/Gypsy;score=239
chr0	1912158	1912476	+	LTR/Gypsy-rnd-1_family-196	chr0	1912222	1913184	+	repeat_class=LTR/Gypsy;score=6202
chr0	1913029	1913179	+	LTR/Gypsy-rnd-1_family-101	chr0	1912222	1913184	+	repeat_class=LTR/Gypsy;score=6202
chr0	1913736	1915601	+	LTR/Gypsy-rnd-1_family-75	chr0	1913958	1914555	+	repeat_class=LTR/Gypsy;score=3928
chr0	1917050	1917921	+	LTR/Gypsy-rnd-1_family-242	chr0	1916761	1917659	+	repeat_class=LTR/Gypsy;score=2589
chr0	1918676	1920843	+	LTR/Gypsy-rnd-1_family-37	chr0	1918357	1918822	+	repeat_class=LTR/Gypsy;score=978
chr0	1918676	1920843	+	LTR/Gypsy-rnd-1_family-37	chr0	1918819	1920446	+	repeat_class=LTR/Gypsy;score=7655
chr0	1926764	1929153	+	LTR/Gypsy-rnd-1_family-37	chr0	1926444	1928131	+	repeat_class=LTR/Gypsy;score=5707
chr0	1929154	1930713	+	LTR/Gypsy-rnd-2_family-35	chr0	1929154	1930712	+	repeat_class=LTR/Gypsy;score=7311
chr0	1931081	1931865	+	LTR/Gypsy-rnd-1_family-101	chr0	1931081	1931861	+	repeat_class=LTR/Gypsy;score=3209
chr0	1931081	1931865	+	LTR/Gypsy-rnd-1_family-101	chr0	1931862	1936005	+	repeat_class=LTR/Gypsy;score=15273
chr0	1931862	1931974	+	LTR/Gypsy-rnd-1_family-295	chr0	1931862	1936005	+	repeat_class=LTR/Gypsy;score=15273
chr0	1931975	1935109	+	LTR/Gypsy-rnd-1_family-62	chr0	1931862	1936005	+	repeat_class=LTR/Gypsy;score=15273
chr0	1935730	1936005	+	LTR/Gypsy-rnd-1_family-62	chr0	1931862	1936005	+	repeat_class=LTR/Gypsy;score=15273
chr0	1936943	1938959	+	LTR/Gypsy-rnd-1_family-37	chr0	1936544	1938959	+	repeat_class=LTR/Gypsy;score=9656
chr0	1954065	1954516	+	LTR/Gypsy-rnd-1_family-52	chr0	1954065	1954516	+	repeat_class=LTR/Gypsy;score=1920
chr0	1954502	1954611	+	LTR/Gypsy-rnd-1_family-96	chr0	1954065	1954516	+	repeat_class=LTR/Gypsy;score=1920
chr0	1957869	1958022	+	LTR/Gypsy-rnd-5_family-1515	chr0	1958018	1958692	+	repeat_class=LTR/Gypsy;score=3300
chr0	1997260	1997874	+	LTR/Gypsy-rnd-1_family-235	chr0	1997721	1997879	+	repeat_class=LTR/Gypsy;score=402
chr0	2014557	2014652	+	LTR/Gypsy-rnd-1_family-588	chr0	2014566	2014652	+	repeat_class=LTR/Gypsy;score=620
chr0	2014663	2015035	+	LTR/Gypsy-rnd-1_family-240	chr0	2014727	2015909	+	repeat_class=LTR/Gypsy;score=2463
chr0	2015045	2015255	+	LTR/Gypsy-rnd-1_family-240	chr0	2014727	2015909	+	repeat_class=LTR/Gypsy;score=2463
chr0	2015262	2015674	+	LTR/Gypsy-rnd-1_family-240	chr0	2014727	2015909	+	repeat_class=LTR/Gypsy;score=2463
chr0	2015690	2016443	+	LTR/Gypsy-rnd-1_family-240	chr0	2014727	2015909	+	repeat_class=LTR/Gypsy;score=2463
chr0	2016641	2016690	+	LTR/Gypsy-rnd-6_family-1148	chr0	2016641	2016689	+	repeat_class=LTR/Gypsy;score=249
chr0	2018171	2021386	+	LTR/Gypsy-rnd-5_family-13	chr0	2018171	2021401	+	repeat_class=LTR/Gypsy;score=16867
chr0	2032981	2034368	+	LTR/Gypsy-rnd-1_family-28	chr0	2033890	2037320	+	repeat_class=LTR/Gypsy;score=16840
chr0	2034369	2037316	+	LTR/Gypsy-rnd-1_family-25	chr0	2033890	2037320	+	repeat_class=LTR/Gypsy;score=16840
chr0	2040200	2042199	+	LTR/Gypsy-rnd-1_family-68	chr0	2040435	2041110	+	repeat_class=LTR/Gypsy;score=1365
chr0	2040200	2042199	+	LTR/Gypsy-rnd-1_family-68	chr0	2041207	2041563	+	repeat_class=LTR/Gypsy;score=709
chr0	2042353	2042547	+	LTR/Gypsy-rnd-1_family-230	chr0	2042428	2042559	+	repeat_class=LTR/Gypsy;score=551
chr0	2042861	2043055	+	LTR/Gypsy-rnd-1_family-230	chr0	2042936	2043067	+	repeat_class=LTR/Gypsy;score=564
chr0	2043380	2045069	+	LTR/Gypsy-rnd-1_family-90	chr0	2043457	2045068	+	repeat_class=LTR/Gypsy;score=6433
chr0	2045067	2046006	+	LTR/Gypsy-rnd-1_family-90	chr0	2043457	2045068	+	repeat_class=LTR/Gypsy;score=6433
chr0	2047562	2050021	+	LTR/Gypsy-rnd-1_family-70	chr0	2049020	2050023	+	repeat_class=LTR/Gypsy;score=3598
chr0	2060871	2063392	+	LTR/Gypsy-rnd-1_family-8	chr0	2060871	2063392	+	repeat_class=LTR/Gypsy;score=18434
chr0	2067935	2069635	+	LTR/Gypsy-rnd-1_family-63	chr0	2067933	2069635	+	repeat_class=LTR/Gypsy;score=11356
chr0	2089377	2093158	+	LTR/Gypsy-rnd-4_family-434	chr0	2092346	2093157	+	repeat_class=LTR/Gypsy;score=3590
chr0	2097714	2098656	+	LTR/Gypsy-rnd-1_family-27	chr0	2098401	2098446	+	repeat_class=LTR/Gypsy;score=237
chr0	2206656	2214460	+	LTR/Gypsy-rnd-4_family-202	chr0	2206656	2214625	+	repeat_class=LTR/Gypsy;score=50395
chr0	2214457	2215320	+	LTR/Gypsy-rnd-1_family-6	chr0	2206656	2214625	+	repeat_class=LTR/Gypsy;score=50395
chr0	2221505	2222858	+	LTR/Gypsy-rnd-4_family-202	chr0	2221505	2222858	+	repeat_class=LTR/Gypsy;score=10254
chr0	2234566	2236140	+	LTR/Gypsy-rnd-1_family-33	chr0	2234564	2236140	+	repeat_class=LTR/Gypsy;score=12147
chr0	2234566	2236140	+	LTR/Gypsy-rnd-1_family-33	chr0	2236117	2238654	+	repeat_class=LTR/Gypsy;score=18621
chr0	2236117	2238654	+	LTR/Gypsy-rnd-5_family-2781	chr0	2234564	2236140	+	repeat_class=LTR/Gypsy;score=12147
chr0	2236117	2238654	+	LTR/Gypsy-rnd-5_family-2781	chr0	2236117	2238654	+	repeat_class=LTR/Gypsy;score=18621
chr0	2245535	2245671	+	LTR/Gypsy-rnd-1_family-38	chr0	2245535	2245671	+	repeat_class=LTR/Gypsy;score=1170
chr0	2247066	2248315	+	LTR/Gypsy-rnd-1_family-1	chr0	2248313	2249684	+	repeat_class=LTR/Gypsy;score=10550
chr0	2248313	2249684	+	LTR/Gypsy-rnd-4_family-23	chr0	2248313	2249684	+	repeat_class=LTR/Gypsy;score=10550
chr0	2278276	2279263	+	LTR/Gypsy-rnd-2_family-35	chr0	2278273	2279263	+	repeat_class=LTR/Gypsy;score=6019
chr0	2279524	2279691	+	LTR/Gypsy-rnd-1_family-46	chr0	2279487	2279632	+	repeat_class=LTR/Gypsy;score=276
chr0	2301974	2302092	+	LTR/Gypsy-rnd-1_family-144	chr0	2301974	2302102	+	repeat_class=LTR/Gypsy;score=410
chr0	2302123	2306145	+	LTR/Gypsy-rnd-1_family-23	chr0	2302123	2306145	+	repeat_class=LTR/Gypsy;score=16084
chr0	2306148	2309379	+	LTR/Gypsy-rnd-1_family-23	chr0	2306149	2306439	+	repeat_class=LTR/Gypsy;score=1460
chr0	2306148	2309379	+	LTR/Gypsy-rnd-1_family-23	chr0	2309191	2309379	+	repeat_class=LTR/Gypsy;score=3168
chr0	2309366	2309896	+	LTR/Gypsy-rnd-1_family-23	chr0	2309191	2309379	+	repeat_class=LTR/Gypsy;score=3168
chr0	2313955	2314205	+	LTR/Gypsy-rnd-6_family-1508	chr0	2313944	2314205	+	repeat_class=LTR/Gypsy;score=1260
chr0	2322386	2323273	+	LTR/Gypsy-rnd-5_family-1446	chr0	2322993	2323270	+	repeat_class=LTR/Gypsy;score=809
chr0	2326343	2326391	+	LTR/Gypsy-rnd-1_family-172	chr0	2326343	2326391	+	repeat_class=LTR/Gypsy;score=283
chr0	2326377	2326771	+	LTR/Gypsy-rnd-2_family-35	chr0	2326343	2326391	+	repeat_class=LTR/Gypsy;score=283
chr0	2326377	2326771	+	LTR/Gypsy-rnd-2_family-35	chr0	2326487	2326775	+	repeat_class=LTR/Gypsy;score=2740
chr0	2326773	2327414	+	LTR/Gypsy-rnd-1_family-56	chr0	2327066	2327457	+	repeat_class=LTR/Gypsy;score=832
chr0	2326773	2327414	+	LTR/Gypsy-rnd-1_family-56	chr0	2326487	2326775	+	repeat_class=LTR/Gypsy;score=2740
chr0	2336010	2337199	+	LTR/Gypsy-rnd-1_family-1	chr0	2336010	2337199	+	repeat_class=LTR/Gypsy;score=6951
chr0	2362235	2362658	+	LTR/Gypsy-rnd-5_family-1739	chr0	2362350	2362708	+	repeat_class=LTR/Gypsy;score=1483
chr0	2385269	2385951	+	LTR/Gypsy-rnd-1_family-59	chr0	2383812	2385286	+	repeat_class=LTR/Gypsy;score=6606
chr0	2385269	2385951	+	LTR/Gypsy-rnd-1_family-59	chr0	2385945	2386792	+	repeat_class=LTR/Gypsy;score=5264
chr0	2385952	2386792	+	LTR/Gypsy-rnd-1_family-41	chr0	2385945	2386792	+	repeat_class=LTR/Gypsy;score=5264
chr0	2404307	2406894	+	LTR/Copia-rnd-1_family-137	chr0	2404314	2406894	+	repeat_class=LTR/Copia;score=11907
chr0	2406915	2407790	+	LTR/Copia-rnd-1_family-137	chr0	2407190	2407790	+	repeat_class=LTR/Copia;score=4573
chr0	2408161	2408367	+	LTR/Copia-rnd-1_family-137	chr0	2408164	2408374	+	repeat_class=LTR/Copia;score=1600
chr0	2408356	2408609	+	LTR/Copia-rnd-1_family-137	chr0	2408164	2408374	+	repeat_class=LTR/Copia;score=1600
chr0	2408356	2408609	+	LTR/Copia-rnd-1_family-137	chr0	2408607	2408760	+	repeat_class=LTR/Copia;score=424
chr0	2423283	2431715	+	LTR/Gypsy-rnd-2_family-35	chr0	2429672	2434483	+	repeat_class=LTR/Gypsy;score=24142
chr0	2431684	2434483	+	LTR/Gypsy-rnd-5_family-30	chr0	2429672	2434483	+	repeat_class=LTR/Gypsy;score=24142
chr0	2434603	2435166	+	LTR/Gypsy-rnd-5_family-1446	chr0	2435076	2435495	+	repeat_class=LTR/Gypsy;score=853
chr0	2435267	2435498	+	LTR/Gypsy-rnd-1_family-57	chr0	2435076	2435495	+	repeat_class=LTR/Gypsy;score=853
chr0	2442645	2445477	+	LTR/Gypsy-rnd-1_family-1	chr0	2442645	2445477	+	repeat_class=LTR/Gypsy;score=12865
chr0	2447528	2450888	+	LTR/Gypsy-rnd-6_family-27	chr0	2450858	2451897	+	repeat_class=LTR/Gypsy;score=5629
chr0	2450857	2451897	+	LTR/Gypsy-rnd-1_family-1	chr0	2450858	2451897	+	repeat_class=LTR/Gypsy;score=5629
chr0	2458405	2458856	+	LTR/Copia-rnd-1_family-602	chr0	2458666	2458899	+	repeat_class=LTR/Copia;score=236
chr0	2460359	2461198	+	LTR/Gypsy-rnd-5_family-1739	chr0	2460359	2461194	+	repeat_class=LTR/Gypsy;score=3747
chr0	2465822	2465876	+	LTR/Gypsy-rnd-6_family-2328	chr0	2465790	2465874	+	repeat_class=LTR/Gypsy;score=278
chr0	2477606	2478058	+	LTR/Gypsy-rnd-5_family-1739	chr0	2477605	2478047	+	repeat_class=LTR/Gypsy;score=1951
chr0	2479448	2479782	+	LTR/Gypsy-rnd-1_family-38	chr0	2479447	2479779	+	repeat_class=LTR/Gypsy;score=1844
chr0	2481119	2483676	+	LTR/Gypsy-rnd-6_family-27	chr0	2481274	2483676	+	repeat_class=LTR/Gypsy;score=18974
chr0	2516073	2516335	+	LTR/Gypsy-rnd-1_family-440	chr0	2516124	2516357	+	repeat_class=LTR/Gypsy;score=595
chr0	2516384	2516516	+	LTR/Gypsy-rnd-1_family-440	chr0	2516385	2516497	+	repeat_class=LTR/Gypsy;score=228
chr0	2541591	2541728	+	LTR/Gypsy-rnd-1_family-41	chr0	2541594	2541728	+	repeat_class=LTR/Gypsy;score=726
chr0	2544670	2545035	+	LTR/Gypsy-rnd-1_family-59	chr0	2545017	2550011	+	repeat_class=LTR/Gypsy;score=26216
chr0	2545017	2550011	+	LTR/Gypsy-rnd-5_family-2883	chr0	2545017	2550011	+	repeat_class=LTR/Gypsy;score=26216
chr0	2555391	2555845	+	LTR/Gypsy-rnd-1_family-440	chr0	2555668	2555827	+	repeat_class=LTR/Gypsy;score=346
chr0	2557097	2557599	+	LTR/Gypsy-rnd-5_family-2767	chr0	2557551	2557599	+	repeat_class=LTR/Gypsy;score=248
chr0	2559865	2561571	+	LTR/Gypsy-rnd-6_family-2536	chr0	2559865	2564711	+	repeat_class=LTR/Gypsy;score=23591
chr0	2561661	2564624	+	LTR/Gypsy-rnd-1_family-63	chr0	2559865	2564711	+	repeat_class=LTR/Gypsy;score=23591
chr0	2577487	2578508	+	LTR/Gypsy-rnd-1_family-70	chr0	2578348	2578550	+	repeat_class=LTR/Gypsy;score=463
chr0	2578537	2579312	+	LTR/Gypsy-rnd-6_family-1508	chr0	2578348	2578550	+	repeat_class=LTR/Gypsy;score=463
chr0	2578537	2579312	+	LTR/Gypsy-rnd-6_family-1508	chr0	2578552	2579302	+	repeat_class=LTR/Gypsy;score=1061
chr0	2578537	2579312	+	LTR/Gypsy-rnd-6_family-1508	chr0	2579303	2579407	+	repeat_class=LTR/Gypsy;score=330
chr0	2579305	2581784	+	LTR/Gypsy-rnd-4_family-273	chr0	2579303	2579407	+	repeat_class=LTR/Gypsy;score=330
chr0	2584203	2584472	+	LTR/Gypsy-rnd-1_family-440	chr0	2584253	2584399	+	repeat_class=LTR/Gypsy;score=384
chr0	2590207	2592609	+	LTR/Gypsy-rnd-6_family-1519	chr0	2590263	2592612	+	repeat_class=LTR/Gypsy;score=7064
chr0	2597814	2600343	+	LTR/Gypsy-rnd-6_family-1519	chr0	2597859	2600336	+	repeat_class=LTR/Gypsy;score=6829
chr0	2606558	2607019	+	LTR/Gypsy-rnd-1_family-440	chr0	2606581	2606721	+	repeat_class=LTR/Gypsy;score=397
chr0	2609958	2612377	+	LTR/Gypsy-rnd-1_family-31	chr0	2611341	2611402	+	repeat_class=LTR/Gypsy;score=225
chr0	2616094	2618114	+	LTR/Gypsy-rnd-5_family-2781	chr0	2618039	2618123	+	repeat_class=LTR/Gypsy;score=251
chr0	2624725	2626151	+	LTR/Gypsy-rnd-1_family-763	chr0	2624725	2626096	+	repeat_class=LTR/Gypsy;score=5494
chr0	2630255	2630409	+	LTR/Gypsy-rnd-1_family-688	chr0	2630388	2638069	+	repeat_class=LTR/Gypsy;score=18166
chr0	2630420	2630790	+	LTR/Gypsy-rnd-1_family-463	chr0	2630388	2638069	+	repeat_class=LTR/Gypsy;score=18166
chr0	2630881	2631013	+	LTR/Gypsy-rnd-1_family-463	chr0	2630388	2638069	+	repeat_class=LTR/Gypsy;score=18166
chr0	2630994	2631594	+	LTR/Gypsy-rnd-6_family-274	chr0	2630388	2638069	+	repeat_class=LTR/Gypsy;score=18166
chr0	2631637	2632564	+	LTR/Gypsy-rnd-1_family-635	chr0	2630388	2638069	+	repeat_class=LTR/Gypsy;score=18166
chr0	2632628	2633586	+	LTR/Gypsy-rnd-1_family-553	chr0	2630388	2638069	+	repeat_class=LTR/Gypsy;score=18166
chr0	2633742	2638062	+	LTR/Gypsy-rnd-1_family-241	chr0	2630388	2638069	+	repeat_class=LTR/Gypsy;score=18166
chr0	2638081	2638714	+	LTR/Gypsy-rnd-5_family-13	chr0	2638459	2641749	+	repeat_class=LTR/Gypsy;score=7462
chr0	2638742	2647417	+	LTR/Gypsy-rnd-5_family-13	chr0	2638459	2641749	+	repeat_class=LTR/Gypsy;score=7462
chr0	2638742	2647417	+	LTR/Gypsy-rnd-5_family-13	chr0	2641753	2646532	+	repeat_class=LTR/Gypsy;score=15515
chr0	2638742	2647417	+	LTR/Gypsy-rnd-5_family-13	chr0	2646889	2649691	+	repeat_class=LTR/Gypsy;score=7391
chr0	2647529	2649688	+	LTR/Gypsy-rnd-1_family-19	chr0	2646889	2649691	+	repeat_class=LTR/Gypsy;score=7391
chr0	2660060	2660216	+	LTR/Gypsy-rnd-5_family-30	chr0	2660060	2660219	+	repeat_class=LTR/Gypsy;score=927
chr0	2680871	2681645	+	LTR/Gypsy-rnd-4_family-434	chr0	2680874	2680942	+	repeat_class=LTR/Gypsy;score=254
chr0	2682380	2684247	+	LTR/Gypsy-rnd-1_family-241	chr0	2684243	2684931	+	repeat_class=LTR/Gypsy;score=2900
chr0	2684254	2684938	+	LTR/Gypsy-rnd-1_family-553	chr0	2684243	2684931	+	repeat_class=LTR/Gypsy;score=2900
chr0	2684928	2685711	+	LTR/Gypsy-rnd-1_family-240	chr0	2684243	2684931	+	repeat_class=LTR/Gypsy;score=2900
chr0	2692445	2694968	+	LTR/Gypsy-rnd-1_family-19	chr0	2692448	2694964	+	repeat_class=LTR/Gypsy;score=8158
chr0	2697299	2697633	+	LTR/Gypsy-rnd-6_family-2328	chr0	2697028	2697761	+	repeat_class=LTR/Gypsy;score=1409
chr0	2699154	2699498	+	LTR/Gypsy-rnd-1_family-646	chr0	2699112	2708488	+	repeat_class=LTR/Gypsy;score=64080
chr0	2699526	2699677	+	LTR/Gypsy-rnd-1_family-646	chr0	2699112	2708488	+	repeat_class=LTR/Gypsy;score=64080
chr0	2699783	2699981	+	LTR/Gypsy-rnd-1_family-522	chr0	2699112	2708488	+	repeat_class=LTR/Gypsy;score=64080
chr0	2700015	2700114	+	LTR/Gypsy-rnd-1_family-753	chr0	2699112	2708488	+	repeat_class=LTR/Gypsy;score=64080
chr0	2700159	2700517	+	LTR/Gypsy-rnd-1_family-708	chr0	2699112	2708488	+	repeat_class=LTR/Gypsy;score=64080
chr0	2700609	2702170	+	LTR/Gypsy-rnd-1_family-763	chr0	2699112	2708488	+	repeat_class=LTR/Gypsy;score=64080
chr0	2702319	2702549	+	LTR/Gypsy-rnd-1_family-688	chr0	2699112	2708488	+	repeat_class=LTR/Gypsy;score=64080
chr0	2702563	2704066	+	LTR/Gypsy-rnd-1_family-463	chr0	2699112	2708488	+	repeat_class=LTR/Gypsy;score=64080
chr0	2704117	2705091	+	LTR/Gypsy-rnd-1_family-553	chr0	2699112	2708488	+	repeat_class=LTR/Gypsy;score=64080
chr0	2705250	2708480	+	LTR/Gypsy-rnd-1_family-241	chr0	2699112	2708488	+	repeat_class=LTR/Gypsy;score=64080
chr0	2708481	2709421	+	LTR/Gypsy-rnd-1_family-676	chr0	2708486	2711314	+	repeat_class=LTR/Gypsy;score=13367
chr0	2708481	2709421	+	LTR/Gypsy-rnd-1_family-676	chr0	2699112	2708488	+	repeat_class=LTR/Gypsy;score=64080
chr0	2709426	2709463	+	LTR/Gypsy-rnd-1_family-240	chr0	2708486	2711314	+	repeat_class=LTR/Gypsy;score=13367
chr0	2709464	2709659	+	LTR/Gypsy-rnd-1_family-240	chr0	2708486	2711314	+	repeat_class=LTR/Gypsy;score=13367
chr0	2709674	2710000	+	LTR/Gypsy-rnd-1_family-240	chr0	2708486	2711314	+	repeat_class=LTR/Gypsy;score=13367
chr0	2710001	2711314	+	LTR/Gypsy-rnd-1_family-240	chr0	2708486	2711314	+	repeat_class=LTR/Gypsy;score=13367
chr0	2716576	2721740	+	LTR/Gypsy-rnd-4_family-11	chr0	2717016	2720982	+	repeat_class=LTR/Gypsy;score=9154
chr0	2722885	2724928	+	LTR/Gypsy-rnd-1_family-56	chr0	2722884	2724930	+	repeat_class=LTR/Gypsy;score=9883
chr0	2727013	2730150	+	LTR/Gypsy-rnd-1_family-19	chr0	2728639	2730157	+	repeat_class=LTR/Gypsy;score=6859
chr0	2730907	2731043	+	LTR/Gypsy-rnd-1_family-522	chr0	2730577	2730913	+	repeat_class=LTR/Gypsy;score=762
chr0	2750422	2750721	+	LTR/Gypsy-rnd-1_family-196	chr0	2750484	2751447	+	repeat_class=LTR/Gypsy;score=5137
chr0	2751290	2751440	+	LTR/Gypsy-rnd-1_family-235	chr0	2750484	2751447	+	repeat_class=LTR/Gypsy;score=5137
chr0	2756804	2757161	+	LTR/Gypsy-rnd-1_family-196	chr0	2756860	2757848	+	repeat_class=LTR/Gypsy;score=5450
chr0	2757691	2757839	+	LTR/Gypsy-rnd-1_family-196	chr0	2756860	2757848	+	repeat_class=LTR/Gypsy;score=5450
chr0	2790513	2791872	+	LTR/Gypsy-rnd-5_family-2883	chr0	2790460	2790784	+	repeat_class=LTR/Gypsy;score=476
chr0	2845420	2846483	+	LTR/Copia-rnd-5_family-1808	chr0	2845420	2846791	+	repeat_class=LTR/Copia;score=2281
chr0	2850899	2851277	+	LTR/Copia-rnd-1_family-254	chr0	2850732	2851772	+	repeat_class=LTR/Copia;score=1477
chr0	2861696	2865198	+	LTR/Gypsy-rnd-5_family-2883	chr0	2861696	2865195	+	repeat_class=LTR/Gypsy;score=15184
chr0	2869056	2869443	+	LTR/Gypsy-rnd-1_family-56	chr0	2869441	2870424	+	repeat_class=LTR/Gypsy;score=5056
chr0	2869441	2870423	+	LTR/Gypsy-rnd-1_family-56	chr0	2869441	2870424	+	repeat_class=LTR/Gypsy;score=5056
chr0	2874269	2874755	+	LTR/Gypsy-rnd-1_family-43	chr0	2874268	2874770	+	repeat_class=LTR/Gypsy;score=2036
chr0	2874772	2875398	+	LTR/Gypsy-rnd-1_family-87	chr0	2874772	2875404	+	repeat_class=LTR/Gypsy;score=2303
chr0	2875399	2877442	+	LTR/Gypsy-rnd-1_family-30	chr0	2874772	2875404	+	repeat_class=LTR/Gypsy;score=2303
chr0	2877444	2877760	+	LTR/Gypsy-rnd-1_family-40	chr0	2877444	2877718	+	repeat_class=LTR/Gypsy;score=1060
chr0	2887203	2891122	+	LTR/Gypsy-rnd-1_family-19	chr0	2887203	2891122	+	repeat_class=LTR/Gypsy;score=8121
chr0	2913899	2914312	+	LTR/Copia-rnd-1_family-254	chr0	2913891	2915553	+	repeat_class=LTR/Copia;score=2123
chr0	2914842	2915772	+	LTR/Copia-rnd-1_family-259	chr0	2913891	2915553	+	repeat_class=LTR/Copia;score=2123
chr0	2914842	2915772	+	LTR/Copia-rnd-1_family-259	chr0	2915547	2915832	+	repeat_class=LTR/Copia;score=818
chr0	2916580	2917111	+	LTR/Copia-rnd-6_family-4471	chr0	2916878	2917111	+	repeat_class=LTR/Copia;score=1041
chr0	2929140	2930980	+	LTR/Copia-rnd-6_family-4471	chr0	2929140	2930964	+	repeat_class=LTR/Copia;score=6480
chr0	2930975	2931411	+	LTR/Copia-rnd-1_family-297	chr0	2930986	2931187	+	repeat_class=LTR/Copia;score=239
chr0	2930975	2931411	+	LTR/Copia-rnd-1_family-297	chr0	2931216	2932551	+	repeat_class=LTR/Copia;score=6250
chr0	2931430	2931818	+	LTR/Copia-rnd-6_family-4471	chr0	2931216	2932551	+	repeat_class=LTR/Copia;score=6250
chr0	2932305	2932417	+	LTR/Copia-rnd-5_family-2953	chr0	2931216	2932551	+	repeat_class=LTR/Copia;score=6250
chr0	2935816	2936016	+	LTR/Copia-rnd-5_family-3932	chr0	2935676	2935933	+	repeat_class=LTR/Copia;score=470
chr0	2945268	2945412	+	LTR/Gypsy-rnd-1_family-612	chr0	2945263	2946423	+	repeat_class=LTR/Gypsy;score=4896
chr0	2945430	2946051	+	LTR/Gypsy-rnd-1_family-456	chr0	2945263	2946423	+	repeat_class=LTR/Gypsy;score=4896
chr0	2946022	2946675	+	LTR/Gypsy-rnd-1_family-618	chr0	2945263	2946423	+	repeat_class=LTR/Gypsy;score=4896
chr0	2946022	2946675	+	LTR/Gypsy-rnd-1_family-618	chr0	2946437	2950779	+	repeat_class=LTR/Gypsy;score=16481
chr0	2946702	2950323	+	LTR/Gypsy-rnd-5_family-673	chr0	2946437	2950779	+	repeat_class=LTR/Gypsy;score=16481
chr0	2950326	2950578	+	LTR/Gypsy-rnd-1_family-612	chr0	2946437	2950779	+	repeat_class=LTR/Gypsy;score=16481
chr0	2950596	2950779	+	LTR/Gypsy-rnd-1_family-456	chr0	2946437	2950779	+	repeat_class=LTR/Gypsy;score=16481
chr0	2955946	2956250	+	LTR/Copia-rnd-5_family-3932	chr0	2955906	2956286	+	repeat_class=LTR/Copia;score=1607
chr0	2958095	2958727	+	LTR/Gypsy-rnd-5_family-1739	chr0	2958085	2958728	+	repeat_class=LTR/Gypsy;score=2671
chr0	2958959	2959010	+	LTR/Copia-rnd-1_family-386	chr0	2958968	2961315	+	repeat_class=LTR/Copia;score=9476
chr0	2959001	2959430	+	LTR/Copia-rnd-1_family-409	chr0	2958968	2961315	+	repeat_class=LTR/Copia;score=9476
chr0	2959419	2960205	+	LTR/Copia-rnd-1_family-809	chr0	2958968	2961315	+	repeat_class=LTR/Copia;score=9476
chr0	2960208	2961315	+	LTR/Copia-rnd-5_family-4765	chr0	2958968	2961315	+	repeat_class=LTR/Copia;score=9476
chr0	2972379	2974023	+	LTR/Gypsy-rnd-6_family-1522	chr0	2972370	2974027	+	repeat_class=LTR/Gypsy;score=4392
chr0	2974026	2974684	+	LTR/Gypsy-rnd-4_family-434	chr0	2972370	2974027	+	repeat_class=LTR/Gypsy;score=4392
chr0	2977661	2980268	+	LTR/Gypsy-rnd-6_family-1522	chr0	2977659	2980270	+	repeat_class=LTR/Gypsy;score=7676
chr0	2980244	2980362	+	LTR/Gypsy-rnd-1_family-91	chr0	2977659	2980270	+	repeat_class=LTR/Gypsy;score=7676
chr0	2982926	2985889	+	LTR/Gypsy-rnd-1_family-63	chr0	2982927	2987200	+	repeat_class=LTR/Gypsy;score=11479
chr0	2985970	2987295	+	LTR/Gypsy-rnd-5_family-632	chr0	2982927	2987200	+	repeat_class=LTR/Gypsy;score=11479
chr0	2991705	2992664	+	LTR/Gypsy-rnd-4_family-1634	chr0	2991592	2992667	+	repeat_class=LTR/Gypsy;score=1095
chr0	2992665	2992850	+	LTR/Gypsy-rnd-1_family-128	chr0	2991592	2992667	+	repeat_class=LTR/Gypsy;score=1095
chr0	2992665	2992850	+	LTR/Gypsy-rnd-1_family-128	chr0	2992668	2992850	+	repeat_class=LTR/Gypsy;score=447
chr0	2999706	3000626	+	LTR/Gypsy-rnd-1_family-23	chr0	2999706	3000569	+	repeat_class=LTR/Gypsy;score=3825
chr0	3027388	3028652	+	LTR/Gypsy-rnd-4_family-273	chr0	3027422	3028973	+	repeat_class=LTR/Gypsy;score=2584
chr0	3036883	3040692	+	LTR/Gypsy-rnd-5_family-30	chr0	3036889	3038712	+	repeat_class=LTR/Gypsy;score=2542
chr0	3054659	3054838	+	LTR/Gypsy-rnd-1_family-89	chr0	3054618	3054838	+	repeat_class=LTR/Gypsy;score=897
chr0	3059879	3060063	+	LTR/Gypsy-rnd-1_family-89	chr0	3059855	3060063	+	repeat_class=LTR/Gypsy;score=612
chr0	3065641	3065813	+	LTR/Gypsy-rnd-1_family-89	chr0	3065641	3065813	+	repeat_class=LTR/Gypsy;score=809
chr0	3077155	3077942	+	LTR/Copia-rnd-1_family-254	chr0	3075395	3080026	+	repeat_class=LTR/Copia;score=16576
chr0	3078202	3079583	+	LTR/Copia-rnd-1_family-259	chr0	3075395	3080026	+	repeat_class=LTR/Copia;score=16576
chr0	3106355	3106590	+	LTR/Copia-rnd-1_family-279	chr0	3106354	3106600	+	repeat_class=LTR/Copia;score=1230
chr0	3106579	3106670	+	LTR/Copia-rnd-5_family-1245	chr0	3106354	3106600	+	repeat_class=LTR/Copia;score=1230
chr0	3112922	3112965	+	LTR/Gypsy-rnd-5_family-731	chr0	3112922	3112965	+	repeat_class=LTR/Gypsy;score=232
chr0	3121537	3123986	+	LTR/Gypsy-rnd-6_family-1508	chr0	3121537	3121940	+	repeat_class=LTR/Gypsy;score=1034
chr0	3121537	3123986	+	LTR/Gypsy-rnd-6_family-1508	chr0	3121981	3122088	+	repeat_class=LTR/Gypsy;score=284
chr0	3121537	3123986	+	LTR/Gypsy-rnd-6_family-1508	chr0	3122083	3124001	+	repeat_class=LTR/Gypsy;score=3899
chr0	3124005	3129085	+	LTR/Gypsy-rnd-6_family-1508	chr0	3124007	3126209	+	repeat_class=LTR/Gypsy;score=6953
chr0	3124005	3129085	+	LTR/Gypsy-rnd-6_family-1508	chr0	3128421	3129083	+	repeat_class=LTR/Gypsy;score=1968
chr0	3131386	3133840	+	LTR/Gypsy-rnd-6_family-1508	chr0	3133018	3133579	+	repeat_class=LTR/Gypsy;score=4319
chr0	3131386	3133840	+	LTR/Gypsy-rnd-6_family-1508	chr0	3133574	3133776	+	repeat_class=LTR/Gypsy;score=868
chr0	3131386	3133840	+	LTR/Gypsy-rnd-6_family-1508	chr0	3133827	3133932	+	repeat_class=LTR/Gypsy;score=317
chr0	3138730	3147194	+	LTR/Gypsy-rnd-5_family-13	chr0	3138731	3142684	+	repeat_class=LTR/Gypsy;score=15651
chr0	3138730	3147194	+	LTR/Gypsy-rnd-5_family-13	chr0	3142684	3143448	+	repeat_class=LTR/Gypsy;score=1322
chr0	3172590	3178257	+	LTR/Gypsy-rnd-6_family-27	chr0	3174635	3178257	+	repeat_class=LTR/Gypsy;score=19901
chr0	3238132	3239298	+	LTR/Gypsy-rnd-1_family-1	chr0	3239114	3239293	+	repeat_class=LTR/Gypsy;score=1133
chr0	3258617	3258916	+	LTR/Gypsy-rnd-5_family-2781	chr0	3258617	3258916	+	repeat_class=LTR/Gypsy;score=1987
chr0	3259017	3259736	+	LTR/Gypsy-rnd-5_family-2781	chr0	3259017	3259736	+	repeat_class=LTR/Gypsy;score=5304
chr0	3262150	3263847	+	LTR/Gypsy-rnd-2_family-100	chr0	3262150	3263839	+	repeat_class=LTR/Gypsy;score=11012
chr0	3267460	3270611	+	LTR/Gypsy-rnd-2_family-100	chr0	3267460	3270610	+	repeat_class=LTR/Gypsy;score=23563
chr0	3270612	3276834	+	LTR/Gypsy-rnd-5_family-2781	chr0	3270612	3276834	+	repeat_class=LTR/Gypsy;score=46758
chr0	3278702	3279423	+	LTR/Gypsy-rnd-1_family-74	chr0	3278702	3279424	+	repeat_class=LTR/Gypsy;score=5097
chr0	3279424	3279498	+	LTR/Gypsy-rnd-5_family-2781	chr0	3279424	3279493	+	repeat_class=LTR/Gypsy;score=610
chr0	3309916	3311096	+	LTR/Gypsy-rnd-4_family-202	chr0	3309916	3311096	+	repeat_class=LTR/Gypsy;score=8084
chr0	3319985	3320793	+	LTR/Gypsy-rnd-5_family-2781	chr0	3319985	3320790	+	repeat_class=LTR/Gypsy;score=5797
chr0	3319985	3320793	+	LTR/Gypsy-rnd-5_family-2781	chr0	3320771	3320828	+	repeat_class=LTR/Gypsy;score=226
chr0	3321544	3324684	+	LTR/Gypsy-rnd-4_family-202	chr0	3321544	3324684	+	repeat_class=LTR/Gypsy;score=20293
chr0	3321544	3324684	+	LTR/Gypsy-rnd-4_family-202	chr0	3324681	3329630	+	repeat_class=LTR/Gypsy;score=33428
chr0	3324681	3329630	+	LTR/Gypsy-rnd-5_family-2781	chr0	3321544	3324684	+	repeat_class=LTR/Gypsy;score=20293
chr0	3324681	3329630	+	LTR/Gypsy-rnd-5_family-2781	chr0	3324681	3329630	+	repeat_class=LTR/Gypsy;score=33428
chr0	3329631	3330580	+	LTR/Gypsy-rnd-4_family-202	chr0	3329631	3330580	+	repeat_class=LTR/Gypsy;score=4531
chr0	3332661	3333416	+	LTR/Gypsy-rnd-1_family-6	chr0	3332657	3333416	+	repeat_class=LTR/Gypsy;score=4921
chr0	3334754	3334900	+	LTR/Gypsy-rnd-1_family-633	chr0	3334756	3335013	+	repeat_class=LTR/Gypsy;score=814
chr0	3335389	3335813	+	LTR/Gypsy-rnd-1_family-575	chr0	3335277	3336379	+	repeat_class=LTR/Gypsy;score=5461
chr0	3345236	3346374	+	LTR/Gypsy-rnd-1_family-143	chr0	3345108	3346374	+	repeat_class=LTR/Gypsy;score=8035
chr0	3345236	3346374	+	LTR/Gypsy-rnd-1_family-143	chr0	3346362	3346840	+	repeat_class=LTR/Gypsy;score=3780
chr0	3346362	3346840	+	LTR/Gypsy-rnd-1_family-120	chr0	3345108	3346374	+	repeat_class=LTR/Gypsy;score=8035
chr0	3346362	3346840	+	LTR/Gypsy-rnd-1_family-120	chr0	3346362	3346840	+	repeat_class=LTR/Gypsy;score=3780
chr0	3349043	3349960	+	LTR/Gypsy-rnd-4_family-202	chr0	3349581	3349960	+	repeat_class=LTR/Gypsy;score=1756
chr0	3362639	3362767	+	LTR/Gypsy-rnd-5_family-2781	chr0	3362639	3362766	+	repeat_class=LTR/Gypsy;score=978
chr0	3373249	3373484	+	LTR/Gypsy-rnd-4_family-202	chr0	3373249	3373484	+	repeat_class=LTR/Gypsy;score=1806
chr0	3373461	3373762	+	LTR/Gypsy-rnd-5_family-2781	chr0	3373249	3373484	+	repeat_class=LTR/Gypsy;score=1806
chr0	3374937	3376634	+	LTR/Gypsy-rnd-4_family-202	chr0	3374937	3376632	+	repeat_class=LTR/Gypsy;score=8827
chr0	3399767	3401178	+	LTR/Gypsy-rnd-2_family-100	chr0	3399767	3401178	+	repeat_class=LTR/Gypsy;score=7909
chr0	3401201	3401897	+	LTR/Gypsy-rnd-1_family-1	chr0	3401201	3401897	+	repeat_class=LTR/Gypsy;score=5556
chr0	3433826	3433909	+	LTR/Copia-rnd-6_family-64	chr0	3433809	3433909	+	repeat_class=LTR/Copia;score=505
chr0	3439676	3439722	+	LTR/Copia-rnd-6_family-64	chr0	3439676	3439726	+	repeat_class=LTR/Copia;score=403
chr0	3439723	3441455	+	LTR/Gypsy-rnd-4_family-434	chr0	3441448	3441504	+	repeat_class=LTR/Gypsy;score=2160
chr0	3441495	3441649	+	LTR/Gypsy-rnd-4_family-11	chr0	3441448	3441504	+	repeat_class=LTR/Gypsy;score=2160
chr0	3484820	3489083	+	LTR/Gypsy-rnd-4_family-434	chr0	3485941	3488158	+	repeat_class=LTR/Gypsy;score=8437
chr0	3513036	3513342	+	LTR/Gypsy-rnd-1_family-168	chr0	3512749	3514287	+	repeat_class=LTR/Gypsy;score=8872
chr0	3513629	3513881	+	LTR/Gypsy-rnd-1_family-168	chr0	3512749	3514287	+	repeat_class=LTR/Gypsy;score=8872
chr0	3514278	3516599	+	LTR/Gypsy-rnd-5_family-2124	chr0	3512749	3514287	+	repeat_class=LTR/Gypsy;score=8872
chr0	3514278	3516599	+	LTR/Gypsy-rnd-5_family-2124	chr0	3514437	3516599	+	repeat_class=LTR/Gypsy;score=5687
chr0	3516606	3516905	+	LTR/Gypsy-rnd-1_family-103	chr0	3516606	3517547	+	repeat_class=LTR/Gypsy;score=4838
chr0	3522904	3524731	+	LTR/Gypsy-rnd-1_family-118	chr0	3522887	3523714	+	repeat_class=LTR/Gypsy;score=4631
chr0	3522904	3524731	+	LTR/Gypsy-rnd-1_family-118	chr0	3523707	3524731	+	repeat_class=LTR/Gypsy;score=6297
chr0	3531374	3533877	+	LTR/Copia-rnd-1_family-359	chr0	3531374	3533882	+	repeat_class=LTR/Copia;score=13749
chr0	3533889	3535381	+	LTR/Copia-rnd-1_family-309	chr0	3533877	3536006	+	repeat_class=LTR/Copia;score=12964
chr0	3535384	3535456	+	LTR/Copia-rnd-6_family-389	chr0	3533877	3536006	+	repeat_class=LTR/Copia;score=12964
chr0	3535458	3536006	+	LTR/Copia-rnd-1_family-502	chr0	3533877	3536006	+	repeat_class=LTR/Copia;score=12964
chr0	3551976	3552722	+	LTR/Copia-rnd-6_family-8	chr0	3551976	3552721	+	repeat_class=LTR/Copia;score=3413
chr0	3572862	3576514	+	LTR/Gypsy-rnd-1_family-4	chr0	3572863	3576452	+	repeat_class=LTR/Gypsy;score=20693
chr0	3580258	3582517	+	LTR/Gypsy-rnd-4_family-1634	chr0	3582413	3582541	+	repeat_class=LTR/Gypsy;score=417
chr0	3582527	3583008	+	LTR/Gypsy-rnd-1_family-102	chr0	3582413	3582541	+	repeat_class=LTR/Gypsy;score=417
chr0	3607774	3608312	+	LTR/Gypsy-rnd-1_family-67	chr0	3607796	3608994	+	repeat_class=LTR/Gypsy;score=3621
chr0	3608337	3608907	+	LTR/Gypsy-rnd-1_family-203	chr0	3607796	3608994	+	repeat_class=LTR/Gypsy;score=3621
chr0	3608876	3614231	+	LTR/Gypsy-rnd-6_family-1508	chr0	3607796	3608994	+	repeat_class=LTR/Gypsy;score=3621
chr0	3608876	3614231	+	LTR/Gypsy-rnd-6_family-1508	chr0	3611116	3614608	+	repeat_class=LTR/Gypsy;score=6557
chr0	3614753	3616202	+	LTR/Gypsy-rnd-1_family-68	chr0	3615599	3616947	+	repeat_class=LTR/Gypsy;score=4477
chr0	3616219	3616943	+	LTR/Gypsy-rnd-1_family-203	chr0	3615599	3616947	+	repeat_class=LTR/Gypsy;score=4477
chr0	3617211	3618194	+	LTR/Gypsy-rnd-5_family-366	chr0	3617304	3617549	+	repeat_class=LTR/Gypsy;score=435
chr0	3645719	3646074	+	LTR/Gypsy-rnd-1_family-575	chr0	3645675	3646074	+	repeat_class=LTR/Gypsy;score=838
chr0	3646892	3647152	+	LTR/Gypsy-rnd-1_family-120	chr0	3646075	3647169	+	repeat_class=LTR/Gypsy;score=4297
chr0	3648083	3649503	+	LTR/Gypsy-rnd-1_family-120	chr0	3648081	3650362	+	repeat_class=LTR/Gypsy;score=11171
chr0	3650086	3651452	+	LTR/Gypsy-rnd-1_family-118	chr0	3648081	3650362	+	repeat_class=LTR/Gypsy;score=11171
chr0	3650086	3651452	+	LTR/Gypsy-rnd-1_family-118	chr0	3650353	3651447	+	repeat_class=LTR/Gypsy;score=5768
chr0	3650086	3651452	+	LTR/Gypsy-rnd-1_family-118	chr0	3651451	3652769	+	repeat_class=LTR/Gypsy;score=12616
chr0	3651452	3656690	+	LTR/Gypsy-rnd-5_family-2124	chr0	3651451	3652769	+	repeat_class=LTR/Gypsy;score=12616
chr0	3656689	3658427	+	LTR/Gypsy-rnd-5_family-2124	chr0	3656698	3658426	+	repeat_class=LTR/Gypsy;score=6708
chr0	3659113	3660538	+	LTR/Gypsy-rnd-1_family-53	chr0	3660535	3661142	+	repeat_class=LTR/Gypsy;score=1872
chr0	3682273	3685994	+	LTR/Gypsy-rnd-1_family-30	chr0	3682558	3683546	+	repeat_class=LTR/Gypsy;score=3746
chr0	3682273	3685994	+	LTR/Gypsy-rnd-1_family-30	chr0	3685415	3685995	+	repeat_class=LTR/Gypsy;score=2647
chr0	3710894	3711632	+	LTR/Gypsy-rnd-1_family-242	chr0	3710573	3711628	+	repeat_class=LTR/Gypsy;score=4831
chr0	3716409	3718136	+	LTR/Gypsy-rnd-1_family-36	chr0	3716433	3717957	+	repeat_class=LTR/Gypsy;score=7213
chr0	3723273	3723912	+	LTR/Gypsy-rnd-1_family-60	chr0	3723273	3723912	+	repeat_class=LTR/Gypsy;score=2327
chr0	3724458	3726842	+	LTR/Gypsy-rnd-4_family-11	chr0	3725661	3727551	+	repeat_class=LTR/Gypsy;score=5224
chr0	3726923	3727554	+	LTR/Gypsy-rnd-4_family-11	chr0	3725661	3727551	+	repeat_class=LTR/Gypsy;score=5224
chr0	3727555	3735671	+	LTR/Gypsy-rnd-4_family-11	chr0	3728411	3731930	+	repeat_class=LTR/Gypsy;score=15199
chr0	3727555	3735671	+	LTR/Gypsy-rnd-4_family-11	chr0	3735556	3735670	+	repeat_class=LTR/Gypsy;score=296
chr0	3743169	3743374	+	LTR/Gypsy-rnd-1_family-118	chr0	3743163	3743374	+	repeat_class=LTR/Gypsy;score=775
chr0	3743421	3743805	+	LTR/Gypsy-rnd-4_family-434	chr0	3743804	3744872	+	repeat_class=LTR/Gypsy;score=3634
chr0	3743811	3745584	+	LTR/Gypsy-rnd-6_family-1519	chr0	3743804	3744872	+	repeat_class=LTR/Gypsy;score=3634
chr0	3743811	3745584	+	LTR/Gypsy-rnd-6_family-1519	chr0	3745171	3746210	+	repeat_class=LTR/Gypsy;score=4818
chr0	3745570	3746547	+	LTR/Gypsy-rnd-6_family-1519	chr0	3745171	3746210	+	repeat_class=LTR/Gypsy;score=4818
chr0	3746581	3748190	+	LTR/Gypsy-rnd-3_family-12	chr0	3746562	3748454	+	repeat_class=LTR/Gypsy;score=9232
chr0	3748191	3748339	+	LTR/Gypsy-rnd-1_family-633	chr0	3746562	3748454	+	repeat_class=LTR/Gypsy;score=9232
chr0	3748837	3749267	+	LTR/Gypsy-rnd-1_family-575	chr0	3748829	3749336	+	repeat_class=LTR/Gypsy;score=1446
chr0	3749349	3758288	+	LTR/Gypsy-rnd-5_family-2781	chr0	3754836	3758281	+	repeat_class=LTR/Gypsy;score=24755
chr0	3749349	3758288	+	LTR/Gypsy-rnd-5_family-2781	chr0	3749349	3754838	+	repeat_class=LTR/Gypsy;score=35833
chr0	3758924	3759434	+	LTR/Gypsy-rnd-1_family-405	chr0	3758302	3759434	+	repeat_class=LTR/Gypsy;score=4969
chr0	3767879	3768130	+	LTR/Gypsy-rnd-5_family-809	chr0	3767858	3769025	+	repeat_class=LTR/Gypsy;score=2115
chr0	3768098	3768248	+	LTR/Gypsy-rnd-4_family-415	chr0	3767858	3769025	+	repeat_class=LTR/Gypsy;score=2115
chr0	3768268	3769101	+	LTR/Gypsy-rnd-6_family-1519	chr0	3767858	3769025	+	repeat_class=LTR/Gypsy;score=2115
chr0	3776362	3779736	+	LTR/Gypsy-rnd-6_family-1519	chr0	3776380	3779753	+	repeat_class=LTR/Gypsy;score=15634
chr0	3813616	3816679	+	LTR/Gypsy-rnd-1_family-31	chr0	3815735	3815866	+	repeat_class=LTR/Gypsy;score=241
chr0	3816683	3817521	+	LTR/Gypsy-rnd-1_family-132	chr0	3817196	3817508	+	repeat_class=LTR/Gypsy;score=842
chr0	3819593	3819895	+	LTR/Gypsy-rnd-1_family-235	chr0	3819758	3819900	+	repeat_class=LTR/Gypsy;score=384
chr0	3827446	3827592	+	LTR/Gypsy-rnd-4_family-415	chr0	3827542	3827640	+	repeat_class=LTR/Gypsy;score=237
chr0	3827562	3827765	+	LTR/Gypsy-rnd-4_family-273	chr0	3827542	3827640	+	repeat_class=LTR/Gypsy;score=237
chr0	3837319	3838310	+	LTR/Gypsy-rnd-4_family-273	chr0	3837954	3838126	+	repeat_class=LTR/Gypsy;score=288
chr0	3842635	3844976	+	LTR/Gypsy-rnd-6_family-1508	chr0	3842651	3844976	+	repeat_class=LTR/Gypsy;score=6312
chr0	3888915	3889245	+	LTR/Gypsy-rnd-6_family-27	chr0	3889170	3889259	+	repeat_class=LTR/Gypsy;score=283
chr0	3952738	3952841	+	LTR/Gypsy-rnd-4_family-23	chr0	3952739	3952840	+	repeat_class=LTR/Gypsy;score=851
chr0	3957742	3958485	+	LTR/Gypsy-rnd-1_family-124	chr0	3957740	3958485	+	repeat_class=LTR/Gypsy;score=5586
chr0	3980519	3980971	+	LTR/Gypsy-rnd-6_family-2328	chr0	3980527	3980940	+	repeat_class=LTR/Gypsy;score=2033
chr0	3981147	3981493	+	LTR/Gypsy-rnd-6_family-2328	chr0	3981115	3981180	+	repeat_class=LTR/Gypsy;score=243
chr0	3981147	3981493	+	LTR/Gypsy-rnd-6_family-2328	chr0	3981220	3981512	+	repeat_class=LTR/Gypsy;score=611
chr0	3982682	3983056	+	LTR/Gypsy-rnd-6_family-1423	chr0	3982514	3986549	+	repeat_class=LTR/Gypsy;score=19282
chr0	3983080	3983273	+	LTR/Gypsy-rnd-6_family-1423	chr0	3982514	3986549	+	repeat_class=LTR/Gypsy;score=19282
chr0	3983358	3983548	+	LTR/Gypsy-rnd-1_family-522	chr0	3982514	3986549	+	repeat_class=LTR/Gypsy;score=19282
chr0	3983582	3983637	+	LTR/Gypsy-rnd-1_family-753	chr0	3982514	3986549	+	repeat_class=LTR/Gypsy;score=19282
chr0	3983726	3984080	+	LTR/Gypsy-rnd-1_family-708	chr0	3982514	3986549	+	repeat_class=LTR/Gypsy;score=19282
chr0	3984173	3985735	+	LTR/Gypsy-rnd-1_family-763	chr0	3982514	3986549	+	repeat_class=LTR/Gypsy;score=19282
chr0	3985888	3986119	+	LTR/Gypsy-rnd-1_family-688	chr0	3982514	3986549	+	repeat_class=LTR/Gypsy;score=19282
chr0	3986133	3986549	+	LTR/Gypsy-rnd-1_family-463	chr0	3982514	3986549	+	repeat_class=LTR/Gypsy;score=19282
chr0	3986551	3986801	+	LTR/Gypsy-rnd-1_family-635	chr0	3986557	3995403	+	repeat_class=LTR/Gypsy;score=56283
chr0	3986852	3987825	+	LTR/Gypsy-rnd-1_family-553	chr0	3986557	3995403	+	repeat_class=LTR/Gypsy;score=56283
chr0	3987985	3994277	+	LTR/Gypsy-rnd-1_family-241	chr0	3986557	3995403	+	repeat_class=LTR/Gypsy;score=56283
chr0	3994282	3994983	+	LTR/Gypsy-rnd-1_family-676	chr0	3986557	3995403	+	repeat_class=LTR/Gypsy;score=56283
chr0	3994984	3995027	+	LTR/Gypsy-rnd-1_family-240	chr0	3986557	3995403	+	repeat_class=LTR/Gypsy;score=56283
chr0	3995028	3995127	+	LTR/Gypsy-rnd-1_family-240	chr0	3986557	3995403	+	repeat_class=LTR/Gypsy;score=56283
chr0	3995128	3995403	+	LTR/Gypsy-rnd-1_family-240	chr0	3986557	3995403	+	repeat_class=LTR/Gypsy;score=56283
chr0	3996155	3996292	+	LTR/Gypsy-rnd-1_family-240	chr0	3996162	3998548	+	repeat_class=LTR/Gypsy;score=10583
chr0	3996293	3998007	+	LTR/Gypsy-rnd-6_family-2328	chr0	3996162	3998548	+	repeat_class=LTR/Gypsy;score=10583
chr0	3998468	3998850	+	LTR/Gypsy-rnd-6_family-2328	chr0	3998723	3998869	+	repeat_class=LTR/Gypsy;score=592
chr0	3998468	3998850	+	LTR/Gypsy-rnd-6_family-2328	chr0	3996162	3998548	+	repeat_class=LTR/Gypsy;score=10583
chr0	4112190	4112870	+	LTR/Gypsy-rnd-1_family-1	chr0	4112867	4112984	+	repeat_class=LTR/Gypsy;score=724
chr0	4112190	4112870	+	LTR/Gypsy-rnd-1_family-1	chr0	4112190	4112871	+	repeat_class=LTR/Gypsy;score=5302
chr0	4112861	4112958	+	LTR/Gypsy-rnd-4_family-202	chr0	4112867	4112984	+	repeat_class=LTR/Gypsy;score=724
chr0	4112861	4112958	+	LTR/Gypsy-rnd-4_family-202	chr0	4112190	4112871	+	repeat_class=LTR/Gypsy;score=5302
chr0	4129345	4129518	+	LTR/Gypsy-rnd-1_family-44	chr0	4129345	4129518	+	repeat_class=LTR/Gypsy;score=1372
chr0	4178500	4192543	+	LTR/Gypsy-rnd-6_family-1518	chr0	4178511	4191672	+	repeat_class=LTR/Gypsy;score=68259
chr0	4201007	4202294	+	LTR/Gypsy-rnd-1_family-23	chr0	4202286	4208265	+	repeat_class=LTR/Gypsy;score=14562
chr0	4202295	4208265	+	LTR/Gypsy-rnd-4_family-11	chr0	4202286	4208265	+	repeat_class=LTR/Gypsy;score=14562
chr0	4229520	4229808	+	LTR/Gypsy-rnd-6_family-1519	chr0	4229437	4229805	+	repeat_class=LTR/Gypsy;score=404
chr0	4236499	4237597	+	LTR/Copia-rnd-1_family-471	chr0	4236822	4238107	+	repeat_class=LTR/Copia;score=8410
chr0	4237595	4238099	+	LTR/Copia-rnd-1_family-314	chr0	4236822	4238107	+	repeat_class=LTR/Copia;score=8410
chr0	4238105	4240933	+	LTR/Copia-rnd-1_family-296	chr0	4236822	4238107	+	repeat_class=LTR/Copia;score=8410
chr0	4238105	4240933	+	LTR/Copia-rnd-1_family-296	chr0	4238104	4240734	+	repeat_class=LTR/Copia;score=16660
chr0	4245522	4246148	+	LTR/Gypsy-rnd-6_family-2328	chr0	4245522	4246222	+	repeat_class=LTR/Gypsy;score=1875
chr0	4246419	4246519	+	LTR/Gypsy-rnd-5_family-3075	chr0	4246339	4246529	+	repeat_class=LTR/Gypsy;score=514
chr0	4247569	4248146	+	LTR/Gypsy-rnd-6_family-1423	chr0	4247563	4263213	+	repeat_class=LTR/Gypsy;score=71822
chr0	4248241	4248434	+	LTR/Gypsy-rnd-1_family-522	chr0	4247563	4263213	+	repeat_class=LTR/Gypsy;score=71822
chr0	4248466	4248547	+	LTR/Gypsy-rnd-1_family-753	chr0	4247563	4263213	+	repeat_class=LTR/Gypsy;score=71822
chr0	4248613	4248960	+	LTR/Gypsy-rnd-1_family-708	chr0	4247563	4263213	+	repeat_class=LTR/Gypsy;score=71822
chr0	4249056	4250613	+	LTR/Gypsy-rnd-1_family-763	chr0	4247563	4263213	+	repeat_class=LTR/Gypsy;score=71822
chr0	4250758	4250988	+	LTR/Gypsy-rnd-1_family-688	chr0	4247563	4263213	+	repeat_class=LTR/Gypsy;score=71822
chr0	4251002	4252492	+	LTR/Gypsy-rnd-1_family-463	chr0	4247563	4263213	+	repeat_class=LTR/Gypsy;score=71822
chr0	4252545	4253520	+	LTR/Gypsy-rnd-1_family-553	chr0	4247563	4263213	+	repeat_class=LTR/Gypsy;score=71822
chr0	4253678	4260655	+	LTR/Gypsy-rnd-1_family-241	chr0	4247563	4263213	+	repeat_class=LTR/Gypsy;score=71822
chr0	4260645	4260854	+	LTR/Gypsy-rnd-1_family-240	chr0	4247563	4263213	+	repeat_class=LTR/Gypsy;score=71822
chr0	4260856	4261184	+	LTR/Gypsy-rnd-1_family-240	chr0	4247563	4263213	+	repeat_class=LTR/Gypsy;score=71822
chr0	4261186	4263119	+	LTR/Gypsy-rnd-1_family-240	chr0	4247563	4263213	+	repeat_class=LTR/Gypsy;score=71822
chr0	4265484	4266067	+	LTR/Gypsy-rnd-6_family-1423	chr0	4265479	4265537	+	repeat_class=LTR/Gypsy;score=3992
chr0	4277284	4278045	+	LTR/Gypsy-rnd-1_family-59	chr0	4277284	4278025	+	repeat_class=LTR/Gypsy;score=5033
chr0	4278027	4282107	+	LTR/Gypsy-rnd-5_family-1739	chr0	4278492	4281423	+	repeat_class=LTR/Gypsy;score=15117
chr0	4327433	4329089	+	LTR/Gypsy-rnd-1_family-34	chr0	4328560	4328672	+	repeat_class=LTR/Gypsy;score=1352
chr0	4329113	4330247	+	LTR/Gypsy-rnd-1_family-31	chr0	4329102	4329295	+	repeat_class=LTR/Gypsy;score=1352
chr0	4361510	4370485	+	LTR/Gypsy-rnd-6_family-1519	chr0	4362534	4368863	+	repeat_class=LTR/Gypsy;score=18869
chr0	4361510	4370485	+	LTR/Gypsy-rnd-6_family-1519	chr0	4368833	4369931	+	repeat_class=LTR/Gypsy;score=3224
chr0	4426932	4427674	+	LTR/Copia-rnd-1_family-309	chr0	4426932	4427677	+	repeat_class=LTR/Copia;score=5541
chr0	4433511	4433758	+	LTR/Copia-rnd-1_family-347	chr0	4433511	4434743	+	repeat_class=LTR/Copia;score=8840
chr0	4433726	4434743	+	LTR/Copia-rnd-1_family-98	chr0	4433511	4434743	+	repeat_class=LTR/Copia;score=8840
chr0	4451205	4455733	+	LTR/Gypsy-rnd-5_family-2124	chr0	4451466	4453577	+	repeat_class=LTR/Gypsy;score=6036
chr0	4460088	4460791	+	LTR/Copia-rnd-1_family-558	chr0	4460446	4461194	+	repeat_class=LTR/Copia;score=2250
chr0	4467081	4467242	+	LTR/Gypsy-rnd-1_family-162	chr0	4467094	4467242	+	repeat_class=LTR/Gypsy;score=827
chr0	4485891	4486178	+	LTR/Gypsy-rnd-5_family-2124	chr0	4485891	4486185	+	repeat_class=LTR/Gypsy;score=1029
chr0	4486184	4486248	+	LTR/Gypsy-rnd-1_family-40	chr0	4485891	4486185	+	repeat_class=LTR/Gypsy;score=1029
chr0	4492124	4496389	+	LTR/Gypsy-rnd-1_family-30	chr0	4492124	4494132	+	repeat_class=LTR/Gypsy;score=6759
chr0	4492124	4496389	+	LTR/Gypsy-rnd-1_family-30	chr0	4496148	4499531	+	repeat_class=LTR/Gypsy;score=10232
chr0	4496656	4496978	+	LTR/Gypsy-rnd-1_family-677	chr0	4496148	4499531	+	repeat_class=LTR/Gypsy;score=10232
chr0	4496979	4497112	+	LTR/Gypsy-rnd-5_family-2770	chr0	4496148	4499531	+	repeat_class=LTR/Gypsy;score=10232
chr0	4497190	4500753	+	LTR/Gypsy-rnd-4_family-434	chr0	4496148	4499531	+	repeat_class=LTR/Gypsy;score=10232
chr0	4511488	4512300	+	DNA/hAT-Ac-rnd-1_family-591	chr0	4511433	4512229	+	repeat_class=DNA/hAT;score=1354
chr0	4512316	4513313	+	DNA/hAT-Ac-rnd-1_family-556	chr0	4512316	4513683	+	repeat_class=DNA/hAT;score=4680
chr0	4526699	4527264	+	LTR/Gypsy-rnd-1_family-440	chr0	4527261	4527276	+	repeat_class=LTR/Gypsy;score=975
chr0	4568158	4569225	+	LTR/Gypsy-rnd-1_family-440	chr0	4568269	4568465	+	repeat_class=LTR/Gypsy;score=347
chr0	4568158	4569225	+	LTR/Gypsy-rnd-1_family-440	chr0	4568489	4568620	+	repeat_class=LTR/Gypsy;score=263
chr0	4568158	4569225	+	LTR/Gypsy-rnd-1_family-440	chr0	4568906	4569110	+	repeat_class=LTR/Gypsy;score=429
chr0	4624090	4624746	+	LTR/Gypsy-rnd-1_family-440	chr0	4624497	4624629	+	repeat_class=LTR/Gypsy;score=439
chr0	4652703	4653358	+	LTR/Gypsy-rnd-5_family-30	chr0	4652703	4660318	+	repeat_class=LTR/Gypsy;score=41706
chr0	4653359	4658332	+	LTR/Gypsy-rnd-1_family-63	chr0	4652703	4660318	+	repeat_class=LTR/Gypsy;score=41706
chr0	4658333	4658692	+	LTR/Gypsy-rnd-1_family-335	chr0	4652703	4660318	+	repeat_class=LTR/Gypsy;score=41706
chr0	4658705	4660318	+	LTR/Gypsy-rnd-1_family-4	chr0	4652703	4660318	+	repeat_class=LTR/Gypsy;score=41706
chr0	4696512	4698316	+	LTR/Gypsy-rnd-1_family-37	chr0	4695813	4698309	+	repeat_class=LTR/Gypsy;score=9147
chr0	4702456	4703626	+	LTR/Gypsy-rnd-6_family-1519	chr0	4702456	4703626	+	repeat_class=LTR/Gypsy;score=5346
chr0	4707175	4707240	+	LTR/Gypsy-rnd-1_family-135	chr0	4707230	4708711	+	repeat_class=LTR/Gypsy;score=4786
chr0	4707231	4708755	+	LTR/Gypsy-rnd-6_family-1519	chr0	4707230	4708711	+	repeat_class=LTR/Gypsy;score=4786
chr0	4732508	4734981	+	LTR/Gypsy-rnd-4_family-434	chr0	4732019	4732510	+	repeat_class=LTR/Gypsy;score=2126
chr0	4735893	4736045	+	LTR/Gypsy-rnd-1_family-242	chr0	4735539	4737193	+	repeat_class=LTR/Gypsy;score=5773
chr0	4736152	4736719	+	LTR/Gypsy-rnd-1_family-242	chr0	4735539	4737193	+	repeat_class=LTR/Gypsy;score=5773
chr0	4737180	4739300	+	LTR/Gypsy-rnd-1_family-37	chr0	4735539	4737193	+	repeat_class=LTR/Gypsy;score=5773
chr0	4737180	4739300	+	LTR/Gypsy-rnd-1_family-37	chr0	4737180	4738500	+	repeat_class=LTR/Gypsy;score=6491
chr0	4737180	4739300	+	LTR/Gypsy-rnd-1_family-37	chr0	4738480	4739102	+	repeat_class=LTR/Gypsy;score=1702
chr0	4778040	4779196	+	LTR/Copia-rnd-5_family-1808	chr0	4777755	4778299	+	repeat_class=LTR/Copia;score=1671
chr0	4778040	4779196	+	LTR/Copia-rnd-5_family-1808	chr0	4778354	4780893	+	repeat_class=LTR/Copia;score=7131
chr0	4779903	4780315	+	LTR/Copia-rnd-1_family-254	chr0	4778354	4780893	+	repeat_class=LTR/Copia;score=7131
chr0	4780485	4780893	+	LTR/Copia-rnd-1_family-259	chr0	4778354	4780893	+	repeat_class=LTR/Copia;score=7131
chr0	4817773	4818255	+	LTR/Copia-rnd-1_family-259	chr0	4817546	4818860	+	repeat_class=LTR/Copia;score=5250
chr0	4818256	4818630	+	LTR/Copia-rnd-6_family-1702	chr0	4817546	4818860	+	repeat_class=LTR/Copia;score=5250
chr0	4852913	4854968	+	LTR/Gypsy-rnd-1_family-37	chr0	4853430	4854957	+	repeat_class=LTR/Gypsy;score=6171
chr0	4868990	4869479	+	LTR/Gypsy-rnd-1_family-37	chr0	4868991	4869484	+	repeat_class=LTR/Gypsy;score=1942
chr0	4869480	4870116	+	LTR/Gypsy-rnd-1_family-288	chr0	4868991	4869484	+	repeat_class=LTR/Gypsy;score=1942
chr0	4905652	4906119	+	LTR/Gypsy-rnd-1_family-60	chr0	4905651	4906438	+	repeat_class=LTR/Gypsy;score=3710
chr0	4906512	4907729	+	LTR/Gypsy-rnd-1_family-68	chr0	4906818	4907010	+	repeat_class=LTR/Gypsy;score=656
chr0	4907730	4908634	+	LTR/Gypsy-rnd-1_family-230	chr0	4908096	4908481	+	repeat_class=LTR/Gypsy;score=1145
chr0	4907730	4908634	+	LTR/Gypsy-rnd-1_family-230	chr0	4908562	4908634	+	repeat_class=LTR/Gypsy;score=362
chr0	4915657	4919637	+	LTR/Gypsy-rnd-4_family-202	chr0	4915657	4919637	+	repeat_class=LTR/Gypsy;score=25626
chr0	4924228	4925311	+	LTR/Gypsy-rnd-4_family-202	chr0	4924232	4925311	+	repeat_class=LTR/Gypsy;score=7230
chr0	4927296	4933583	+	LTR/Gypsy-rnd-1_family-59	chr0	4929108	4933583	+	repeat_class=LTR/Gypsy;score=20087
chr0	4945639	4945829	+	LTR/Gypsy-rnd-1_family-4	chr0	4945285	4945832	+	repeat_class=LTR/Gypsy;score=1234
chr0	4952372	4955498	+	LTR/Gypsy-rnd-1_family-23	chr0	4953722	4955499	+	repeat_class=LTR/Gypsy;score=7299
chr0	4961573	4971255	+	LTR/Gypsy-rnd-5_family-13	chr0	4970898	4971255	+	repeat_class=LTR/Gypsy;score=1897
chr0	4961573	4971255	+	LTR/Gypsy-rnd-5_family-13	chr0	4961578	4969240	+	repeat_class=LTR/Gypsy;score=21624
chr0	4979479	4979909	+	LTR/Gypsy-rnd-4_family-11	chr0	4979433	4979947	+	repeat_class=LTR/Gypsy;score=498
chr0	4982648	4983440	+	LTR/Gypsy-rnd-1_family-85	chr0	4983425	4983540	+	repeat_class=LTR/Gypsy;score=362
chr0	4995167	4995214	+	LTR/Gypsy-rnd-4_family-202	chr0	4995167	4995205	+	repeat_class=LTR/Gypsy;score=261
chr0	4996842	4997044	+	LTR/Gypsy-rnd-1_family-490	chr0	4996776	4996969	+	repeat_class=LTR/Gypsy;score=647
chr0	4997812	4998958	+	LTR/Gypsy-rnd-4_family-202	chr0	4997812	4998958	+	repeat_class=LTR/Gypsy;score=6143
chr0	5001187	5003985	+	LTR/Gypsy-rnd-4_family-202	chr0	5001187	5003985	+	repeat_class=LTR/Gypsy;score=21389
chr0	5038069	5039109	+	LTR/Copia-rnd-1_family-259	chr0	5038127	5039716	+	repeat_class=LTR/Copia;score=5808
chr0	5040881	5041772	+	LTR/Copia-rnd-5_family-1808	chr0	5040574	5041138	+	repeat_class=LTR/Copia;score=2012
chr0	5041809	5041994	+	LTR/Copia-rnd-5_family-1808	chr0	5041810	5045064	+	repeat_class=LTR/Copia;score=9343
chr0	5042018	5042084	+	LTR/Copia-rnd-1_family-341	chr0	5041810	5045064	+	repeat_class=LTR/Copia;score=9343
chr0	5042393	5042441	+	LTR/Copia-rnd-1_family-293	chr0	5041810	5045064	+	repeat_class=LTR/Copia;score=9343
chr0	5042414	5043109	+	LTR/Copia-rnd-1_family-254	chr0	5041810	5045064	+	repeat_class=LTR/Copia;score=9343
chr0	5043567	5044349	+	LTR/Copia-rnd-1_family-259	chr0	5041810	5045064	+	repeat_class=LTR/Copia;score=9343
chr0	5044431	5044798	+	LTR/Copia-rnd-6_family-1702	chr0	5041810	5045064	+	repeat_class=LTR/Copia;score=9343
chr0	5057460	5057517	+	LTR/Gypsy-rnd-1_family-659	chr0	5057460	5057517	+	repeat_class=LTR/Gypsy;score=260
chr0	5064081	5064213	+	LTR/Gypsy-rnd-1_family-691	chr0	5064082	5064462	+	repeat_class=LTR/Gypsy;score=703
chr0	5064237	5064597	+	LTR/Gypsy-rnd-5_family-619	chr0	5064082	5064462	+	repeat_class=LTR/Gypsy;score=703
chr0	5077712	5080540	+	LTR/Gypsy-rnd-1_family-68	chr0	5080364	5080540	+	repeat_class=LTR/Gypsy;score=843
chr0	5077712	5080540	+	LTR/Gypsy-rnd-1_family-68	chr0	5077714	5080186	+	repeat_class=LTR/Gypsy;score=4256
chr0	5080541	5089032	+	LTR/Gypsy-rnd-5_family-13	chr0	5080541	5088102	+	repeat_class=LTR/Gypsy;score=18935
chr0	5089041	5092933	+	LTR/Gypsy-rnd-4_family-434	chr0	5089665	5092954	+	repeat_class=LTR/Gypsy;score=13646
chr0	5101742	5103181	+	LTR/Gypsy-rnd-6_family-1508	chr0	5101906	5102955	+	repeat_class=LTR/Gypsy;score=4076
chr0	5101742	5103181	+	LTR/Gypsy-rnd-6_family-1508	chr0	5103019	5103181	+	repeat_class=LTR/Gypsy;score=881
chr0	5122107	5123894	+	LTR/Gypsy-rnd-4_family-202	chr0	5122107	5123894	+	repeat_class=LTR/Gypsy;score=10447
chr0	5123886	5123933	+	LTR/Gypsy-rnd-1_family-7	chr0	5122107	5123894	+	repeat_class=LTR/Gypsy;score=10447
chr0	5138041	5139130	+	LTR/Gypsy-rnd-1_family-7	chr0	5139016	5139172	+	repeat_class=LTR/Gypsy;score=312
chr0	5161371	5163948	+	LTR/Gypsy-rnd-2_family-35	chr0	5163946	5166170	+	repeat_class=LTR/Gypsy;score=14810
chr0	5163946	5166168	+	LTR/Gypsy-rnd-1_family-63	chr0	5163946	5166170	+	repeat_class=LTR/Gypsy;score=14810
chr0	5163946	5166168	+	LTR/Gypsy-rnd-1_family-63	chr0	5166163	5170237	+	repeat_class=LTR/Gypsy;score=18818
chr0	5166161	5166996	+	LTR/Gypsy-rnd-2_family-35	chr0	5163946	5166170	+	repeat_class=LTR/Gypsy;score=14810
chr0	5166161	5166996	+	LTR/Gypsy-rnd-2_family-35	chr0	5166163	5170237	+	repeat_class=LTR/Gypsy;score=18818
chr0	5166994	5170237	+	LTR/Gypsy-rnd-5_family-30	chr0	5166163	5170237	+	repeat_class=LTR/Gypsy;score=18818
chr0	5175785	5177744	+	LTR/Gypsy-rnd-1_family-23	chr0	5175755	5177116	+	repeat_class=LTR/Gypsy;score=4136
chr0	5175785	5177744	+	LTR/Gypsy-rnd-1_family-23	chr0	5177187	5177756	+	repeat_class=LTR/Gypsy;score=2114
chr0	5186368	5188142	+	LTR/Gypsy-rnd-1_family-30	chr0	5187109	5187819	+	repeat_class=LTR/Gypsy;score=1982
chr0	5207887	5210037	+	LTR/Gypsy-rnd-5_family-13	chr0	5208235	5210036	+	repeat_class=LTR/Gypsy;score=6851
chr0	5210030	5211145	+	LTR/Gypsy-rnd-1_family-19	chr0	5208235	5210036	+	repeat_class=LTR/Gypsy;score=6851
chr0	5210030	5211145	+	LTR/Gypsy-rnd-1_family-19	chr0	5210470	5211145	+	repeat_class=LTR/Gypsy;score=3410
chr0	5220654	5222703	+	LTR/Gypsy-rnd-4_family-273	chr0	5220778	5222893	+	repeat_class=LTR/Gypsy;score=5560
chr0	5222747	5222893	+	LTR/Gypsy-rnd-4_family-273	chr0	5220778	5222893	+	repeat_class=LTR/Gypsy;score=5560
chr0	5224498	5224704	+	LTR/Gypsy-rnd-1_family-57	chr0	5224703	5225845	+	repeat_class=LTR/Gypsy;score=5075
chr0	5224700	5225794	+	LTR/Gypsy-rnd-4_family-273	chr0	5224703	5225845	+	repeat_class=LTR/Gypsy;score=5075
chr0	5225821	5226620	+	LTR/Gypsy-rnd-1_family-39	chr0	5224703	5225845	+	repeat_class=LTR/Gypsy;score=5075
chr0	5226838	5227138	+	LTR/Gypsy-rnd-1_family-20	chr0	5226800	5227141	+	repeat_class=LTR/Gypsy;score=789
chr0	5227139	5227511	+	LTR/Gypsy-rnd-1_family-43	chr0	5226800	5227141	+	repeat_class=LTR/Gypsy;score=789
chr0	5227139	5227511	+	LTR/Gypsy-rnd-1_family-43	chr0	5227138	5227502	+	repeat_class=LTR/Gypsy;score=1557
chr0	5274662	5274794	+	LTR/Copia-rnd-1_family-328	chr0	5274238	5274666	+	repeat_class=LTR/Copia;score=1556
chr0	5294357	5294735	+	LTR/Gypsy-rnd-1_family-38	chr0	5294357	5294371	+	repeat_class=LTR/Gypsy;score=836
chr0	5296675	5298659	+	LTR/Gypsy-rnd-4_family-202	chr0	5296675	5298654	+	repeat_class=LTR/Gypsy;score=14380
chr0	5301156	5301994	+	DNA/hAT-Ac-rnd-1_family-556	chr0	5301154	5302371	+	repeat_class=DNA/hAT;score=3868
chr0	5308497	5309797	+	LTR/Gypsy-rnd-5_family-2883	chr0	5309609	5309807	+	repeat_class=LTR/Gypsy;score=635
chr0	5308497	5309797	+	LTR/Gypsy-rnd-5_family-2883	chr0	5308189	5309108	+	repeat_class=LTR/Gypsy;score=2387
chr0	5327055	5327202	+	LTR/Gypsy-rnd-5_family-1035	chr0	5327058	5327187	+	repeat_class=LTR/Gypsy;score=371
chr0	5328004	5328283	+	LTR/Copia-rnd-5_family-467	chr0	5327707	5329278	+	repeat_class=LTR/Copia;score=2150
chr0	5329006	5329281	+	LTR/Copia-rnd-1_family-341	chr0	5327707	5329278	+	repeat_class=LTR/Copia;score=2150
chr0	5330601	5330993	+	LTR/Gypsy-rnd-1_family-682	chr0	5330333	5330758	+	repeat_class=LTR/Gypsy;score=1596
chr0	5331027	5331678	+	LTR/Gypsy-rnd-1_family-682	chr0	5331677	5333574	+	repeat_class=LTR/Gypsy;score=13429
chr0	5331679	5331750	+	LTR/Gypsy-rnd-1_family-829	chr0	5331677	5333574	+	repeat_class=LTR/Gypsy;score=13429
chr0	5331723	5333574	+	LTR/Gypsy-rnd-1_family-410	chr0	5331677	5333574	+	repeat_class=LTR/Gypsy;score=13429
chr0	5333574	5333683	+	LTR/Gypsy-rnd-1_family-719	chr0	5333574	5334244	+	repeat_class=LTR/Gypsy;score=2751
chr0	5333697	5334542	+	LTR/Gypsy-rnd-5_family-863	chr0	5333574	5334244	+	repeat_class=LTR/Gypsy;score=2751
chr0	5333697	5334542	+	LTR/Gypsy-rnd-5_family-863	chr0	5334523	5336748	+	repeat_class=LTR/Gypsy;score=8225
chr0	5334547	5334944	+	LTR/Gypsy-rnd-1_family-418	chr0	5334523	5336748	+	repeat_class=LTR/Gypsy;score=8225
chr0	5334972	5335232	+	LTR/Gypsy-rnd-5_family-865	chr0	5334523	5336748	+	repeat_class=LTR/Gypsy;score=8225
chr0	5335205	5335700	+	LTR/Gypsy-rnd-1_family-517	chr0	5334523	5336748	+	repeat_class=LTR/Gypsy;score=8225
chr0	5335627	5336623	+	LTR/Gypsy-rnd-1_family-350	chr0	5334523	5336748	+	repeat_class=LTR/Gypsy;score=8225
chr0	5336632	5336745	+	LTR/Gypsy-rnd-1_family-350	chr0	5334523	5336748	+	repeat_class=LTR/Gypsy;score=8225
chr0	5338252	5338644	+	LTR/Gypsy-rnd-1_family-682	chr0	5337906	5338409	+	repeat_class=LTR/Gypsy;score=1772
chr0	5338700	5339353	+	LTR/Gypsy-rnd-1_family-682	chr0	5338704	5338830	+	repeat_class=LTR/Gypsy;score=6182
chr0	5338700	5339353	+	LTR/Gypsy-rnd-1_family-682	chr0	5339271	5340259	+	repeat_class=LTR/Gypsy;score=6182
chr0	5339354	5339425	+	LTR/Gypsy-rnd-1_family-829	chr0	5339271	5340259	+	repeat_class=LTR/Gypsy;score=6182
chr0	5339398	5340259	+	LTR/Gypsy-rnd-1_family-551	chr0	5339271	5340259	+	repeat_class=LTR/Gypsy;score=6182
chr0	5340303	5340782	+	LTR/Copia-rnd-1_family-259	chr0	5340297	5340986	+	repeat_class=LTR/Copia;score=1322
chr0	5343047	5343225	+	LTR/Gypsy-rnd-1_family-105	chr0	5343044	5343221	+	repeat_class=LTR/Gypsy;score=964
chr0	5364057	5364131	+	LTR/Gypsy-rnd-1_family-148	chr0	5364053	5364234	+	repeat_class=LTR/Gypsy;score=319
chr0	5377164	5378293	+	LTR/Gypsy-rnd-1_family-12	chr0	5377164	5378293	+	repeat_class=LTR/Gypsy;score=8382
chr0	5380307	5385942	+	LTR/Gypsy-rnd-5_family-2781	chr0	5380307	5385942	+	repeat_class=LTR/Gypsy;score=29126
chr0	5387189	5387285	+	LTR/Gypsy-rnd-1_family-169	chr0	5387197	5387282	+	repeat_class=LTR/Gypsy;score=315
chr0	5409330	5416977	+	LTR/Gypsy-rnd-1_family-23	chr0	5409339	5410015	+	repeat_class=LTR/Gypsy;score=10163
chr0	5417946	5418881	+	LTR/Gypsy-rnd-1_family-23	chr0	5417946	5418881	+	repeat_class=LTR/Gypsy;score=3255
chr0	5424985	5425810	+	LTR/Gypsy-rnd-1_family-68	chr0	5425042	5425760	+	repeat_class=LTR/Gypsy;score=2096
chr0	5425815	5428361	+	LTR/Gypsy-rnd-1_family-39	chr0	5428359	5428718	+	repeat_class=LTR/Gypsy;score=609
chr0	5428359	5428663	+	LTR/Gypsy-rnd-1_family-39	chr0	5428359	5428718	+	repeat_class=LTR/Gypsy;score=609
chr0	5429561	5429732	+	LTR/Gypsy-rnd-4_family-273	chr0	5429549	5429732	+	repeat_class=LTR/Gypsy;score=812
chr0	5431784	5439118	+	LTR/Gypsy-rnd-5_family-2883	chr0	5434285	5438558	+	repeat_class=LTR/Gypsy;score=18916
chr0	5439146	5439223	+	LTR/Copia-rnd-6_family-435	chr0	5439128	5440363	+	repeat_class=LTR/Copia;score=1715
chr0	5439899	5440247	+	LTR/Copia-rnd-1_family-297	chr0	5439128	5440363	+	repeat_class=LTR/Copia;score=1715
chr0	5447118	5447223	+	LTR/Gypsy-rnd-1_family-472	chr0	5447094	5447190	+	repeat_class=LTR/Gypsy;score=235
chr0	5448213	5448521	+	LTR/Gypsy-rnd-1_family-143	chr0	5448295	5448521	+	repeat_class=LTR/Gypsy;score=367
chr0	5472504	5472603	+	LTR/Copia-rnd-1_family-259	chr0	5472548	5472603	+	repeat_class=LTR/Copia;score=255
chr0	5473162	5474431	+	LTR/Copia-rnd-1_family-389	chr0	5473162	5476362	+	repeat_class=LTR/Copia;score=18757
chr0	5474423	5475840	+	LTR/Copia-rnd-1_family-254	chr0	5473162	5476362	+	repeat_class=LTR/Copia;score=18757
chr0	5475868	5477383	+	LTR/Copia-rnd-1_family-259	chr0	5473162	5476362	+	repeat_class=LTR/Copia;score=18757
chr0	5500226	5501039	+	LTR/Gypsy-rnd-1_family-118	chr0	5500221	5501030	+	repeat_class=LTR/Gypsy;score=717
chr0	5503311	5504655	+	LTR/Gypsy-rnd-1_family-564	chr0	5503765	5504651	+	repeat_class=LTR/Gypsy;score=4921
chr0	5506412	5506674	+	LTR/Gypsy-rnd-6_family-1519	chr0	5506227	5506419	+	repeat_class=LTR/Gypsy;score=1167
chr0	5507542	5508067	+	LTR/Gypsy-rnd-6_family-1519	chr0	5507541	5508062	+	repeat_class=LTR/Gypsy;score=1823
chr0	5512554	5513488	+	LTR/Copia-rnd-6_family-547	chr0	5513237	5513445	+	repeat_class=LTR/Copia;score=416
chr0	5522558	5522915	+	LTR/Gypsy-rnd-1_family-196	chr0	5522624	5523454	+	repeat_class=LTR/Gypsy;score=3107
chr0	5535642	5536578	+	LTR/Gypsy-rnd-1_family-1	chr0	5535648	5536574	+	repeat_class=LTR/Gypsy;score=7032
chr0	5537386	5537742	+	LTR/Gypsy-rnd-1_family-196	chr0	5537451	5538343	+	repeat_class=LTR/Gypsy;score=3397
chr0	5554354	5555050	+	LTR/Gypsy-rnd-4_family-434	chr0	5554442	5554621	+	repeat_class=LTR/Gypsy;score=796
chr0	5563300	5563473	+	LTR/Gypsy-rnd-1_family-167	chr0	5563220	5563429	+	repeat_class=LTR/Gypsy;score=371
chr0	5567530	5570713	+	LTR/Gypsy-rnd-6_family-1519	chr0	5568931	5570709	+	repeat_class=LTR/Gypsy;score=4973
chr0	5570714	5575288	+	LTR/Gypsy-rnd-6_family-1519	chr0	5570714	5575289	+	repeat_class=LTR/Gypsy;score=19286
chr0	5575286	5576862	+	LTR/Gypsy-rnd-5_family-2124	chr0	5570714	5575289	+	repeat_class=LTR/Gypsy;score=19286
chr0	5575286	5576862	+	LTR/Gypsy-rnd-5_family-2124	chr0	5576784	5576884	+	repeat_class=LTR/Gypsy;score=435
chr0	5582075	5582118	+	LTR/Copia-rnd-1_family-454	chr0	5579848	5584481	+	repeat_class=LTR/Copia;score=18797
chr0	5583780	5584047	+	LTR/Copia-rnd-1_family-378	chr0	5579848	5584481	+	repeat_class=LTR/Copia;score=18797
chr0	5591602	5591678	+	LTR/Gypsy-rnd-1_family-702	chr0	5590382	5592446	+	repeat_class=LTR/Gypsy;score=5023
chr0	5591691	5592912	+	LTR/Gypsy-rnd-6_family-1060	chr0	5590382	5592446	+	repeat_class=LTR/Gypsy;score=5023
chr0	5591691	5592912	+	LTR/Gypsy-rnd-6_family-1060	chr0	5592447	5592916	+	repeat_class=LTR/Gypsy;score=2296
chr0	5592913	5594456	+	LTR/Gypsy-rnd-1_family-61	chr0	5592447	5592916	+	repeat_class=LTR/Gypsy;score=2296
chr0	5595116	5597463	+	LTR/Gypsy-rnd-1_family-31	chr0	5595819	5595994	+	repeat_class=LTR/Gypsy;score=596
chr0	5597749	5598895	+	LTR/Gypsy-rnd-6_family-1060	chr0	5597751	5598895	+	repeat_class=LTR/Gypsy;score=5351
chr0	5737270	5738255	+	LTR/Gypsy-rnd-1_family-6	chr0	5737280	5738255	+	repeat_class=LTR/Gypsy;score=7551
chr0	5740961	5741267	+	LTR/Gypsy-rnd-1_family-14	chr0	5740961	5741267	+	repeat_class=LTR/Gypsy;score=2202
chr0	5747074	5749114	+	LTR/Gypsy-rnd-1_family-0	chr0	5747074	5749114	+	repeat_class=LTR/Gypsy;score=16792
chr0	5750068	5752560	+	LTR/Gypsy-rnd-2_family-100	chr0	5750068	5752559	+	repeat_class=LTR/Gypsy;score=19695
chr0	5753344	5753819	+	LTR/Gypsy-rnd-5_family-2781	chr0	5753344	5753819	+	repeat_class=LTR/Gypsy;score=3500
chr0	5757628	5757797	+	LTR/Gypsy-rnd-1_family-14	chr0	5757628	5757797	+	repeat_class=LTR/Gypsy;score=1350
chr0	5769167	5771539	+	LTR/Gypsy-rnd-4_family-202	chr0	5769166	5771539	+	repeat_class=LTR/Gypsy;score=16053
chr0	5769167	5771539	+	LTR/Gypsy-rnd-4_family-202	chr0	5771538	5771664	+	repeat_class=LTR/Gypsy;score=951
chr0	5771538	5771664	+	LTR/Gypsy-rnd-1_family-6	chr0	5769166	5771539	+	repeat_class=LTR/Gypsy;score=16053
chr0	5771538	5771664	+	LTR/Gypsy-rnd-1_family-6	chr0	5771538	5771664	+	repeat_class=LTR/Gypsy;score=951
chr0	5774027	5774358	+	LTR/Copia-rnd-1_family-446	chr0	5774027	5774358	+	repeat_class=LTR/Copia;score=2568
chr0	5774354	5774641	+	LTR/Copia-rnd-1_family-319	chr0	5774027	5774358	+	repeat_class=LTR/Copia;score=2568
chr0	5781825	5782475	+	LTR/Copia-rnd-1_family-529	chr0	5781543	5786443	+	repeat_class=LTR/Copia;score=21611
chr0	5782969	5783340	+	LTR/Copia-rnd-1_family-594	chr0	5781543	5786443	+	repeat_class=LTR/Copia;score=21611
chr0	5783595	5784106	+	LTR/Copia-rnd-1_family-454	chr0	5781543	5786443	+	repeat_class=LTR/Copia;score=21611
chr0	5784646	5786207	+	LTR/Copia-rnd-1_family-183	chr0	5781543	5786443	+	repeat_class=LTR/Copia;score=21611
chr0	5795034	5796071	+	LTR/Gypsy-rnd-1_family-12	chr0	5795034	5796071	+	repeat_class=LTR/Gypsy;score=6889
chr0	5797140	5801359	+	LTR/Gypsy-rnd-1_family-6	chr0	5797140	5801359	+	repeat_class=LTR/Gypsy;score=33996
chr0	5834238	5834478	+	LTR/Copia-rnd-4_family-236	chr0	5834217	5834327	+	repeat_class=LTR/Copia;score=354
chr0	5849790	5851241	+	LTR/Gypsy-rnd-1_family-56	chr0	5849790	5851241	+	repeat_class=LTR/Gypsy;score=9310
chr0	5851232	5851282	+	LTR/Gypsy-rnd-1_family-56	chr0	5849790	5851241	+	repeat_class=LTR/Gypsy;score=9310
chr0	5852448	5857273	+	LTR/Gypsy-rnd-6_family-1508	chr0	5855306	5855920	+	repeat_class=LTR/Gypsy;score=2733
chr0	5852448	5857273	+	LTR/Gypsy-rnd-6_family-1508	chr0	5856369	5858006	+	repeat_class=LTR/Gypsy;score=6945
chr0	5857348	5859808	+	LTR/Gypsy-rnd-1_family-68	chr0	5856369	5858006	+	repeat_class=LTR/Gypsy;score=6945
chr0	5865014	5865123	+	LTR/Gypsy-rnd-1_family-448	chr0	5864715	5865062	+	repeat_class=LTR/Gypsy;score=1109
chr0	5865712	5868145	+	LTR/Gypsy-rnd-2_family-35	chr0	5866217	5868161	+	repeat_class=LTR/Gypsy;score=7367
chr0	5868139	5875478	+	LTR/Gypsy-rnd-6_family-1518	chr0	5866217	5868161	+	repeat_class=LTR/Gypsy;score=7367
chr0	5868139	5875478	+	LTR/Gypsy-rnd-6_family-1518	chr0	5869356	5875893	+	repeat_class=LTR/Gypsy;score=27127
chr0	5875492	5876796	+	LTR/Gypsy-rnd-5_family-632	chr0	5869356	5875893	+	repeat_class=LTR/Gypsy;score=27127
chr0	5875492	5876796	+	LTR/Gypsy-rnd-5_family-632	chr0	5876310	5876427	+	repeat_class=LTR/Gypsy;score=250
chr0	5875492	5876796	+	LTR/Gypsy-rnd-5_family-632	chr0	5876495	5876796	+	repeat_class=LTR/Gypsy;score=658
chr0	5876961	5878772	+	LTR/Gypsy-rnd-5_family-28	chr0	5876852	5878803	+	repeat_class=LTR/Gypsy;score=3393
chr0	5878783	5881365	+	LTR/Gypsy-rnd-5_family-7488	chr0	5876852	5878803	+	repeat_class=LTR/Gypsy;score=3393
chr0	5882054	5882796	+	LTR/Gypsy-rnd-5_family-28	chr0	5882057	5882797	+	repeat_class=LTR/Gypsy;score=2795
chr0	5882054	5882796	+	LTR/Gypsy-rnd-5_family-28	chr0	5882786	5884124	+	repeat_class=LTR/Gypsy;score=4919
chr0	5882786	5884124	+	LTR/Gypsy-rnd-6_family-1522	chr0	5882057	5882797	+	repeat_class=LTR/Gypsy;score=2795
chr0	5882786	5884124	+	LTR/Gypsy-rnd-6_family-1522	chr0	5882786	5884124	+	repeat_class=LTR/Gypsy;score=4919
chr0	5886390	5887426	+	LTR/Gypsy-rnd-6_family-1522	chr0	5886221	5887438	+	repeat_class=LTR/Gypsy;score=5550
chr0	5887427	5890532	+	LTR/Gypsy-rnd-1_family-39	chr0	5886221	5887438	+	repeat_class=LTR/Gypsy;score=5550
chr0	5887427	5890532	+	LTR/Gypsy-rnd-1_family-39	chr0	5889094	5890532	+	repeat_class=LTR/Gypsy;score=4416
chr0	5890525	5890779	+	LTR/Gypsy-rnd-1_family-89	chr0	5889094	5890532	+	repeat_class=LTR/Gypsy;score=4416
chr0	5890780	5894911	+	LTR/Gypsy-rnd-4_family-434	chr0	5890780	5892357	+	repeat_class=LTR/Gypsy;score=2634
chr0	5890780	5894911	+	LTR/Gypsy-rnd-4_family-434	chr0	5893981	5894911	+	repeat_class=LTR/Gypsy;score=3478
chr0	5894915	5900680	+	LTR/Gypsy-rnd-6_family-1522	chr0	5894915	5897889	+	repeat_class=LTR/Gypsy;score=10943
chr0	5900734	5901863	+	LTR/Gypsy-rnd-5_family-632	chr0	5900684	5903753	+	repeat_class=LTR/Gypsy;score=6920
chr0	5902127	5903742	+	LTR/Gypsy-rnd-5_family-30	chr0	5900684	5903753	+	repeat_class=LTR/Gypsy;score=6920
chr0	5903838	5906657	+	LTR/Gypsy-rnd-4_family-1634	chr0	5903838	5906603	+	repeat_class=LTR/Gypsy;score=9035
chr0	5919426	5919508	+	LTR/Gypsy-rnd-1_family-60	chr0	5919428	5919490	+	repeat_class=LTR/Gypsy;score=372
chr0	5930231	5930731	+	LTR/Gypsy-rnd-1_family-39	chr0	5930231	5930727	+	repeat_class=LTR/Gypsy;score=1613
chr0	5930231	5930731	+	LTR/Gypsy-rnd-1_family-39	chr0	5930730	5934805	+	repeat_class=LTR/Gypsy;score=19737
chr0	5930730	5933692	+	LTR/Gypsy-rnd-5_family-30	chr0	5930730	5934805	+	repeat_class=LTR/Gypsy;score=19737
chr0	5933687	5942109	+	LTR/Gypsy-rnd-5_family-30	chr0	5930730	5934805	+	repeat_class=LTR/Gypsy;score=19737
chr0	5970302	5971275	+	LTR/Gypsy-rnd-1_family-1	chr0	5970302	5971273	+	repeat_class=LTR/Gypsy;score=6903
chr0	6006048	6007860	+	LTR/Gypsy-rnd-2_family-100	chr0	6006049	6007860	+	repeat_class=LTR/Gypsy;score=13142
chr0	6009462	6009821	+	LTR/Gypsy-rnd-1_family-332	chr0	6009436	6012111	+	repeat_class=LTR/Gypsy;score=9183
chr0	6009871	6012157	+	LTR/Gypsy-rnd-5_family-29	chr0	6009436	6012111	+	repeat_class=LTR/Gypsy;score=9183
chr0	6015224	6015359	+	LTR/Gypsy-rnd-1_family-62	chr0	6015224	6017051	+	repeat_class=LTR/Gypsy;score=5477
chr0	6015497	6016745	+	LTR/Gypsy-rnd-1_family-212	chr0	6015224	6017051	+	repeat_class=LTR/Gypsy;score=5477
chr0	6031140	6031798	+	LTR/Gypsy-rnd-1_family-64	chr0	6031199	6031789	+	repeat_class=LTR/Gypsy;score=2978
chr0	6052852	6054358	+	LTR/Copia-rnd-1_family-183	chr0	6052292	6053905	+	repeat_class=LTR/Copia;score=5547
chr0	6058832	6058951	+	LTR/Gypsy-rnd-1_family-203	chr0	6058840	6059541	+	repeat_class=LTR/Gypsy;score=1547
chr0	6058952	6060601	+	LTR/Gypsy-rnd-1_family-23	chr0	6058840	6059541	+	repeat_class=LTR/Gypsy;score=1547
chr0	6070722	6071064	+	LTR/Gypsy-rnd-1_family-110	chr0	6070724	6071069	+	repeat_class=LTR/Gypsy;score=1086
chr0	6071149	6073610	+	LTR/Gypsy-rnd-1_family-19	chr0	6071161	6073613	+	repeat_class=LTR/Gypsy;score=8522
chr0	6073616	6074425	+	LTR/Gypsy-rnd-1_family-109	chr0	6073617	6074425	+	repeat_class=LTR/Gypsy;score=3504
chr0	6083614	6084212	+	LTR/Gypsy-rnd-6_family-1508	chr0	6083614	6084212	+	repeat_class=LTR/Gypsy;score=1477
chr0	6091291	6093065	+	LTR/Gypsy-rnd-6_family-1508	chr0	6091290	6091465	+	repeat_class=LTR/Gypsy;score=560
chr0	6091291	6093065	+	LTR/Gypsy-rnd-6_family-1508	chr0	6091722	6092685	+	repeat_class=LTR/Gypsy;score=2421
chr0	6101157	6101340	+	SINE-rnd-5_family-1260	chr0	6101158	6101340	+	repeat_class=SINE;score=494
chr0	6101880	6102100	+	LTR/Gypsy-rnd-1_family-332	chr0	6101882	6102099	+	repeat_class=LTR/Gypsy;score=939
chr0	6106948	6109649	+	LTR/Gypsy-rnd-6_family-1508	chr0	6106948	6109649	+	repeat_class=LTR/Gypsy;score=7631
chr0	6111291	6113920	+	LTR/Gypsy-rnd-1_family-23	chr0	6111293	6113919	+	repeat_class=LTR/Gypsy;score=9688
chr0	6117654	6119659	+	LTR/Gypsy-rnd-5_family-2883	chr0	6117653	6119659	+	repeat_class=LTR/Gypsy;score=6535
chr0	6119657	6120635	+	LTR/Gypsy-rnd-1_family-41	chr0	6117653	6119659	+	repeat_class=LTR/Gypsy;score=6535
chr0	6167453	6168064	+	LTR/Gypsy-rnd-1_family-235	chr0	6167927	6168102	+	repeat_class=LTR/Gypsy;score=317
chr0	6168697	6169691	+	LTR/Gypsy-rnd-1_family-73	chr0	6169076	6170020	+	repeat_class=LTR/Gypsy;score=4705
chr0	6169690	6171065	+	LTR/Gypsy-rnd-1_family-75	chr0	6169076	6170020	+	repeat_class=LTR/Gypsy;score=4705
chr0	6176782	6179951	+	LTR/Gypsy-rnd-5_family-2883	chr0	6178618	6178655	+	repeat_class=LTR/Gypsy;score=4539
chr0	6179950	6180453	+	LTR/Gypsy-rnd-5_family-3786	chr0	6180126	6181961	+	repeat_class=LTR/Gypsy;score=4539
chr0	6180473	6181961	+	LTR/Gypsy-rnd-1_family-56	chr0	6180126	6181961	+	repeat_class=LTR/Gypsy;score=4539
chr0	6192537	6196188	+	LTR/Gypsy-rnd-5_family-2883	chr0	6192645	6195857	+	repeat_class=LTR/Gypsy;score=10260
chr0	6210965	6213946	+	LTR/Gypsy-rnd-1_family-462	chr0	6211347	6213362	+	repeat_class=LTR/Gypsy;score=7150
chr0	6216101	6218580	+	LTR/Gypsy-rnd-1_family-23	chr0	6216291	6218015	+	repeat_class=LTR/Gypsy;score=6038
chr0	6218580	6220847	+	LTR/Gypsy-rnd-4_family-11	chr0	6220171	6220842	+	repeat_class=LTR/Gypsy;score=2611
chr0	6220848	6224144	+	LTR/Gypsy-rnd-1_family-19	chr0	6220848	6223317	+	repeat_class=LTR/Gypsy;score=6883
chr0	6232219	6233347	+	LTR/Gypsy-rnd-1_family-68	chr0	6232219	6232371	+	repeat_class=LTR/Gypsy;score=265
chr0	6232219	6233347	+	LTR/Gypsy-rnd-1_family-68	chr0	6232923	6233657	+	repeat_class=LTR/Gypsy;score=1521
chr0	6233332	6234220	+	LTR/Gypsy-rnd-1_family-230	chr0	6232923	6233657	+	repeat_class=LTR/Gypsy;score=1521
chr0	6233332	6234220	+	LTR/Gypsy-rnd-1_family-230	chr0	6233662	6234022	+	repeat_class=LTR/Gypsy;score=1360
chr0	6233332	6234220	+	LTR/Gypsy-rnd-1_family-230	chr0	6234210	6236178	+	repeat_class=LTR/Gypsy;score=9169
chr0	6234221	6234719	+	LTR/Gypsy-rnd-1_family-456	chr0	6234210	6236178	+	repeat_class=LTR/Gypsy;score=9169
chr0	6234688	6235395	+	LTR/Gypsy-rnd-1_family-618	chr0	6234210	6236178	+	repeat_class=LTR/Gypsy;score=9169
chr0	6235422	6236178	+	LTR/Gypsy-rnd-5_family-673	chr0	6234210	6236178	+	repeat_class=LTR/Gypsy;score=9169
chr0	6236179	6236950	+	LTR/Gypsy-rnd-5_family-673	chr0	6236940	6237663	+	repeat_class=LTR/Gypsy;score=3132
chr0	6236940	6237202	+	LTR/Gypsy-rnd-5_family-673	chr0	6236940	6237663	+	repeat_class=LTR/Gypsy;score=3132
chr0	6237216	6237356	+	LTR/Gypsy-rnd-1_family-650	chr0	6236940	6237663	+	repeat_class=LTR/Gypsy;score=3132
chr0	6237274	6237460	+	LTR/Gypsy-rnd-1_family-612	chr0	6236940	6237663	+	repeat_class=LTR/Gypsy;score=3132
chr0	6237479	6237663	+	LTR/Gypsy-rnd-1_family-456	chr0	6236940	6237663	+	repeat_class=LTR/Gypsy;score=3132
chr0	6241376	6241847	+	LTR/Gypsy-rnd-1_family-618	chr0	6241376	6244416	+	repeat_class=LTR/Gypsy;score=13582
chr0	6241880	6244379	+	LTR/Gypsy-rnd-5_family-673	chr0	6241376	6244416	+	repeat_class=LTR/Gypsy;score=13582
chr0	6244509	6245594	+	LTR/Gypsy-rnd-5_family-673	chr0	6244510	6246055	+	repeat_class=LTR/Gypsy;score=6652
chr0	6245597	6246055	+	LTR/Gypsy-rnd-1_family-612	chr0	6244510	6246055	+	repeat_class=LTR/Gypsy;score=6652
chr0	6247302	6247764	+	LTR/Gypsy-rnd-1_family-618	chr0	6247297	6249796	+	repeat_class=LTR/Gypsy;score=8347
chr0	6247794	6249794	+	LTR/Gypsy-rnd-5_family-673	chr0	6247297	6249796	+	repeat_class=LTR/Gypsy;score=8347
chr0	6249795	6249869	+	LTR/Gypsy-rnd-1_family-110	chr0	6247297	6249796	+	repeat_class=LTR/Gypsy;score=8347
chr0	6250700	6251356	+	LTR/Gypsy-rnd-1_family-185	chr0	6250697	6252187	+	repeat_class=LTR/Gypsy;score=5262
chr0	6251342	6252191	+	LTR/Gypsy-rnd-1_family-20	chr0	6250697	6252187	+	repeat_class=LTR/Gypsy;score=5262
chr0	6252178	6263414	+	LTR/Gypsy-rnd-5_family-30	chr0	6250697	6252187	+	repeat_class=LTR/Gypsy;score=5262
chr0	6263413	6264532	+	LTR/Gypsy-rnd-1_family-20	chr0	6263414	6264531	+	repeat_class=LTR/Gypsy;score=2961
chr0	6263413	6264532	+	LTR/Gypsy-rnd-1_family-20	chr0	6264525	6265365	+	repeat_class=LTR/Gypsy;score=4207
chr0	6264533	6265364	+	LTR/Gypsy-rnd-1_family-23	chr0	6264525	6265365	+	repeat_class=LTR/Gypsy;score=4207
chr0	6265359	6265478	+	LTR/Gypsy-rnd-6_family-1508	chr0	6264525	6265365	+	repeat_class=LTR/Gypsy;score=4207
chr0	6267142	6267681	+	LTR/Gypsy-rnd-1_family-185	chr0	6267140	6267671	+	repeat_class=LTR/Gypsy;score=2052
chr0	6267746	6268922	+	LTR/Gypsy-rnd-1_family-20	chr0	6267747	6268922	+	repeat_class=LTR/Gypsy;score=5298
chr0	6268923	6269187	+	LTR/Gypsy-rnd-1_family-66	chr0	6269176	6269835	+	repeat_class=LTR/Gypsy;score=2974
chr0	6269189	6270678	+	LTR/Gypsy-rnd-5_family-673	chr0	6269176	6269835	+	repeat_class=LTR/Gypsy;score=2974
chr0	6269189	6270678	+	LTR/Gypsy-rnd-5_family-673	chr0	6269835	6271114	+	repeat_class=LTR/Gypsy;score=5713
chr0	6270681	6270708	+	LTR/Gypsy-rnd-1_family-526	chr0	6269835	6271114	+	repeat_class=LTR/Gypsy;score=5713
chr0	6270709	6270822	+	LTR/Gypsy-rnd-1_family-650	chr0	6269835	6271114	+	repeat_class=LTR/Gypsy;score=5713
chr0	6270823	6271114	+	LTR/Gypsy-rnd-1_family-526	chr0	6269835	6271114	+	repeat_class=LTR/Gypsy;score=5713
chr0	6281464	6281708	+	LTR/Gypsy-rnd-1_family-110	chr0	6281466	6281708	+	repeat_class=LTR/Gypsy;score=782
chr0	6281758	6283755	+	LTR/Gypsy-rnd-6_family-1508	chr0	6281862	6283487	+	repeat_class=LTR/Gypsy;score=5776
chr0	6283736	6285354	+	LTR/Gypsy-rnd-5_family-30	chr0	6283760	6285354	+	repeat_class=LTR/Gypsy;score=10783
chr0	6285366	6286146	+	LTR/Gypsy-rnd-1_family-19	chr0	6285362	6286149	+	repeat_class=LTR/Gypsy;score=2701
chr0	6286400	6286864	+	LTR/Gypsy-rnd-1_family-618	chr0	6286400	6287989	+	repeat_class=LTR/Gypsy;score=7434
chr0	6286899	6287989	+	LTR/Gypsy-rnd-5_family-673	chr0	6286400	6287989	+	repeat_class=LTR/Gypsy;score=7434
chr0	6286899	6287989	+	LTR/Gypsy-rnd-5_family-673	chr0	6287985	6288637	+	repeat_class=LTR/Gypsy;score=3294
chr0	6287985	6288627	+	LTR/Gypsy-rnd-5_family-673	chr0	6286400	6287989	+	repeat_class=LTR/Gypsy;score=7434
chr0	6287985	6288627	+	LTR/Gypsy-rnd-5_family-673	chr0	6287985	6288637	+	repeat_class=LTR/Gypsy;score=3294
chr0	6288628	6292606	+	LTR/Gypsy-rnd-4_family-434	chr0	6287985	6288637	+	repeat_class=LTR/Gypsy;score=3294
chr0	6288628	6292606	+	LTR/Gypsy-rnd-4_family-434	chr0	6292598	6294503	+	repeat_class=LTR/Gypsy;score=9308
chr0	6292605	6294036	+	LTR/Gypsy-rnd-5_family-673	chr0	6292598	6294503	+	repeat_class=LTR/Gypsy;score=9308
chr0	6294042	6294297	+	LTR/Gypsy-rnd-1_family-612	chr0	6292598	6294503	+	repeat_class=LTR/Gypsy;score=9308
chr0	6294314	6294503	+	LTR/Gypsy-rnd-1_family-456	chr0	6292598	6294503	+	repeat_class=LTR/Gypsy;score=9308
chr0	6342639	6344084	+	LTR/Gypsy-rnd-1_family-9	chr0	6342231	6343277	+	repeat_class=LTR/Gypsy;score=5409
chr0	6349924	6355043	+	LTR/Gypsy-rnd-1_family-23	chr0	6351313	6355045	+	repeat_class=LTR/Gypsy;score=15276
chr0	6349924	6355043	+	LTR/Gypsy-rnd-1_family-23	chr0	6355037	6355970	+	repeat_class=LTR/Gypsy;score=4309
chr0	6355353	6356113	+	LTR/Gypsy-rnd-1_family-242	chr0	6355037	6355970	+	repeat_class=LTR/Gypsy;score=4309
chr0	6370842	6370997	+	LTR/Gypsy-rnd-1_family-58	chr0	6370860	6370998	+	repeat_class=LTR/Gypsy;score=492
chr0	6376440	6377877	+	LTR/Gypsy-rnd-4_family-202	chr0	6376439	6377877	+	repeat_class=LTR/Gypsy;score=10265
chr0	6378588	6378753	+	LTR/Gypsy-rnd-4_family-202	chr0	6378691	6378774	+	repeat_class=LTR/Gypsy;score=253
chr0	6394669	6396056	+	LTR/Gypsy-rnd-1_family-9	chr0	6394676	6396070	+	repeat_class=LTR/Gypsy;score=7819
chr0	6398297	6402788	+	LTR/Copia-rnd-1_family-127	chr0	6398264	6398465	+	repeat_class=LTR/Copia;score=984
chr0	6398297	6402788	+	LTR/Copia-rnd-1_family-127	chr0	6398602	6402788	+	repeat_class=LTR/Copia;score=30209
chr0	6428673	6429496	+	LTR/Gypsy-rnd-1_family-212	chr0	6427957	6430921	+	repeat_class=LTR/Gypsy;score=6552
chr0	6429727	6431721	+	LTR/Gypsy-rnd-1_family-37	chr0	6427957	6430921	+	repeat_class=LTR/Gypsy;score=6552
chr0	6437102	6437183	+	LTR/Copia-rnd-4_family-236	chr0	6437101	6437182	+	repeat_class=LTR/Copia;score=369
chr0	6452352	6452687	+	LTR/Gypsy-rnd-5_family-605	chr0	6452352	6452676	+	repeat_class=LTR/Gypsy;score=1830
chr0	6453210	6453846	+	LTR/Gypsy-rnd-5_family-605	chr0	6453210	6454847	+	repeat_class=LTR/Gypsy;score=8906
chr0	6453851	6453956	+	LTR/Gypsy-rnd-6_family-937	chr0	6453210	6454847	+	repeat_class=LTR/Gypsy;score=8906
chr0	6453997	6454664	+	LTR/Gypsy-rnd-1_family-426	chr0	6453210	6454847	+	repeat_class=LTR/Gypsy;score=8906
chr0	6454720	6454840	+	LTR/Gypsy-rnd-1_family-515	chr0	6453210	6454847	+	repeat_class=LTR/Gypsy;score=8906
chr0	6454841	6456871	+	LTR/Gypsy-rnd-1_family-515	chr0	6453210	6454847	+	repeat_class=LTR/Gypsy;score=8906
chr0	6454841	6456871	+	LTR/Gypsy-rnd-1_family-515	chr0	6454841	6456871	+	repeat_class=LTR/Gypsy;score=10082
chr0	6458513	6459264	+	LTR/Gypsy-rnd-1_family-41	chr0	6458508	6459264	+	repeat_class=LTR/Gypsy;score=4018
chr0	6458513	6459264	+	LTR/Gypsy-rnd-1_family-41	chr0	6459260	6459999	+	repeat_class=LTR/Gypsy;score=3582
chr0	6459259	6459999	+	LTR/Gypsy-rnd-5_family-2883	chr0	6458508	6459264	+	repeat_class=LTR/Gypsy;score=4018
chr0	6459259	6459999	+	LTR/Gypsy-rnd-5_family-2883	chr0	6459260	6459999	+	repeat_class=LTR/Gypsy;score=3582
chr0	6459259	6459999	+	LTR/Gypsy-rnd-5_family-2883	chr0	6459990	6460757	+	repeat_class=LTR/Gypsy;score=3601
chr0	6459990	6460757	+	LTR/Gypsy-rnd-5_family-1739	chr0	6459260	6459999	+	repeat_class=LTR/Gypsy;score=3582
chr0	6459990	6460757	+	LTR/Gypsy-rnd-5_family-1739	chr0	6459990	6460757	+	repeat_class=LTR/Gypsy;score=3601
chr0	6461127	6461300	+	LTR/Gypsy-rnd-1_family-89	chr0	6461122	6466382	+	repeat_class=LTR/Gypsy;score=12532
chr0	6462752	6462815	+	LTR/Gypsy-rnd-4_family-1634	chr0	6461122	6466382	+	repeat_class=LTR/Gypsy;score=12532
chr0	6462988	6466390	+	LTR/Gypsy-rnd-1_family-63	chr0	6461122	6466382	+	repeat_class=LTR/Gypsy;score=12532
chr0	6462988	6466390	+	LTR/Gypsy-rnd-1_family-63	chr0	6466380	6467168	+	repeat_class=LTR/Gypsy;score=1469
chr0	6466381	6466690	+	LTR/Gypsy-rnd-1_family-63	chr0	6461122	6466382	+	repeat_class=LTR/Gypsy;score=12532
chr0	6466381	6466690	+	LTR/Gypsy-rnd-1_family-63	chr0	6466380	6467168	+	repeat_class=LTR/Gypsy;score=1469
chr0	6471169	6472567	+	LTR/Gypsy-rnd-6_family-2656	chr0	6471206	6471530	+	repeat_class=LTR/Gypsy;score=1453
chr0	6513890	6516861	+	LTR/Gypsy-rnd-1_family-132	chr0	6516279	6516427	+	repeat_class=LTR/Gypsy;score=511
chr0	6517485	6517753	+	LTR/Gypsy-rnd-1_family-132	chr0	6517735	6518275	+	repeat_class=LTR/Gypsy;score=2584
chr0	6517772	6518228	+	LTR/Gypsy-rnd-5_family-29	chr0	6517735	6518275	+	repeat_class=LTR/Gypsy;score=2584
chr0	6520725	6521205	+	LTR/Gypsy-rnd-4_family-863	chr0	6520717	6521204	+	repeat_class=LTR/Gypsy;score=2725
chr0	6535259	6535371	+	LTR/Gypsy-rnd-5_family-29	chr0	6535297	6535374	+	repeat_class=LTR/Gypsy;score=375
chr0	6547160	6548549	+	LTR/Gypsy-rnd-1_family-9	chr0	6547169	6547311	+	repeat_class=LTR/Gypsy;score=413
chr0	6578986	6579273	+	LTR/Gypsy-rnd-5_family-29	chr0	6579038	6579388	+	repeat_class=LTR/Gypsy;score=489
chr0	6597208	6597557	+	LTR/Gypsy-rnd-6_family-2328	chr0	6597208	6597580	+	repeat_class=LTR/Gypsy;score=1401
chr0	6609606	6609785	+	LTR/Gypsy-rnd-1_family-553	chr0	6609450	6609610	+	repeat_class=LTR/Gypsy;score=987
chr0	6611990	6612193	+	LTR/Gypsy-rnd-5_family-619	chr0	6612186	6612237	+	repeat_class=LTR/Gypsy;score=657
chr0	6613220	6613727	+	LTR/Gypsy-rnd-1_family-196	chr0	6612780	6614276	+	repeat_class=LTR/Gypsy;score=10620
chr0	6614043	6614192	+	LTR/Gypsy-rnd-1_family-196	chr0	6612780	6614276	+	repeat_class=LTR/Gypsy;score=10620
chr0	6614588	6615149	+	LTR/Gypsy-rnd-6_family-1519	chr0	6614566	6615149	+	repeat_class=LTR/Gypsy;score=1921
chr0	6616725	6617563	+	LTR/Gypsy-rnd-1_family-114	chr0	6616725	6617563	+	repeat_class=LTR/Gypsy;score=3824
chr0	6627374	6628391	+	LTR/Gypsy-rnd-6_family-1519	chr0	6627374	6628389	+	repeat_class=LTR/Gypsy;score=5201
chr0	6628492	6631825	+	LTR/Gypsy-rnd-6_family-1519	chr0	6628492	6631654	+	repeat_class=LTR/Gypsy;score=7535
chr0	6643213	6643818	+	LTR/Gypsy-rnd-6_family-1519	chr0	6643213	6643818	+	repeat_class=LTR/Gypsy;score=3000
chr0	6667527	6668175	+	LTR/Copia-rnd-1_family-529	chr0	6667505	6668177	+	repeat_class=LTR/Copia;score=2540
chr0	6668710	6669101	+	LTR/Copia-rnd-1_family-594	chr0	6668340	6670608	+	repeat_class=LTR/Copia;score=2358
chr0	6669263	6670002	+	LTR/Copia-rnd-1_family-454	chr0	6668340	6670608	+	repeat_class=LTR/Copia;score=2358
chr0	6670382	6671937	+	LTR/Copia-rnd-1_family-183	chr0	6668340	6670608	+	repeat_class=LTR/Copia;score=2358
chr0	6670382	6671937	+	LTR/Copia-rnd-1_family-183	chr0	6671769	6672095	+	repeat_class=LTR/Copia;score=496
chr0	6751707	6751930	+	LTR/Copia-rnd-1_family-309	chr0	6751927	6752018	+	repeat_class=LTR/Copia;score=656
chr0	6752039	6755912	+	LTR/Copia-rnd-1_family-319	chr0	6754497	6755910	+	repeat_class=LTR/Copia;score=11881
chr0	6855926	6856466	+	LTR/Gypsy-rnd-1_family-526	chr0	6855790	6861823	+	repeat_class=LTR/Gypsy;score=43133
chr0	6856613	6856879	+	LTR/Gypsy-rnd-1_family-526	chr0	6855790	6861823	+	repeat_class=LTR/Gypsy;score=43133
chr0	6856880	6857589	+	LTR/Gypsy-rnd-1_family-618	chr0	6855790	6861823	+	repeat_class=LTR/Gypsy;score=43133
chr0	6857615	6861257	+	LTR/Gypsy-rnd-5_family-673	chr0	6855790	6861823	+	repeat_class=LTR/Gypsy;score=43133
chr0	6861396	6861823	+	LTR/Gypsy-rnd-1_family-526	chr0	6855790	6861823	+	repeat_class=LTR/Gypsy;score=43133
chr0	6887520	6887861	+	LTR/Copia-rnd-1_family-461	chr0	6887270	6892545	+	repeat_class=LTR/Copia;score=37595
chr0	6888087	6891883	+	LTR/Copia-rnd-1_family-504	chr0	6887270	6892545	+	repeat_class=LTR/Copia;score=37595
chr0	6891919	6891956	+	LTR/Copia-rnd-6_family-389	chr0	6887270	6892545	+	repeat_class=LTR/Copia;score=37595
chr0	6892241	6892545	+	LTR/Copia-rnd-1_family-461	chr0	6887270	6892545	+	repeat_class=LTR/Copia;score=37595
chr0	6910242	6910377	+	DNA/hAT-Tip100-rnd-1_family-317	chr0	6910130	6910374	+	repeat_class=DNA/hAT;score=715
chr0	6916701	6916837	+	DNA/hAT-Tip100-rnd-1_family-317	chr0	6916596	6916834	+	repeat_class=DNA/hAT;score=634
chr0	6917797	6917931	+	DNA/hAT-Tip100-rnd-1_family-317	chr0	6917688	6917926	+	repeat_class=DNA/hAT;score=703
chr0	6918844	6918977	+	DNA/hAT-Tip100-rnd-1_family-317	chr0	6918745	6918973	+	repeat_class=DNA/hAT;score=696
chr0	6968021	6970436	+	LTR/Copia-rnd-1_family-149	chr0	6968007	6970191	+	repeat_class=LTR/Copia;score=9384
chr0	6968021	6970436	+	LTR/Copia-rnd-1_family-149	chr0	6970176	6970888	+	repeat_class=LTR/Copia;score=1759
chr0	6970574	6971222	+	LTR/Copia-rnd-1_family-645	chr0	6970176	6970888	+	repeat_class=LTR/Copia;score=1759
chr0	6971701	6972328	+	LTR/Copia-rnd-6_family-8	chr0	6971700	6972326	+	repeat_class=LTR/Copia;score=3133
chr0	6974626	6975861	+	LTR/Copia-rnd-6_family-4471	chr0	6974889	6975861	+	repeat_class=LTR/Copia;score=1913
chr0	6976175	6976338	+	LTR/Copia-rnd-1_family-297	chr0	6976174	6976332	+	repeat_class=LTR/Copia;score=321
chr0	7006221	7006710	+	LTR/Copia-rnd-5_family-2338	chr0	7006647	7006729	+	repeat_class=LTR/Copia;score=420
chr0	7013966	7014726	+	LTR/Copia-rnd-6_family-8	chr0	7013942	7014726	+	repeat_class=LTR/Copia;score=5207
chr0	7015304	7015626	+	LTR/Copia-rnd-5_family-1392	chr0	7015407	7016197	+	repeat_class=LTR/Copia;score=602
chr0	7015767	7015940	+	LTR/Copia-rnd-6_family-4471	chr0	7015407	7016197	+	repeat_class=LTR/Copia;score=602
chr0	7016125	7016198	+	LTR/Copia-rnd-6_family-4471	chr0	7015407	7016197	+	repeat_class=LTR/Copia;score=602
chr0	7017779	7018556	+	LTR/Copia-rnd-6_family-8	chr0	7017772	7018556	+	repeat_class=LTR/Copia;score=5137
chr0	7019135	7019457	+	LTR/Copia-rnd-5_family-1392	chr0	7019186	7020028	+	repeat_class=LTR/Copia;score=595
chr0	7019598	7019771	+	LTR/Copia-rnd-6_family-4471	chr0	7019186	7020028	+	repeat_class=LTR/Copia;score=595
chr0	7019956	7020029	+	LTR/Copia-rnd-6_family-4471	chr0	7019186	7020028	+	repeat_class=LTR/Copia;score=595
chr0	7042923	7043039	+	LTR/Copia-rnd-5_family-5034	chr0	7042927	7043014	+	repeat_class=LTR/Copia;score=603
chr0	7045913	7045952	+	LTR/Copia-rnd-1_family-338	chr0	7045913	7046742	+	repeat_class=LTR/Copia;score=5209
chr0	7045958	7046742	+	LTR/Copia-rnd-6_family-8	chr0	7045913	7046742	+	repeat_class=LTR/Copia;score=5209
chr0	7048141	7048598	+	LTR/Copia-rnd-6_family-4471	chr0	7048055	7048594	+	repeat_class=LTR/Copia;score=1176
chr0	7052143	7052196	+	LTR/Copia-rnd-1_family-400	chr0	7052154	7060883	+	repeat_class=LTR/Copia;score=45198
chr0	7052197	7058608	+	LTR/Copia-rnd-1_family-149	chr0	7052154	7060883	+	repeat_class=LTR/Copia;score=45198
chr0	7058702	7060804	+	LTR/Copia-rnd-1_family-652	chr0	7052154	7060883	+	repeat_class=LTR/Copia;score=45198
chr0	7060813	7060900	+	LTR/Copia-rnd-6_family-665	chr0	7052154	7060883	+	repeat_class=LTR/Copia;score=45198
chr0	7074319	7074453	+	LTR/Copia-rnd-1_family-297	chr0	7074348	7074524	+	repeat_class=LTR/Copia;score=307
chr0	7075350	7075741	+	LTR/Gypsy-rnd-1_family-56	chr0	7075350	7075746	+	repeat_class=LTR/Gypsy;score=2472
chr0	7075739	7077355	+	LTR/Gypsy-rnd-1_family-56	chr0	7075350	7075746	+	repeat_class=LTR/Gypsy;score=2472
chr0	7075739	7077355	+	LTR/Gypsy-rnd-1_family-56	chr0	7076203	7077360	+	repeat_class=LTR/Gypsy;score=7131
chr0	7092499	7093149	+	LTR/Copia-rnd-5_family-467	chr0	7092499	7093434	+	repeat_class=LTR/Copia;score=5767
chr0	7093202	7093257	+	LTR/Copia-rnd-5_family-467	chr0	7092499	7093434	+	repeat_class=LTR/Copia;score=5767
chr0	7094294	7094806	+	LTR/Copia-rnd-1_family-254	chr0	7094279	7096334	+	repeat_class=LTR/Copia;score=14083
chr0	7095013	7096283	+	LTR/Copia-rnd-1_family-259	chr0	7094279	7096334	+	repeat_class=LTR/Copia;score=14083
chr0	7138249	7138669	+	LTR/Gypsy-rnd-1_family-62	chr0	7138248	7139134	+	repeat_class=LTR/Gypsy;score=1888
chr0	7139135	7139536	+	LTR/Gypsy-rnd-5_family-239	chr0	7139525	7139583	+	repeat_class=LTR/Gypsy;score=1888
chr0	7146192	7146586	+	LTR/Gypsy-rnd-1_family-331	chr0	7145904	7146196	+	repeat_class=LTR/Gypsy;score=1110
chr0	7189383	7189559	+	LTR/Copia-rnd-5_family-67	chr0	7189062	7189645	+	repeat_class=LTR/Copia;score=1682
chr0	7192831	7192931	+	LTR/Copia-rnd-1_family-378	chr0	7192859	7192931	+	repeat_class=LTR/Copia;score=374
chr0	7224599	7227839	+	LTR/Gypsy-rnd-1_family-19	chr0	7224600	7227842	+	repeat_class=LTR/Gypsy;score=11926
chr0	7254567	7255190	+	LTR/Copia-rnd-5_family-1786	chr0	7254280	7257613	+	repeat_class=LTR/Copia;score=5148
chr0	7255620	7255954	+	LTR/Copia-rnd-1_family-780	chr0	7254280	7257613	+	repeat_class=LTR/Copia;score=5148
chr0	7256171	7256953	+	LTR/Copia-rnd-5_family-1786	chr0	7254280	7257613	+	repeat_class=LTR/Copia;score=5148
chr0	7257327	7258816	+	LTR/Copia-rnd-1_family-183	chr0	7254280	7257613	+	repeat_class=LTR/Copia;score=5148
chr0	7277796	7280916	+	LTR/Gypsy-rnd-5_family-2883	chr0	7278260	7280762	+	repeat_class=LTR/Gypsy;score=13199
chr0	7280918	7281707	+	LTR/Gypsy-rnd-5_family-1739	chr0	7281547	7281642	+	repeat_class=LTR/Gypsy;score=1408
chr0	7310217	7311128	+	LTR/Gypsy-rnd-1_family-212	chr0	7309583	7311435	+	repeat_class=LTR/Gypsy;score=6370
chr0	7311981	7314342	+	LTR/Gypsy-rnd-1_family-37	chr0	7312494	7314571	+	repeat_class=LTR/Gypsy;score=8837
chr0	7314322	7315648	+	LTR/Gypsy-rnd-1_family-147	chr0	7312494	7314571	+	repeat_class=LTR/Gypsy;score=8837
chr0	7314322	7315648	+	LTR/Gypsy-rnd-1_family-147	chr0	7315213	7316737	+	repeat_class=LTR/Gypsy;score=5636
chr0	7315859	7316756	+	LTR/Gypsy-rnd-1_family-212	chr0	7315213	7316737	+	repeat_class=LTR/Gypsy;score=5636
chr0	7324417	7324465	+	LTR/Copia-rnd-5_family-3662	chr0	7324423	7324452	+	repeat_class=LTR/Copia;score=717
chr0	7330436	7331790	+	LTR/Copia-rnd-1_family-322	chr0	7331677	7331790	+	repeat_class=LTR/Copia;score=568
chr0	7373335	7373859	+	LTR/Copia-rnd-1_family-578	chr0	7373168	7375633	+	repeat_class=LTR/Copia;score=9483
chr0	7373865	7375664	+	LTR/Copia-rnd-5_family-1920	chr0	7373168	7375633	+	repeat_class=LTR/Copia;score=9483
chr0	7373865	7375664	+	LTR/Copia-rnd-5_family-1920	chr0	7375629	7376697	+	repeat_class=LTR/Copia;score=2844
chr0	7377539	7377675	+	LTR/Copia-rnd-1_family-578	chr0	7377266	7377783	+	repeat_class=LTR/Copia;score=841
chr0	7378163	7378728	+	LTR/Copia-rnd-1_family-616	chr0	7377993	7378705	+	repeat_class=LTR/Copia;score=3017
chr0	7683838	7684288	+	LTR/Gypsy-rnd-1_family-168	chr0	7683445	7684288	+	repeat_class=LTR/Gypsy;score=6231
chr0	7684551	7684668	+	LTR/Gypsy-rnd-4_family-11	chr0	7684294	7684668	+	repeat_class=LTR/Gypsy;score=3025
chr0	7707829	7709173	+	LTR/Gypsy-rnd-1_family-168	chr0	7707436	7708248	+	repeat_class=LTR/Gypsy;score=5862
chr0	7707829	7709173	+	LTR/Gypsy-rnd-1_family-168	chr0	7709169	7709716	+	repeat_class=LTR/Gypsy;score=4446
chr0	7709169	7709712	+	LTR/Gypsy-rnd-1_family-118	chr0	7709169	7709716	+	repeat_class=LTR/Gypsy;score=4446
chr0	8010512	8011292	+	LTR/Gypsy-rnd-1_family-242	chr0	8010190	8011295	+	repeat_class=LTR/Gypsy;score=6305
chr0	8015287	8016745	+	LTR/Gypsy-rnd-1_family-120	chr0	8015287	8018788	+	repeat_class=LTR/Gypsy;score=19640
chr0	8017328	8019025	+	LTR/Gypsy-rnd-6_family-27	chr0	8015287	8018788	+	repeat_class=LTR/Gypsy;score=19640
chr0	8034871	8035127	+	LTR/Gypsy-rnd-3_family-12	chr0	8034872	8035125	+	repeat_class=LTR/Gypsy;score=1625
chr0	8035128	8036324	+	LTR/Gypsy-rnd-3_family-12	chr0	8035133	8036584	+	repeat_class=LTR/Gypsy;score=7104
chr0	8036325	8036474	+	LTR/Gypsy-rnd-1_family-633	chr0	8035133	8036584	+	repeat_class=LTR/Gypsy;score=7104
chr0	8037322	8037401	+	LTR/Gypsy-rnd-1_family-169	chr0	8037322	8038218	+	repeat_class=LTR/Gypsy;score=3477
chr0	8037443	8037644	+	LTR/Gypsy-rnd-1_family-575	chr0	8037322	8038218	+	repeat_class=LTR/Gypsy;score=3477
chr0	8038216	8038728	+	LTR/Gypsy-rnd-1_family-405	chr0	8037322	8038218	+	repeat_class=LTR/Gypsy;score=3477
chr0	8038216	8038728	+	LTR/Gypsy-rnd-1_family-405	chr0	8038221	8038728	+	repeat_class=LTR/Gypsy;score=2188
chr0	8054089	8055715	+	LTR/Gypsy-rnd-1_family-8	chr0	8055712	8055882	+	repeat_class=LTR/Gypsy;score=1417
chr0	8055712	8055882	+	LTR/Gypsy-rnd-5_family-30	chr0	8055712	8055882	+	repeat_class=LTR/Gypsy;score=1417
chr0	8057706	8062132	+	LTR/Gypsy-rnd-5_family-30	chr0	8057706	8062133	+	repeat_class=LTR/Gypsy;score=32672
chr0	8062468	8063339	+	LTR/Gypsy-rnd-1_family-8	chr0	8062468	8063339	+	repeat_class=LTR/Gypsy;score=6827
chr0	8074094	8075615	+	LTR/Gypsy-rnd-6_family-609	chr0	8074678	8076138	+	repeat_class=LTR/Gypsy;score=3276
chr0	8075700	8076118	+	LTR/Gypsy-rnd-1_family-20	chr0	8074678	8076138	+	repeat_class=LTR/Gypsy;score=3276
chr0	8076136	8076278	+	LTR/Gypsy-rnd-1_family-20	chr0	8074678	8076138	+	repeat_class=LTR/Gypsy;score=3276
chr0	8077504	8082148	+	LTR/Gypsy-rnd-6_family-1518	chr0	8077504	8083326	+	repeat_class=LTR/Gypsy;score=21713
chr0	8082147	8084045	+	LTR/Gypsy-rnd-6_family-1522	chr0	8077504	8083326	+	repeat_class=LTR/Gypsy;score=21713
chr0	8101908	8104039	+	LTR/Gypsy-rnd-5_family-3903	chr0	8104034	8104998	+	repeat_class=LTR/Gypsy;score=5115
chr0	8104049	8104512	+	LTR/Gypsy-rnd-1_family-109	chr0	8104034	8104998	+	repeat_class=LTR/Gypsy;score=5115
chr0	8104689	8105390	+	LTR/Gypsy-rnd-5_family-2086	chr0	8104034	8104998	+	repeat_class=LTR/Gypsy;score=5115
chr0	8130028	8131861	+	LTR/Gypsy-rnd-1_family-37	chr0	8130028	8131861	+	repeat_class=LTR/Gypsy;score=9312
chr0	8132137	8133348	+	LTR/Gypsy-rnd-1_family-101	chr0	8132135	8133352	+	repeat_class=LTR/Gypsy;score=7432
chr0	8142329	8144361	+	LTR/Gypsy-rnd-1_family-62	chr0	8142342	8146841	+	repeat_class=LTR/Gypsy;score=14243
chr0	8145065	8145555	+	LTR/Gypsy-rnd-1_family-62	chr0	8142342	8146841	+	repeat_class=LTR/Gypsy;score=14243
chr0	8168243	8170053	+	LTR/Gypsy-rnd-1_family-37	chr0	8168243	8170004	+	repeat_class=LTR/Gypsy;score=9102
chr0	8170054	8170302	+	LTR/Gypsy-rnd-1_family-37	chr0	8170070	8170304	+	repeat_class=LTR/Gypsy;score=862
chr0	8170449	8173767	+	LTR/Gypsy-rnd-1_family-62	chr0	8170375	8173806	+	repeat_class=LTR/Gypsy;score=18847
chr0	8177846	8180555	+	LTR/Gypsy-rnd-1_family-87	chr0	8177845	8179884	+	repeat_class=LTR/Gypsy;score=9056
chr0	8193924	8194222	+	LTR/Gypsy-rnd-5_family-736	chr0	8193631	8194162	+	repeat_class=LTR/Gypsy;score=811
chr0	8438360	8439829	+	LTR/Gypsy-rnd-1_family-37	chr0	8439496	8439829	+	repeat_class=LTR/Gypsy;score=1961
chr0	8438360	8439829	+	LTR/Gypsy-rnd-1_family-37	chr0	8439827	8440253	+	repeat_class=LTR/Gypsy;score=2567
chr0	8439826	8440252	+	LTR/Gypsy-rnd-1_family-46	chr0	8439496	8439829	+	repeat_class=LTR/Gypsy;score=1961
chr0	8439826	8440252	+	LTR/Gypsy-rnd-1_family-46	chr0	8439827	8440253	+	repeat_class=LTR/Gypsy;score=2567
chr0	8442027	8442387	+	LTR/Gypsy-rnd-5_family-15	chr0	8441912	8442048	+	repeat_class=LTR/Gypsy;score=367
chr0	8450557	8450620	+	LTR/Gypsy-rnd-6_family-2328	chr0	8450215	8450620	+	repeat_class=LTR/Gypsy;score=1403
chr0	8450655	8450900	+	LTR/Gypsy-rnd-1_family-240	chr0	8450655	8450963	+	repeat_class=LTR/Gypsy;score=1745
chr0	8451638	8452224	+	LTR/Gypsy-rnd-1_family-87	chr0	8451687	8451983	+	repeat_class=LTR/Gypsy;score=494
chr0	8470764	8472157	+	LTR/Gypsy-rnd-5_family-7488	chr0	8470762	8470828	+	repeat_class=LTR/Gypsy;score=781
chr0	8470764	8472157	+	LTR/Gypsy-rnd-5_family-7488	chr0	8471120	8471189	+	repeat_class=LTR/Gypsy;score=781
chr0	8479761	8479818	+	LTR/Copia-rnd-4_family-236	chr0	8479761	8479816	+	repeat_class=LTR/Copia;score=349
chr0	8512392	8512964	+	LTR/Gypsy-rnd-6_family-1423	chr0	8512409	8516269	+	repeat_class=LTR/Gypsy;score=18003
chr0	8512992	8513188	+	LTR/Gypsy-rnd-1_family-522	chr0	8512409	8516269	+	repeat_class=LTR/Gypsy;score=18003
chr0	8513203	8513260	+	LTR/Gypsy-rnd-1_family-753	chr0	8512409	8516269	+	repeat_class=LTR/Gypsy;score=18003
chr0	8513346	8513703	+	LTR/Gypsy-rnd-1_family-708	chr0	8512409	8516269	+	repeat_class=LTR/Gypsy;score=18003
chr0	8513794	8515383	+	LTR/Gypsy-rnd-1_family-763	chr0	8512409	8516269	+	repeat_class=LTR/Gypsy;score=18003
chr0	8515552	8515775	+	LTR/Gypsy-rnd-1_family-688	chr0	8512409	8516269	+	repeat_class=LTR/Gypsy;score=18003
chr0	8515788	8516177	+	LTR/Gypsy-rnd-1_family-635	chr0	8512409	8516269	+	repeat_class=LTR/Gypsy;score=18003
chr0	8516280	8517414	+	LTR/Gypsy-rnd-1_family-635	chr0	8516280	8522229	+	repeat_class=LTR/Gypsy;score=26048
chr0	8517471	8518423	+	LTR/Gypsy-rnd-1_family-553	chr0	8516280	8522229	+	repeat_class=LTR/Gypsy;score=26048
chr0	8518592	8525594	+	LTR/Gypsy-rnd-1_family-241	chr0	8522230	8524530	+	repeat_class=LTR/Gypsy;score=13705
chr0	8518592	8525594	+	LTR/Gypsy-rnd-1_family-241	chr0	8516280	8522229	+	repeat_class=LTR/Gypsy;score=26048
chr0	8525605	8527370	+	LTR/Gypsy-rnd-1_family-240	chr0	8527361	8527461	+	repeat_class=LTR/Gypsy;score=491
chr0	8534197	8534438	+	LTR/Gypsy-rnd-5_family-3075	chr0	8534195	8534508	+	repeat_class=LTR/Gypsy;score=563
chr0	8538121	8538379	+	LTR/Gypsy-rnd-5_family-366	chr0	8537898	8538374	+	repeat_class=LTR/Gypsy;score=1856
chr0	8538356	8540197	+	LTR/Gypsy-rnd-1_family-53	chr0	8537898	8538374	+	repeat_class=LTR/Gypsy;score=1856
chr0	8563168	8565063	+	LTR/Gypsy-rnd-4_family-434	chr0	8563141	8563300	+	repeat_class=LTR/Gypsy;score=300
chr0	8582784	8584645	+	LTR/Gypsy-rnd-1_family-37	chr0	8584638	8584740	+	repeat_class=LTR/Gypsy;score=547
chr0	8584646	8584739	+	LTR/Gypsy-rnd-5_family-366	chr0	8584638	8584740	+	repeat_class=LTR/Gypsy;score=547
chr0	8585628	8585814	+	LTR/Gypsy-rnd-4_family-23	chr0	8585630	8585814	+	repeat_class=LTR/Gypsy;score=1555
chr0	8593569	8594108	+	LTR/Gypsy-rnd-4_family-23	chr0	8593572	8594099	+	repeat_class=LTR/Gypsy;score=4125
chr0	8593569	8594108	+	LTR/Gypsy-rnd-4_family-23	chr0	8594100	8594303	+	repeat_class=LTR/Gypsy;score=1713
chr0	8594100	8594304	+	LTR/Gypsy-rnd-1_family-1	chr0	8594100	8594303	+	repeat_class=LTR/Gypsy;score=1713
chr0	8846642	8847250	+	LTR/Gypsy-rnd-1_family-43	chr0	8846635	8846683	+	repeat_class=LTR/Gypsy;score=242
chr0	8923500	8925027	+	LTR/Gypsy-rnd-1_family-39	chr0	8924222	8925054	+	repeat_class=LTR/Gypsy;score=3042
chr0	8925033	8925907	+	LTR/Gypsy-rnd-1_family-19	chr0	8924222	8925054	+	repeat_class=LTR/Gypsy;score=3042
chr0	8925033	8925907	+	LTR/Gypsy-rnd-1_family-19	chr0	8925032	8925910	+	repeat_class=LTR/Gypsy;score=2611
chr0	8946856	8949178	+	LTR/Gypsy-rnd-1_family-23	chr0	8946858	8949178	+	repeat_class=LTR/Gypsy;score=11709
chr0	9149795	9150478	+	LTR/Gypsy-rnd-1_family-6	chr0	9149793	9150483	+	repeat_class=LTR/Gypsy;score=4998
chr0	9167348	9172504	+	LTR/Gypsy-rnd-1_family-6	chr0	9167348	9172504	+	repeat_class=LTR/Gypsy;score=36848
chr0	9202966	9205777	+	LTR/Gypsy-rnd-5_family-2781	chr0	9203693	9205777	+	repeat_class=LTR/Gypsy;score=15454
chr0	9215292	9215763	+	LTR/Gypsy-rnd-1_family-6	chr0	9215292	9215749	+	repeat_class=LTR/Gypsy;score=3407
chr0	9335961	9336185	+	LTR/Gypsy-rnd-1_family-670	chr0	9335585	9336118	+	repeat_class=LTR/Gypsy;score=1404
chr0	9363488	9363891	+	LTR/Gypsy-rnd-1_family-682	chr0	9363318	9363667	+	repeat_class=LTR/Gypsy;score=1750
chr0	9363953	9364298	+	LTR/Gypsy-rnd-1_family-682	chr0	9363955	9364315	+	repeat_class=LTR/Gypsy;score=2073
chr0	9392735	9393143	+	LTR/Gypsy-rnd-1_family-682	chr0	9392565	9393537	+	repeat_class=LTR/Gypsy;score=3124
chr0	9393177	9393520	+	LTR/Gypsy-rnd-1_family-682	chr0	9392565	9393537	+	repeat_class=LTR/Gypsy;score=3124
chr0	9507464	9508547	+	LTR/Gypsy-rnd-1_family-37	chr0	9508535	9510716	+	repeat_class=LTR/Gypsy;score=9417
chr0	9508853	9510091	+	LTR/Gypsy-rnd-1_family-242	chr0	9508535	9510716	+	repeat_class=LTR/Gypsy;score=9417
chr0	9513544	9514627	+	LTR/Gypsy-rnd-1_family-37	chr0	9514615	9516800	+	repeat_class=LTR/Gypsy;score=8717
chr0	9514933	9516173	+	LTR/Gypsy-rnd-1_family-242	chr0	9514615	9516800	+	repeat_class=LTR/Gypsy;score=8717
chr0	9521580	9521959	+	LTR/Gypsy-rnd-6_family-1508	chr0	9521579	9521973	+	repeat_class=LTR/Gypsy;score=2065
chr0	9521580	9521959	+	LTR/Gypsy-rnd-6_family-1508	chr0	9521953	9523044	+	repeat_class=LTR/Gypsy;score=5683
chr0	9521944	9523044	+	LTR/Gypsy-rnd-1_family-62	chr0	9521579	9521973	+	repeat_class=LTR/Gypsy;score=2065
chr0	9521944	9523044	+	LTR/Gypsy-rnd-1_family-62	chr0	9521953	9523044	+	repeat_class=LTR/Gypsy;score=5683
chr0	9523112	9523778	+	LTR/Gypsy-rnd-1_family-62	chr0	9523109	9526153	+	repeat_class=LTR/Gypsy;score=11349
chr0	9524507	9525340	+	LTR/Gypsy-rnd-1_family-62	chr0	9523109	9526153	+	repeat_class=LTR/Gypsy;score=11349
chr0	9526054	9527101	+	LTR/Gypsy-rnd-1_family-37	chr0	9523109	9526153	+	repeat_class=LTR/Gypsy;score=11349
chr0	9635727	9636322	+	LTR/Copia-rnd-5_family-467	chr0	9635727	9636209	+	repeat_class=LTR/Copia;score=2830
chr0	9636786	9637665	+	LTR/Copia-rnd-1_family-254	chr0	9636777	9637750	+	repeat_class=LTR/Copia;score=6714
chr0	9638931	9639346	+	LTR/Copia-rnd-1_family-259	chr0	9638891	9640141	+	repeat_class=LTR/Copia;score=8278
chr0	9639623	9640141	+	LTR/Copia-rnd-5_family-467	chr0	9638891	9640141	+	repeat_class=LTR/Copia;score=8278
chr0	9661782	9662630	+	LTR/Copia-rnd-6_family-8	chr0	9661782	9662628	+	repeat_class=LTR/Copia;score=4215
chr0	9666473	9666637	+	LTR/Copia-rnd-1_family-297	chr0	9666472	9666631	+	repeat_class=LTR/Copia;score=317
chr0	9700430	9701089	+	LTR/Copia-rnd-5_family-467	chr0	9700433	9701397	+	repeat_class=LTR/Copia;score=6329
chr0	9701142	9701197	+	LTR/Copia-rnd-5_family-467	chr0	9700433	9701397	+	repeat_class=LTR/Copia;score=6329
chr0	9702260	9702812	+	LTR/Copia-rnd-1_family-254	chr0	9702245	9704301	+	repeat_class=LTR/Copia;score=14572
chr0	9702978	9704250	+	LTR/Copia-rnd-1_family-259	chr0	9702245	9704301	+	repeat_class=LTR/Copia;score=14572
chr0	9905029	9905639	+	LTR/Gypsy-rnd-1_family-14	chr0	9905043	9905618	+	repeat_class=LTR/Gypsy;score=4646
chr0	9906366	9907474	+	LTR/Gypsy-rnd-1_family-1	chr0	9906679	9907474	+	repeat_class=LTR/Gypsy;score=7827
chr0	9928927	9933749	+	LTR/Gypsy-rnd-5_family-2781	chr0	9928927	9933749	+	repeat_class=LTR/Gypsy;score=38273
chr0	10014932	10015449	+	LTR/Gypsy-rnd-1_family-235	chr0	10015295	10015454	+	repeat_class=LTR/Gypsy;score=331
chr0	10016071	10017041	+	LTR/Gypsy-rnd-1_family-73	chr0	10016452	10017041	+	repeat_class=LTR/Gypsy;score=2275
chr0	10021129	10022109	+	LTR/Gypsy-rnd-1_family-73	chr0	10021500	10022465	+	repeat_class=LTR/Gypsy;score=3172
chr0	10022109	10022706	+	LTR/Gypsy-rnd-1_family-75	chr0	10021500	10022465	+	repeat_class=LTR/Gypsy;score=3172
chr0	10026574	10028023	+	LTR/Gypsy-rnd-5_family-1739	chr0	10026572	10027159	+	repeat_class=LTR/Gypsy;score=1683
chr0	10041169	10042863	+	LTR/Gypsy-rnd-6_family-1522	chr0	10041153	10042862	+	repeat_class=LTR/Gypsy;score=5049
chr0	10053228	10057052	+	LTR/Gypsy-rnd-1_family-23	chr0	10053416	10055842	+	repeat_class=LTR/Gypsy;score=8324
chr0	10060881	10061013	+	LTR/Gypsy-rnd-5_family-13	chr0	10060999	10061741	+	repeat_class=LTR/Gypsy;score=2924
chr0	10061007	10061738	+	LTR/Gypsy-rnd-1_family-19	chr0	10060999	10061741	+	repeat_class=LTR/Gypsy;score=2924
chr0	10063240	10063410	+	LTR/Gypsy-rnd-5_family-1035	chr0	10063231	10063474	+	repeat_class=LTR/Gypsy;score=264
chr0	10113920	10114357	+	LTR/Gypsy-rnd-1_family-526	chr0	10114194	10114376	+	repeat_class=LTR/Gypsy;score=438
chr0	10114358	10114473	+	LTR/Gypsy-rnd-1_family-216	chr0	10114194	10114376	+	repeat_class=LTR/Gypsy;score=438
chr0	10114358	10114473	+	LTR/Gypsy-rnd-1_family-216	chr0	10114471	10114605	+	repeat_class=LTR/Gypsy;score=599
chr0	10114495	10115074	+	LTR/Gypsy-rnd-1_family-456	chr0	10114471	10114605	+	repeat_class=LTR/Gypsy;score=599
chr0	10217040	10217641	+	LTR/Gypsy-rnd-1_family-8	chr0	10217226	10217641	+	repeat_class=LTR/Gypsy;score=4639
chr0	10218733	10221350	+	LTR/Gypsy-rnd-5_family-2415	chr0	10218513	10221425	+	repeat_class=LTR/Gypsy;score=12988
chr0	10221353	10221425	+	LTR/Gypsy-rnd-1_family-688	chr0	10218513	10221425	+	repeat_class=LTR/Gypsy;score=12988
chr0	10221451	10221535	+	LTR/Gypsy-rnd-1_family-688	chr0	10221433	10222416	+	repeat_class=LTR/Gypsy;score=4084
chr0	10221548	10222416	+	LTR/Gypsy-rnd-1_family-463	chr0	10221433	10222416	+	repeat_class=LTR/Gypsy;score=4084
chr0	10221548	10222416	+	LTR/Gypsy-rnd-1_family-463	chr0	10222405	10222902	+	repeat_class=LTR/Gypsy;score=2509
chr0	10222417	10222491	+	LTR/Gypsy-rnd-1_family-635	chr0	10222405	10222902	+	repeat_class=LTR/Gypsy;score=2509
chr0	10222536	10222912	+	LTR/Gypsy-rnd-1_family-553	chr0	10222405	10222902	+	repeat_class=LTR/Gypsy;score=2509
chr0	10222536	10222912	+	LTR/Gypsy-rnd-1_family-553	chr0	10222891	10223500	+	repeat_class=LTR/Gypsy;score=2700
chr0	10222891	10223382	+	LTR/Gypsy-rnd-1_family-553	chr0	10222405	10222902	+	repeat_class=LTR/Gypsy;score=2509
chr0	10222891	10223382	+	LTR/Gypsy-rnd-1_family-553	chr0	10222891	10223500	+	repeat_class=LTR/Gypsy;score=2700
chr0	10243824	10244236	+	LTR/Gypsy-rnd-1_family-575	chr0	10243811	10245492	+	repeat_class=LTR/Gypsy;score=9162
chr0	10244974	10245492	+	LTR/Gypsy-rnd-1_family-405	chr0	10243811	10245492	+	repeat_class=LTR/Gypsy;score=9162
chr0	10244974	10245492	+	LTR/Gypsy-rnd-1_family-405	chr0	10245486	10245625	+	repeat_class=LTR/Gypsy;score=770
chr0	10245975	10248404	+	LTR/Gypsy-rnd-5_family-2415	chr0	10245973	10248479	+	repeat_class=LTR/Gypsy;score=9015
chr0	10248407	10248479	+	LTR/Gypsy-rnd-1_family-688	chr0	10245973	10248479	+	repeat_class=LTR/Gypsy;score=9015
chr0	10248505	10248589	+	LTR/Gypsy-rnd-1_family-688	chr0	10248505	10249544	+	repeat_class=LTR/Gypsy;score=4690
chr0	10248602	10248992	+	LTR/Gypsy-rnd-1_family-463	chr0	10248505	10249544	+	repeat_class=LTR/Gypsy;score=4690
chr0	10249086	10249544	+	LTR/Gypsy-rnd-1_family-463	chr0	10248505	10249544	+	repeat_class=LTR/Gypsy;score=4690
chr0	10249086	10249544	+	LTR/Gypsy-rnd-1_family-463	chr0	10249533	10250322	+	repeat_class=LTR/Gypsy;score=3921
chr0	10249545	10249619	+	LTR/Gypsy-rnd-1_family-635	chr0	10249533	10250322	+	repeat_class=LTR/Gypsy;score=3921
chr0	10249664	10250322	+	LTR/Gypsy-rnd-1_family-553	chr0	10249533	10250322	+	repeat_class=LTR/Gypsy;score=3921
chr0	10249664	10250322	+	LTR/Gypsy-rnd-1_family-553	chr0	10250319	10250474	+	repeat_class=LTR/Gypsy;score=380
chr0	10250319	10250356	+	LTR/Gypsy-rnd-1_family-553	chr0	10249533	10250322	+	repeat_class=LTR/Gypsy;score=3921
chr0	10250319	10250356	+	LTR/Gypsy-rnd-1_family-553	chr0	10250319	10250474	+	repeat_class=LTR/Gypsy;score=380
chr0	10385834	10386063	+	LTR/Gypsy-rnd-6_family-1508	chr0	10385840	10386063	+	repeat_class=LTR/Gypsy;score=473
chr0	10387543	10387810	+	LTR/Gypsy-rnd-1_family-212	chr0	10387530	10388451	+	repeat_class=LTR/Gypsy;score=3276
chr0	10390240	10390620	+	LTR/Gypsy-rnd-6_family-1508	chr0	10390305	10390629	+	repeat_class=LTR/Gypsy;score=800
chr0	10393880	10394364	+	LTR/Gypsy-rnd-6_family-1508	chr0	10393950	10394361	+	repeat_class=LTR/Gypsy;score=1351
chr0	10394832	10396344	+	LTR/Gypsy-rnd-1_family-19	chr0	10394836	10396096	+	repeat_class=LTR/Gypsy;score=3565
chr0	10394832	10396344	+	LTR/Gypsy-rnd-1_family-19	chr0	10396163	10396352	+	repeat_class=LTR/Gypsy;score=841
chr0	10397774	10398391	+	LTR/Gypsy-rnd-1_family-235	chr0	10398340	10398398	+	repeat_class=LTR/Gypsy;score=352
chr0	10513003	10513146	+	LTR/Copia-rnd-1_family-210	chr0	10513004	10513275	+	repeat_class=LTR/Copia;score=258
chr0	10524381	10524529	+	LTR/Copia-rnd-5_family-2338	chr0	10524380	10524529	+	repeat_class=LTR/Copia;score=1047
chr0	10530395	10531969	+	LTR/Copia-rnd-1_family-149	chr0	10530711	10535074	+	repeat_class=LTR/Copia;score=23471
chr0	10532069	10534164	+	LTR/Copia-rnd-1_family-652	chr0	10530711	10535074	+	repeat_class=LTR/Copia;score=23471
chr0	10534173	10534260	+	LTR/Copia-rnd-6_family-665	chr0	10530711	10535074	+	repeat_class=LTR/Copia;score=23471
chr0	10534256	10535074	+	LTR/Copia-rnd-1_family-338	chr0	10530711	10535074	+	repeat_class=LTR/Copia;score=23471
chr0	10541091	10542226	+	LTR/Copia-rnd-1_family-221	chr0	10541091	10542226	+	repeat_class=LTR/Copia;score=7231
chr0	10762726	10762833	+	LTR/Gypsy-rnd-5_family-1739	chr0	10762689	10762833	+	repeat_class=LTR/Gypsy;score=589
chr0	10825423	10826124	+	DNA/hAT-Ac-rnd-1_family-591	chr0	10825196	10826122	+	repeat_class=DNA/hAT;score=1807
chr0	10863590	10863888	+	LTR/Gypsy-rnd-5_family-2124	chr0	10863590	10864218	+	repeat_class=LTR/Gypsy;score=2132
chr0	10863899	10864235	+	LTR/Gypsy-rnd-1_family-182	chr0	10863590	10864218	+	repeat_class=LTR/Gypsy;score=2132
chr0	10865987	10866564	+	LTR/Gypsy-rnd-6_family-1423	chr0	10866001	10866019	+	repeat_class=LTR/Gypsy;score=13812
chr0	10865987	10866564	+	LTR/Gypsy-rnd-6_family-1423	chr0	10866493	10869736	+	repeat_class=LTR/Gypsy;score=13812
chr0	10866644	10866967	+	LTR/Gypsy-rnd-1_family-522	chr0	10866493	10869736	+	repeat_class=LTR/Gypsy;score=13812
chr0	10867010	10867366	+	LTR/Gypsy-rnd-1_family-708	chr0	10866493	10869736	+	repeat_class=LTR/Gypsy;score=13812
chr0	10867458	10869003	+	LTR/Gypsy-rnd-1_family-763	chr0	10866493	10869736	+	repeat_class=LTR/Gypsy;score=13812
chr0	10869162	10869397	+	LTR/Gypsy-rnd-1_family-688	chr0	10866493	10869736	+	repeat_class=LTR/Gypsy;score=13812
chr0	10869411	10869723	+	LTR/Gypsy-rnd-1_family-635	chr0	10866493	10869736	+	repeat_class=LTR/Gypsy;score=13812
chr0	10869724	10870793	+	LTR/Gypsy-rnd-1_family-635	chr0	10866493	10869736	+	repeat_class=LTR/Gypsy;score=13812
chr0	10869724	10870793	+	LTR/Gypsy-rnd-1_family-635	chr0	10869739	10876007	+	repeat_class=LTR/Gypsy;score=18426
chr0	10870850	10871821	+	LTR/Gypsy-rnd-1_family-553	chr0	10869739	10876007	+	repeat_class=LTR/Gypsy;score=18426
chr0	10871991	10876579	+	LTR/Gypsy-rnd-1_family-241	chr0	10869739	10876007	+	repeat_class=LTR/Gypsy;score=18426
chr0	10871991	10876579	+	LTR/Gypsy-rnd-1_family-241	chr0	10876006	10878440	+	repeat_class=LTR/Gypsy;score=10685
chr0	10876579	10878442	+	LTR/Gypsy-rnd-1_family-241	chr0	10876006	10878440	+	repeat_class=LTR/Gypsy;score=10685
chr0	10879567	10879786	+	LTR/Gypsy-rnd-1_family-240	chr0	10879567	10881283	+	repeat_class=LTR/Gypsy;score=7714
chr0	10879787	10881580	+	LTR/Gypsy-rnd-1_family-240	chr0	10879567	10881283	+	repeat_class=LTR/Gypsy;score=7714
chr0	10882187	10882320	+	LTR/Gypsy-rnd-1_family-240	chr0	10881986	10882207	+	repeat_class=LTR/Gypsy;score=343
chr0	10984702	10984844	+	LTR/Gypsy-rnd-6_family-1519	chr0	10984726	10984876	+	repeat_class=LTR/Gypsy;score=318
chr0	11038192	11038251	+	LTR/Gypsy-rnd-1_family-240	chr0	11038200	11038262	+	repeat_class=LTR/Gypsy;score=307
chr0	11038259	11038992	+	LTR/Gypsy-rnd-1_family-19	chr0	11038200	11038262	+	repeat_class=LTR/Gypsy;score=307
chr0	11040363	11042483	+	LTR/Gypsy-rnd-1_family-23	chr0	11040489	11041622	+	repeat_class=LTR/Gypsy;score=5054
chr0	11047596	11047932	+	LTR/Gypsy-rnd-5_family-30	chr0	11047596	11047932	+	repeat_class=LTR/Gypsy;score=1099
chr0	11052612	11055064	+	LTR/Gypsy-rnd-5_family-30	chr0	11052050	11052627	+	repeat_class=LTR/Gypsy;score=2291
chr0	11111971	11112272	+	LTR/Gypsy-rnd-1_family-235	chr0	11112105	11112276	+	repeat_class=LTR/Gypsy;score=465
chr0	11113494	11114909	+	LTR/Gypsy-rnd-1_family-75	chr0	11114789	11114888	+	repeat_class=LTR/Gypsy;score=298
chr0	11117740	11117876	+	LTR/Gypsy-rnd-6_family-1508	chr0	11117740	11117876	+	repeat_class=LTR/Gypsy;score=637
chr0	11162168	11164111	+	LTR/Gypsy-rnd-1_family-23	chr0	11162206	11164109	+	repeat_class=LTR/Gypsy;score=7968
chr0	11170514	11170674	+	LTR/Gypsy-rnd-1_family-207	chr0	11170327	11170558	+	repeat_class=LTR/Gypsy;score=628
chr0	11277797	11278290	+	LTR/Gypsy-rnd-1_family-168	chr0	11277312	11278290	+	repeat_class=LTR/Gypsy;score=7688
chr0	11379570	11380034	+	LTR/Gypsy-rnd-4_family-23	chr0	11379570	11385424	+	repeat_class=LTR/Gypsy;score=43600
chr0	11380059	11385424	+	LTR/Gypsy-rnd-4_family-23	chr0	11379570	11385424	+	repeat_class=LTR/Gypsy;score=43600
chr0	11444745	11446686	+	LTR/Gypsy-rnd-5_family-30	chr0	11444745	11446686	+	repeat_class=LTR/Gypsy;score=12464
chr0	11608610	11609043	+	LTR/Gypsy-rnd-1_family-188	chr0	11608611	11609043	+	repeat_class=LTR/Gypsy;score=1380
chr0	11685055	11685548	+	LTR/Gypsy-rnd-1_family-2	chr0	11685056	11685548	+	repeat_class=LTR/Gypsy;score=3434
chr0	11705782	11711175	+	LTR/Gypsy-rnd-1_family-63	chr0	11705780	11711175	+	repeat_class=LTR/Gypsy;score=28625
chr0	11750171	11750604	+	LTR/Gypsy-rnd-1_family-188	chr0	11750128	11750604	+	repeat_class=LTR/Gypsy;score=1387
chr0	11751935	11752877	+	LTR/Gypsy-rnd-6_family-1519	chr0	11752639	11752877	+	repeat_class=LTR/Gypsy;score=517
chr0	11752849	11752911	+	LTR/Gypsy-rnd-1_family-111	chr0	11752639	11752877	+	repeat_class=LTR/Gypsy;score=517
chr0	11788261	11788339	+	LTR/Gypsy-rnd-1_family-104	chr0	11787783	11788265	+	repeat_class=LTR/Gypsy;score=1886
chr0	11788528	11790382	+	LTR/Gypsy-rnd-1_family-23	chr0	11790099	11790382	+	repeat_class=LTR/Gypsy;score=1011
chr0	11791029	11791463	+	LTR/Gypsy-rnd-1_family-62	chr0	11791029	11791463	+	repeat_class=LTR/Gypsy;score=1800
chr0	11815180	11818154	+	LTR/Gypsy-rnd-6_family-1508	chr0	11815583	11817478	+	repeat_class=LTR/Gypsy;score=6036
chr0	11834195	11834330	+	LTR/Gypsy-rnd-5_family-632	chr0	11834196	11836266	+	repeat_class=LTR/Gypsy;score=2126
chr0	11834847	11835076	+	LTR/Gypsy-rnd-5_family-28	chr0	11834196	11836266	+	repeat_class=LTR/Gypsy;score=2126
chr0	11835375	11835997	+	LTR/Gypsy-rnd-5_family-28	chr0	11834196	11836266	+	repeat_class=LTR/Gypsy;score=2126
chr0	11836372	11839624	+	LTR/Gypsy-rnd-5_family-30	chr0	11836265	11837400	+	repeat_class=LTR/Gypsy;score=3677
chr0	11839655	11839850	+	LTR/Gypsy-rnd-6_family-1522	chr0	11839655	11839826	+	repeat_class=LTR/Gypsy;score=758
chr0	11842082	11843516	+	LTR/Gypsy-rnd-1_family-23	chr0	11843511	11844403	+	repeat_class=LTR/Gypsy;score=4226
chr0	11843517	11844403	+	LTR/Gypsy-rnd-1_family-23	chr0	11843511	11844403	+	repeat_class=LTR/Gypsy;score=4226
chr0	11869855	11870014	+	LTR/Gypsy-rnd-5_family-2843	chr0	11869971	11870134	+	repeat_class=LTR/Gypsy;score=428
chr0	11870025	11870653	+	LTR/Gypsy-rnd-5_family-2316	chr0	11869971	11870134	+	repeat_class=LTR/Gypsy;score=428
chr0	11872915	11873015	+	LTR/Gypsy-rnd-5_family-1239	chr0	11873006	11874348	+	repeat_class=LTR/Gypsy;score=7338
chr0	11873006	11874338	+	LTR/Gypsy-rnd-2_family-35	chr0	11873006	11874348	+	repeat_class=LTR/Gypsy;score=7338
chr0	11880537	11880625	+	LTR/Gypsy-rnd-5_family-7488	chr0	11880617	11881477	+	repeat_class=LTR/Gypsy;score=1728
chr0	11901455	11901571	+	LTR/Copia-rnd-1_family-221	chr0	11901455	11901571	+	repeat_class=LTR/Copia;score=916
chr0	11928169	11928804	+	LTR/Gypsy-rnd-6_family-1508	chr0	11928169	11928805	+	repeat_class=LTR/Gypsy;score=2680
chr0	11928169	11928804	+	LTR/Gypsy-rnd-6_family-1508	chr0	11928803	11929123	+	repeat_class=LTR/Gypsy;score=1208
chr0	11928805	11929102	+	LTR/Gypsy-rnd-1_family-110	chr0	11928803	11929123	+	repeat_class=LTR/Gypsy;score=1208
chr0	11929103	11930595	+	LTR/Gypsy-rnd-1_family-68	chr0	11928803	11929123	+	repeat_class=LTR/Gypsy;score=1208
chr0	11929103	11930595	+	LTR/Gypsy-rnd-1_family-68	chr0	11929129	11929190	+	repeat_class=LTR/Gypsy;score=923
chr0	11932527	11932781	+	LTR/Gypsy-rnd-5_family-13	chr0	11932527	11932776	+	repeat_class=LTR/Gypsy;score=988
chr0	12039247	12043437	+	LTR/Gypsy-rnd-4_family-202	chr0	12039247	12039259	+	repeat_class=LTR/Gypsy;score=544
chr0	12039247	12043437	+	LTR/Gypsy-rnd-4_family-202	chr0	12043431	12044908	+	repeat_class=LTR/Gypsy;score=11585
chr0	12043438	12044909	+	LTR/Gypsy-rnd-3_family-12	chr0	12043431	12044908	+	repeat_class=LTR/Gypsy;score=11585
chr0	12050917	12051971	+	LTR/Gypsy-rnd-4_family-434	chr0	12050910	12050956	+	repeat_class=LTR/Gypsy;score=238
chr0	12080962	12081859	+	LTR/Gypsy-rnd-6_family-1508	chr0	12080964	12081833	+	repeat_class=LTR/Gypsy;score=1118
chr0	12108121	12109752	+	LTR/Gypsy-rnd-1_family-93	chr0	12108168	12109752	+	repeat_class=LTR/Gypsy;score=6574
chr0	12121607	12124499	+	LTR/Gypsy-rnd-1_family-146	chr0	12123457	12124499	+	repeat_class=LTR/Gypsy;score=7386
chr0	12124998	12125038	+	LTR/Gypsy-rnd-1_family-332	chr0	12124998	12125037	+	repeat_class=LTR/Gypsy;score=264
chr0	12125060	12125105	+	LTR/Gypsy-rnd-1_family-332	chr0	12125060	12125096	+	repeat_class=LTR/Gypsy;score=230
chr0	12125060	12125105	+	LTR/Gypsy-rnd-1_family-332	chr0	12125064	12125105	+	repeat_class=LTR/Gypsy;score=267
chr0	12127971	12128102	+	LTR/Gypsy-rnd-1_family-6	chr0	12127971	12128102	+	repeat_class=LTR/Gypsy;score=1068
chr0	12136013	12136629	+	LTR/Gypsy-rnd-1_family-12	chr0	12136013	12136559	+	repeat_class=LTR/Gypsy;score=3807
chr0	12149755	12149971	+	LTR/Copia-rnd-1_family-149	chr0	12149766	12149954	+	repeat_class=LTR/Copia;score=467
chr0	12150320	12150454	+	LTR/Copia-rnd-5_family-2953	chr0	12150294	12150403	+	repeat_class=LTR/Copia;score=372
chr0	12166481	12167126	+	LTR/Gypsy-rnd-4_family-202	chr0	12166481	12167008	+	repeat_class=LTR/Gypsy;score=3104
chr0	12204782	12205903	+	LTR/Gypsy-rnd-1_family-47	chr0	12205676	12205848	+	repeat_class=LTR/Gypsy;score=1213
chr0	12212403	12212637	+	LTR/Gypsy-rnd-3_family-12	chr0	12212315	12213012	+	repeat_class=LTR/Gypsy;score=3836
chr0	12212658	12213008	+	LTR/Gypsy-rnd-3_family-12	chr0	12212315	12213012	+	repeat_class=LTR/Gypsy;score=3836
chr0	12213934	12214432	+	LTR/Gypsy-rnd-1_family-813	chr0	12213962	12214087	+	repeat_class=LTR/Gypsy;score=314
chr0	12214460	12214663	+	LTR/Gypsy-rnd-1_family-472	chr0	12214460	12214825	+	repeat_class=LTR/Gypsy;score=2106
chr0	12214688	12214861	+	LTR/Gypsy-rnd-1_family-659	chr0	12214460	12214825	+	repeat_class=LTR/Gypsy;score=2106
chr0	12243534	12246666	+	LTR/Gypsy-rnd-1_family-63	chr0	12243534	12246664	+	repeat_class=LTR/Gypsy;score=22417
chr0	12247122	12251218	+	LTR/Gypsy-rnd-5_family-30	chr0	12247121	12251215	+	repeat_class=LTR/Gypsy;score=23600
chr0	12252842	12253427	+	LTR/Gypsy-rnd-1_family-526	chr0	12252868	12255115	+	repeat_class=LTR/Gypsy;score=14690
chr0	12253536	12253802	+	LTR/Gypsy-rnd-1_family-526	chr0	12252868	12255115	+	repeat_class=LTR/Gypsy;score=14690
chr0	12253803	12254512	+	LTR/Gypsy-rnd-1_family-618	chr0	12252868	12255115	+	repeat_class=LTR/Gypsy;score=14690
chr0	12254538	12255115	+	LTR/Gypsy-rnd-1_family-663	chr0	12252868	12255115	+	repeat_class=LTR/Gypsy;score=14690
chr0	12255137	12256212	+	LTR/Gypsy-rnd-5_family-673	chr0	12255137	12256212	+	repeat_class=LTR/Gypsy;score=8561
chr0	12257338	12258517	+	LTR/Gypsy-rnd-5_family-673	chr0	12257338	12258517	+	repeat_class=LTR/Gypsy;score=9703
chr0	12258496	12258995	+	LTR/Gypsy-rnd-1_family-216	chr0	12257338	12258517	+	repeat_class=LTR/Gypsy;score=9703
chr0	12291485	12291593	+	LTR/Copia-rnd-1_family-293	chr0	12291556	12292732	+	repeat_class=LTR/Copia;score=1219
chr0	12292058	12292702	+	LTR/Copia-rnd-1_family-293	chr0	12291556	12292732	+	repeat_class=LTR/Copia;score=1219
chr0	12293095	12294599	+	LTR/Copia-rnd-1_family-149	chr0	12293096	12294579	+	repeat_class=LTR/Copia;score=2686
chr0	12307677	12307798	+	LTR/Copia-rnd-6_family-2405	chr0	12307737	12307795	+	repeat_class=LTR/Copia;score=349
chr0	12309037	12309176	+	LTR/Copia-rnd-6_family-2405	chr0	12309087	12309332	+	repeat_class=LTR/Copia;score=923
chr0	12336615	12336686	+	LTR/Gypsy-rnd-1_family-240	chr0	12335731	12337276	+	repeat_class=LTR/Gypsy;score=4238
chr0	12336687	12337243	+	LTR/Gypsy-rnd-6_family-1148	chr0	12335731	12337276	+	repeat_class=LTR/Gypsy;score=4238
chr0	12353704	12356111	+	LTR/Copia-rnd-1_family-134	chr0	12353704	12356106	+	repeat_class=LTR/Copia;score=19050
chr0	12398020	12399000	+	LTR/Copia-rnd-5_family-5034	chr0	12398019	12399010	+	repeat_class=LTR/Copia;score=3025
chr0	12458124	12458246	+	LTR/Gypsy-rnd-1_family-66	chr0	12458124	12458246	+	repeat_class=LTR/Gypsy;score=531
chr0	12464158	12464991	+	LTR/Gypsy-rnd-1_family-62	chr0	12464149	12464995	+	repeat_class=LTR/Gypsy;score=4146
chr0	12540266	12540346	+	LTR/Gypsy-rnd-5_family-2919	chr0	12540305	12540648	+	repeat_class=LTR/Gypsy;score=1595
chr0	12540347	12540702	+	LTR/Gypsy-rnd-1_family-448	chr0	12540305	12540648	+	repeat_class=LTR/Gypsy;score=1595
chr0	12540347	12540702	+	LTR/Gypsy-rnd-1_family-448	chr0	12540695	12541197	+	repeat_class=LTR/Gypsy;score=1230
chr0	12540702	12546073	+	LTR/Gypsy-rnd-5_family-2316	chr0	12540695	12541197	+	repeat_class=LTR/Gypsy;score=1230
chr0	12540702	12546073	+	LTR/Gypsy-rnd-5_family-2316	chr0	12541366	12541469	+	repeat_class=LTR/Gypsy;score=239
chr0	12540702	12546073	+	LTR/Gypsy-rnd-5_family-2316	chr0	12541575	12541678	+	repeat_class=LTR/Gypsy;score=535
chr0	12540702	12546073	+	LTR/Gypsy-rnd-5_family-2316	chr0	12542257	12542301	+	repeat_class=LTR/Gypsy;score=985
chr0	12540702	12546073	+	LTR/Gypsy-rnd-5_family-2316	chr0	12542793	12542857	+	repeat_class=LTR/Gypsy;score=985
chr0	12540702	12546073	+	LTR/Gypsy-rnd-5_family-2316	chr0	12542932	12543026	+	repeat_class=LTR/Gypsy;score=360
chr0	12540702	12546073	+	LTR/Gypsy-rnd-5_family-2316	chr0	12543062	12543222	+	repeat_class=LTR/Gypsy;score=228
chr0	12540702	12546073	+	LTR/Gypsy-rnd-5_family-2316	chr0	12544965	12545250	+	repeat_class=LTR/Gypsy;score=524
chr0	12546467	12547690	+	LTR/Copia-rnd-1_family-218	chr0	12546467	12547690	+	repeat_class=LTR/Copia;score=8597
chr0	12547675	12549082	+	LTR/Copia-rnd-1_family-218	chr0	12546467	12547690	+	repeat_class=LTR/Copia;score=8597
chr0	12550895	12551492	+	LTR/Copia-rnd-1_family-210	chr0	12550894	12551492	+	repeat_class=LTR/Copia;score=2186
chr0	12567296	12568985	+	LTR/Gypsy-rnd-5_family-30	chr0	12568888	12568985	+	repeat_class=LTR/Gypsy;score=602
chr0	12568982	12572569	+	LTR/Gypsy-rnd-5_family-28	chr0	12568888	12568985	+	repeat_class=LTR/Gypsy;score=602
chr0	12582245	12582950	+	LTR/Gypsy-rnd-6_family-27	chr0	12582230	12582265	+	repeat_class=LTR/Gypsy;score=1094
chr0	12668053	12670066	+	LTR/Gypsy-rnd-1_family-1	chr0	12668052	12670066	+	repeat_class=LTR/Gypsy;score=15704
chr0	12670238	12674179	+	LTR/Gypsy-rnd-2_family-100	chr0	12670238	12674183	+	repeat_class=LTR/Gypsy;score=28730
chr0	12680506	12680580	+	LTR/Gypsy-rnd-4_family-202	chr0	12680506	12680544	+	repeat_class=LTR/Gypsy;score=326
chr0	12686725	12689248	+	LTR/Gypsy-rnd-1_family-1	chr0	12686725	12689248	+	repeat_class=LTR/Gypsy;score=19079
chr0	12690679	12692838	+	LTR/Gypsy-rnd-6_family-27	chr0	12690679	12692838	+	repeat_class=LTR/Gypsy;score=16513
chr0	12730032	12730845	+	LTR/Gypsy-rnd-1_family-6	chr0	12730032	12730845	+	repeat_class=LTR/Gypsy;score=6350
chr0	12736116	12738460	+	LTR/Gypsy-rnd-1_family-68	chr0	12736116	12736728	+	repeat_class=LTR/Gypsy;score=2715
chr0	12736116	12738460	+	LTR/Gypsy-rnd-1_family-68	chr0	12736747	12737310	+	repeat_class=LTR/Gypsy;score=2121
chr0	12736116	12738460	+	LTR/Gypsy-rnd-1_family-68	chr0	12737829	12738138	+	repeat_class=LTR/Gypsy;score=239
chr0	12736116	12738460	+	LTR/Gypsy-rnd-1_family-68	chr0	12738206	12738453	+	repeat_class=LTR/Gypsy;score=881
chr0	12738461	12739832	+	LTR/Gypsy-rnd-1_family-67	chr0	12739357	12739833	+	repeat_class=LTR/Gypsy;score=1982
chr0	12739844	12740179	+	LTR/Gypsy-rnd-1_family-25	chr0	12739838	12740179	+	repeat_class=LTR/Gypsy;score=1827
chr0	12740656	12741083	+	LTR/Gypsy-rnd-5_family-13	chr0	12740655	12741096	+	repeat_class=LTR/Gypsy;score=2185
chr0	12741084	12741307	+	LTR/Gypsy-rnd-1_family-560	chr0	12740655	12741096	+	repeat_class=LTR/Gypsy;score=2185
chr0	12769040	12772369	+	LTR/Copia-rnd-1_family-210	chr0	12769943	12770937	+	repeat_class=LTR/Copia;score=7644
chr0	12769040	12772369	+	LTR/Copia-rnd-1_family-210	chr0	12770947	12771300	+	repeat_class=LTR/Copia;score=448
chr0	12769040	12772369	+	LTR/Copia-rnd-1_family-210	chr0	12771538	12772367	+	repeat_class=LTR/Copia;score=1265
chr0	12796589	12796858	+	LTR/Gypsy-rnd-1_family-754	chr0	12796587	12797077	+	repeat_class=LTR/Gypsy;score=3652
chr0	12796865	12796948	+	LTR/Gypsy-rnd-1_family-829	chr0	12796587	12797077	+	repeat_class=LTR/Gypsy;score=3652
chr0	12796921	12797077	+	LTR/Gypsy-rnd-1_family-551	chr0	12796587	12797077	+	repeat_class=LTR/Gypsy;score=3652
chr0	12820050	12820382	+	LTR/Gypsy-rnd-1_family-22	chr0	12820050	12820382	+	repeat_class=LTR/Gypsy;score=2624
chr0	12829676	12832257	+	LTR/Gypsy-rnd-2_family-100	chr0	12830574	12832257	+	repeat_class=LTR/Gypsy;score=12712
chr0	12835781	12838161	+	LTR/Gypsy-rnd-4_family-23	chr0	12835782	12837459	+	repeat_class=LTR/Gypsy;score=10816
chr0	12839096	12841070	+	LTR/Gypsy-rnd-1_family-28	chr0	12839718	12841073	+	repeat_class=LTR/Gypsy;score=6243
chr0	12841068	12841947	+	LTR/Gypsy-rnd-4_family-11	chr0	12839718	12841073	+	repeat_class=LTR/Gypsy;score=6243
chr0	12844757	12845658	+	LTR/Gypsy-rnd-1_family-69	chr0	12844755	12845040	+	repeat_class=LTR/Gypsy;score=908
chr0	12844757	12845658	+	LTR/Gypsy-rnd-1_family-69	chr0	12845485	12846890	+	repeat_class=LTR/Gypsy;score=5561
chr0	12845628	12847451	+	LTR/Gypsy-rnd-1_family-69	chr0	12845485	12846890	+	repeat_class=LTR/Gypsy;score=5561
chr0	12861720	12863635	+	LTR/Copia-rnd-1_family-210	chr0	12861720	12862390	+	repeat_class=LTR/Copia;score=2269
chr0	12861720	12863635	+	LTR/Copia-rnd-1_family-210	chr0	12862785	12863635	+	repeat_class=LTR/Copia;score=2306
chr0	12896631	12902308	+	LTR/Gypsy-rnd-6_family-27	chr0	12896636	12902242	+	repeat_class=LTR/Gypsy;score=42536
chr0	12918929	12919449	+	LTR/Gypsy-rnd-1_family-38	chr0	12918904	12919037	+	repeat_class=LTR/Gypsy;score=1430
chr0	12930897	12931581	+	LTR/Gypsy-rnd-1_family-37	chr0	12930897	12931579	+	repeat_class=LTR/Gypsy;score=4375
chr0	12936553	12937986	+	LTR/Gypsy-rnd-1_family-63	chr0	12936551	12937983	+	repeat_class=LTR/Gypsy;score=11016
chr0	12947849	12951819	+	LTR/Gypsy-rnd-2_family-100	chr0	12947849	12950979	+	repeat_class=LTR/Gypsy;score=17453
chr0	12947849	12951819	+	LTR/Gypsy-rnd-2_family-100	chr0	12951755	12951846	+	repeat_class=LTR/Gypsy;score=245
chr0	12964126	12964280	+	LTR/Gypsy-rnd-5_family-1739	chr0	12964094	12964280	+	repeat_class=LTR/Gypsy;score=968
chr0	12986798	12987086	+	LTR/Gypsy-rnd-1_family-84	chr0	12986806	12986884	+	repeat_class=LTR/Gypsy;score=799
chr0	12987226	12988101	+	LTR/Gypsy-rnd-1_family-6	chr0	12987225	12987561	+	repeat_class=LTR/Gypsy;score=2495
chr0	13001465	13002616	+	LTR/Gypsy-rnd-1_family-20	chr0	13002373	13003922	+	repeat_class=LTR/Gypsy;score=6136
chr0	13002623	13003921	+	LTR/Gypsy-rnd-1_family-66	chr0	13002373	13003922	+	repeat_class=LTR/Gypsy;score=6136
chr0	13017604	13020650	+	LTR/Gypsy-rnd-4_family-202	chr0	13017604	13019953	+	repeat_class=LTR/Gypsy;score=20684
chr0	13042952	13043773	+	LTR/Gypsy-rnd-1_family-109	chr0	13042952	13043938	+	repeat_class=LTR/Gypsy;score=3759
chr0	13043774	13043937	+	LTR/Gypsy-rnd-6_family-597	chr0	13042952	13043938	+	repeat_class=LTR/Gypsy;score=3759
chr0	13055159	13056100	+	LTR/Gypsy-rnd-4_family-273	chr0	13055556	13056648	+	repeat_class=LTR/Gypsy;score=3029
chr0	13056648	13057920	+	LTR/Gypsy-rnd-1_family-19	chr0	13057208	13057923	+	repeat_class=LTR/Gypsy;score=3055
chr0	13075943	13077874	+	LTR/Copia-rnd-1_family-210	chr0	13076276	13076710	+	repeat_class=LTR/Copia;score=2041
chr0	13075943	13077874	+	LTR/Copia-rnd-1_family-210	chr0	13076720	13077072	+	repeat_class=LTR/Copia;score=456
chr0	13075943	13077874	+	LTR/Copia-rnd-1_family-210	chr0	13077307	13077852	+	repeat_class=LTR/Copia;score=716
chr0	13128321	13130422	+	LTR/Gypsy-rnd-3_family-12	chr0	13128321	13130422	+	repeat_class=LTR/Gypsy;score=16424
chr0	13146815	13149316	+	LTR/Gypsy-rnd-6_family-27	chr0	13146815	13149316	+	repeat_class=LTR/Gypsy;score=19002
chr0	13149831	13151553	+	LTR/Gypsy-rnd-4_family-202	chr0	13149831	13151553	+	repeat_class=LTR/Gypsy;score=13200
chr0	13149831	13151553	+	LTR/Gypsy-rnd-4_family-202	chr0	13151552	13152121	+	repeat_class=LTR/Gypsy;score=4647
chr0	13151552	13152121	+	LTR/Gypsy-rnd-6_family-27	chr0	13149831	13151553	+	repeat_class=LTR/Gypsy;score=13200
chr0	13151552	13152121	+	LTR/Gypsy-rnd-6_family-27	chr0	13151552	13152121	+	repeat_class=LTR/Gypsy;score=4647
chr0	13217535	13217878	+	LTR/Copia-rnd-1_family-98	chr0	13217532	13217886	+	repeat_class=LTR/Copia;score=1704
chr0	13218621	13219264	+	LTR/Gypsy-rnd-1_family-185	chr0	13218619	13220345	+	repeat_class=LTR/Gypsy;score=7467
chr0	13219265	13221081	+	LTR/Gypsy-rnd-1_family-20	chr0	13218619	13220345	+	repeat_class=LTR/Gypsy;score=7467
chr0	13221082	13221418	+	LTR/Copia-rnd-5_family-3932	chr0	13221087	13221420	+	repeat_class=LTR/Copia;score=1556
chr0	13222202	13227452	+	LTR/Gypsy-rnd-5_family-2781	chr0	13222202	13227452	+	repeat_class=LTR/Gypsy;score=38084
chr0	13232922	13233184	+	LTR/Gypsy-rnd-1_family-240	chr0	13232902	13236519	+	repeat_class=LTR/Gypsy;score=12668
chr0	13233185	13233403	+	LTR/Gypsy-rnd-1_family-240	chr0	13232902	13236519	+	repeat_class=LTR/Gypsy;score=12668
chr0	13233404	13233688	+	LTR/Gypsy-rnd-1_family-240	chr0	13232902	13236519	+	repeat_class=LTR/Gypsy;score=12668
chr0	13233696	13233859	+	LTR/Gypsy-rnd-1_family-240	chr0	13232902	13236519	+	repeat_class=LTR/Gypsy;score=12668
chr0	13233860	13234133	+	LTR/Gypsy-rnd-1_family-240	chr0	13232902	13236519	+	repeat_class=LTR/Gypsy;score=12668
chr0	13234134	13234380	+	LTR/Gypsy-rnd-1_family-240	chr0	13232902	13236519	+	repeat_class=LTR/Gypsy;score=12668
chr0	13234388	13234558	+	LTR/Gypsy-rnd-1_family-240	chr0	13232902	13236519	+	repeat_class=LTR/Gypsy;score=12668
chr0	13234569	13234729	+	LTR/Gypsy-rnd-1_family-240	chr0	13232902	13236519	+	repeat_class=LTR/Gypsy;score=12668
chr0	13234730	13236541	+	LTR/Gypsy-rnd-6_family-2328	chr0	13232902	13236519	+	repeat_class=LTR/Gypsy;score=12668
chr0	13237143	13237219	+	LTR/Gypsy-rnd-6_family-468	chr0	13236937	13237194	+	repeat_class=LTR/Gypsy;score=687
chr0	13254221	13255976	+	LTR/Copia-rnd-1_family-178	chr0	13254221	13256780	+	repeat_class=LTR/Copia;score=18315
chr0	13255965	13256781	+	LTR/Copia-rnd-1_family-446	chr0	13254221	13256780	+	repeat_class=LTR/Copia;score=18315
chr0	13280726	13285441	+	LTR/Gypsy-rnd-3_family-126	chr0	13280794	13283486	+	repeat_class=LTR/Gypsy;score=20805
chr0	13322809	13323619	+	LTR/Gypsy-rnd-4_family-23	chr0	13322809	13323619	+	repeat_class=LTR/Gypsy;score=6560
chr0	13328284	13328958	+	LTR/Copia-rnd-1_family-294	chr0	13328062	13329143	+	repeat_class=LTR/Copia;score=3015
chr0	13336879	13338425	+	LTR/Gypsy-rnd-1_family-8	chr0	13336890	13338425	+	repeat_class=LTR/Gypsy;score=11659
chr0	13343761	13347203	+	LTR/Copia-rnd-1_family-137	chr0	13343761	13346311	+	repeat_class=LTR/Copia;score=19994
chr0	13343761	13347203	+	LTR/Copia-rnd-1_family-137	chr0	13346396	13347235	+	repeat_class=LTR/Copia;score=6412
chr0	13347187	13347592	+	LTR/Copia-rnd-1_family-442	chr0	13346396	13347235	+	repeat_class=LTR/Copia;score=6412
chr0	13369216	13369365	+	SINE-rnd-4_family-186	chr0	13369210	13369395	+	repeat_class=SINE;score=676
chr0	13401642	13401868	+	DNA/hAT-Ac-rnd-1_family-591	chr0	13401643	13401672	+	repeat_class=DNA/hAT;score=456
chr0	13410647	13411287	+	LTR/Gypsy-rnd-1_family-12	chr0	13410647	13411287	+	repeat_class=LTR/Gypsy;score=4528
chr0	13417533	13418595	+	LTR/Gypsy-rnd-1_family-12	chr0	13417533	13418597	+	repeat_class=LTR/Gypsy;score=5929
chr0	13418595	13421596	+	LTR/Gypsy-rnd-4_family-23	chr0	13417533	13418597	+	repeat_class=LTR/Gypsy;score=5929
chr0	13421885	13422991	+	LTR/Gypsy-rnd-1_family-14	chr0	13421885	13422991	+	repeat_class=LTR/Gypsy;score=8294
chr0	13442548	13444268	+	LTR/Gypsy-rnd-1_family-23	chr0	13442518	13445564	+	repeat_class=LTR/Gypsy;score=5470
chr0	13444263	13447246	+	LTR/Gypsy-rnd-5_family-13	chr0	13442518	13445564	+	repeat_class=LTR/Gypsy;score=5470
chr0	13452494	13457510	+	LTR/Gypsy-rnd-1_family-1	chr0	13452494	13453615	+	repeat_class=LTR/Gypsy;score=6848
chr0	13457940	13459088	+	LTR/Gypsy-rnd-1_family-212	chr0	13457940	13459383	+	repeat_class=LTR/Gypsy;score=3552
chr0	13500663	13500817	+	SINE-rnd-4_family-186	chr0	13500662	13500816	+	repeat_class=SINE;score=577
chr0	13523643	13523790	+	LTR/Gypsy-rnd-1_family-633	chr0	13523643	13523760	+	repeat_class=LTR/Gypsy;score=414
chr0	13525507	13525919	+	LTR/Gypsy-rnd-1_family-575	chr0	13525494	13527175	+	repeat_class=LTR/Gypsy;score=9112
chr0	13526657	13527175	+	LTR/Gypsy-rnd-1_family-405	chr0	13525494	13527175	+	repeat_class=LTR/Gypsy;score=9112
chr0	13526657	13527175	+	LTR/Gypsy-rnd-1_family-405	chr0	13527169	13527308	+	repeat_class=LTR/Gypsy;score=746
chr0	13535153	13536008	+	LTR/Gypsy-rnd-1_family-696	chr0	13535165	13535321	+	repeat_class=LTR/Gypsy;score=464
chr0	13555208	13555385	+	LTR/Gypsy-rnd-4_family-23	chr0	13555214	13555385	+	repeat_class=LTR/Gypsy;score=1361
chr0	13559622	13560178	+	LTR/Gypsy-rnd-1_family-668	chr0	13559310	13559787	+	repeat_class=LTR/Gypsy;score=1242
chr0	13598589	13600150	+	LTR/Gypsy-rnd-1_family-63	chr0	13598589	13600150	+	repeat_class=LTR/Gypsy;score=11981
chr0	13623120	13623201	+	LTR/Gypsy-rnd-6_family-4321	chr0	13623192	13623248	+	repeat_class=LTR/Gypsy;score=266
chr0	13630824	13632096	+	LTR/Gypsy-rnd-1_family-124	chr0	13630814	13632096	+	repeat_class=LTR/Gypsy;score=7484
chr0	13632095	13632157	+	LTR/Gypsy-rnd-1_family-93	chr0	13630814	13632096	+	repeat_class=LTR/Gypsy;score=7484
chr0	13632464	13633083	+	LTR/Gypsy-rnd-5_family-1739	chr0	13632464	13632527	+	repeat_class=LTR/Gypsy;score=1536
chr0	13632464	13633083	+	LTR/Gypsy-rnd-5_family-1739	chr0	13632926	13633062	+	repeat_class=LTR/Gypsy;score=1536
chr0	13659455	13659541	+	LTR/Gypsy-rnd-6_family-27	chr0	13659455	13659549	+	repeat_class=LTR/Gypsy;score=688
chr0	13691940	13692190	+	LTR/Gypsy-rnd-5_family-1197	chr0	13691937	13693786	+	repeat_class=LTR/Gypsy;score=13054
chr0	13692206	13692441	+	LTR/Gypsy-rnd-1_family-716	chr0	13691937	13693786	+	repeat_class=LTR/Gypsy;score=13054
chr0	13692446	13693787	+	LTR/Gypsy-rnd-5_family-877	chr0	13691937	13693786	+	repeat_class=LTR/Gypsy;score=13054
chr0	13701864	13702345	+	LTR/Gypsy-rnd-6_family-1519	chr0	13701847	13702344	+	repeat_class=LTR/Gypsy;score=2285
chr0	13735628	13737253	+	LTR/Gypsy-rnd-1_family-46	chr0	13735628	13735850	+	repeat_class=LTR/Gypsy;score=881
chr0	13737232	13738663	+	LTR/Gypsy-rnd-1_family-101	chr0	13737662	13740365	+	repeat_class=LTR/Gypsy;score=5087
chr0	13738978	13740366	+	LTR/Gypsy-rnd-4_family-11	chr0	13737662	13740365	+	repeat_class=LTR/Gypsy;score=5087
chr0	13774604	13775087	+	LTR/Gypsy-rnd-1_family-9	chr0	13774664	13774760	+	repeat_class=LTR/Gypsy;score=465
chr0	13791816	13792318	+	LTR/Gypsy-rnd-1_family-84	chr0	13791970	13792513	+	repeat_class=LTR/Gypsy;score=1484
chr0	13792927	13793482	+	LTR/Gypsy-rnd-1_family-84	chr0	13792926	13793485	+	repeat_class=LTR/Gypsy;score=2394
chr0	13812612	13812681	+	LTR/Copia-rnd-1_family-442	chr0	13812612	13812681	+	repeat_class=LTR/Copia;score=597
chr0	13860433	13860573	+	LTR/Copia-rnd-1_family-149	chr0	13860433	13862406	+	repeat_class=LTR/Copia;score=14996
chr0	13860704	13862328	+	LTR/Copia-rnd-1_family-149	chr0	13860433	13862406	+	repeat_class=LTR/Copia;score=14996
chr0	13884124	13885144	+	LTR/Copia-rnd-1_family-98	chr0	13884169	13885150	+	repeat_class=LTR/Copia;score=6193
chr0	13902189	13902894	+	LTR/Gypsy-rnd-1_family-124	chr0	13902241	13902897	+	repeat_class=LTR/Gypsy;score=2917
chr0	13907709	13912303	+	LTR/Gypsy-rnd-1_family-1	chr0	13911697	13911730	+	repeat_class=LTR/Gypsy;score=228
chr0	13924295	13926358	+	LTR/Gypsy-rnd-6_family-27	chr0	13926142	13926358	+	repeat_class=LTR/Gypsy;score=1300
chr0	13931136	13931549	+	LTR/Gypsy-rnd-5_family-2781	chr0	13931136	13931549	+	repeat_class=LTR/Gypsy;score=3052
chr0	13949377	13949713	+	LTR/Gypsy-rnd-1_family-12	chr0	13949333	13949713	+	repeat_class=LTR/Gypsy;score=2655
chr0	13973531	13975072	+	LTR/Gypsy-rnd-4_family-273	chr0	13973531	13974059	+	repeat_class=LTR/Gypsy;score=2113
chr0	13975992	13976557	+	LTR/Gypsy-rnd-1_family-230	chr0	13976082	13976526	+	repeat_class=LTR/Gypsy;score=2062
chr0	13976569	13977637	+	LTR/Gypsy-rnd-6_family-1508	chr0	13976563	13977629	+	repeat_class=LTR/Gypsy;score=5546
chr0	13977740	13982280	+	LTR/Gypsy-rnd-1_family-6	chr0	13978043	13982280	+	repeat_class=LTR/Gypsy;score=31218
chr0	13982381	13982972	+	LTR/Gypsy-rnd-1_family-74	chr0	13982381	13982972	+	repeat_class=LTR/Gypsy;score=3999
chr0	13982381	13982972	+	LTR/Gypsy-rnd-1_family-74	chr0	13982970	13983480	+	repeat_class=LTR/Gypsy;score=2864
chr0	13996303	13996364	+	LTR/Gypsy-rnd-1_family-522	chr0	13996293	13997557	+	repeat_class=LTR/Gypsy;score=4501
chr0	13996387	13996464	+	LTR/Gypsy-rnd-1_family-753	chr0	13996293	13997557	+	repeat_class=LTR/Gypsy;score=4501
chr0	13996539	13996894	+	LTR/Gypsy-rnd-1_family-708	chr0	13996293	13997557	+	repeat_class=LTR/Gypsy;score=4501
chr0	13996952	13997562	+	LTR/Gypsy-rnd-1_family-763	chr0	13996293	13997557	+	repeat_class=LTR/Gypsy;score=4501
chr0	13998971	14000116	+	LTR/Gypsy-rnd-1_family-635	chr0	13998919	14000823	+	repeat_class=LTR/Gypsy;score=8828
chr0	14000171	14000822	+	LTR/Gypsy-rnd-1_family-5	chr0	13998919	14000823	+	repeat_class=LTR/Gypsy;score=8828
chr0	14030490	14031232	+	LTR/Gypsy-rnd-2_family-100	chr0	14030351	14033167	+	repeat_class=LTR/Gypsy;score=3849
chr0	14032044	14032423	+	LTR/Gypsy-rnd-1_family-146	chr0	14030351	14033167	+	repeat_class=LTR/Gypsy;score=3849
chr0	14032804	14032957	+	LTR/Gypsy-rnd-1_family-62	chr0	14030351	14033167	+	repeat_class=LTR/Gypsy;score=3849
chr0	14046262	14046977	+	LTR/Copia-rnd-1_family-221	chr0	14046262	14046977	+	repeat_class=LTR/Copia;score=4038
chr0	14056275	14058691	+	LTR/Gypsy-rnd-1_family-0	chr0	14058678	14060771	+	repeat_class=LTR/Gypsy;score=14969
chr0	14058678	14060770	+	LTR/Gypsy-rnd-2_family-100	chr0	14058678	14060771	+	repeat_class=LTR/Gypsy;score=14969
chr0	14067054	14067201	+	LTR/Gypsy-rnd-1_family-633	chr0	14067054	14067340	+	repeat_class=LTR/Gypsy;score=1376
chr0	14068798	14069950	+	LTR/Gypsy-rnd-1_family-143	chr0	14068798	14069950	+	repeat_class=LTR/Gypsy;score=8512
chr0	14111210	14114034	+	LTR/Copia-rnd-1_family-218	chr0	14112884	14113882	+	repeat_class=LTR/Copia;score=7565
chr0	14111210	14114034	+	LTR/Copia-rnd-1_family-218	chr0	14113890	14113978	+	repeat_class=LTR/Copia;score=348
chr0	14114707	14115671	+	LTR/Copia-rnd-1_family-210	chr0	14114967	14115671	+	repeat_class=LTR/Copia;score=1146
chr0	14133461	14133900	+	LTR/Gypsy-rnd-1_family-12	chr0	14133461	14133902	+	repeat_class=LTR/Gypsy;score=3196
chr0	14138557	14139882	+	LTR/Gypsy-rnd-4_family-23	chr0	14138557	14139882	+	repeat_class=LTR/Gypsy;score=10508
chr0	14152204	14153281	+	LTR/Gypsy-rnd-1_family-1	chr0	14152204	14153281	+	repeat_class=LTR/Gypsy;score=7419
chr0	14154662	14156611	+	LTR/Gypsy-rnd-2_family-100	chr0	14154662	14156644	+	repeat_class=LTR/Gypsy;score=13196
chr0	14156769	14156943	+	LTR/Gypsy-rnd-1_family-6	chr0	14156769	14157008	+	repeat_class=LTR/Gypsy;score=1449
chr0	14165032	14165725	+	LTR/Gypsy-rnd-1_family-124	chr0	14164752	14165725	+	repeat_class=LTR/Gypsy;score=3008
chr0	14183948	14184301	+	LTR/Gypsy-rnd-6_family-27	chr0	14183947	14184009	+	repeat_class=LTR/Gypsy;score=356
chr0	14183948	14184301	+	LTR/Gypsy-rnd-6_family-27	chr0	14184293	14184675	+	repeat_class=LTR/Gypsy;score=2849
chr0	14184311	14184708	+	LTR/Gypsy-rnd-5_family-433	chr0	14184293	14184675	+	repeat_class=LTR/Gypsy;score=2849
chr0	14188623	14188725	+	LTR/Gypsy-rnd-1_family-625	chr0	14188625	14189055	+	repeat_class=LTR/Gypsy;score=1929
chr0	14188711	14189065	+	LTR/Gypsy-rnd-1_family-648	chr0	14188625	14189055	+	repeat_class=LTR/Gypsy;score=1929
chr0	14197514	14197791	+	LTR/Gypsy-rnd-1_family-4	chr0	14197519	14197791	+	repeat_class=LTR/Gypsy;score=741
chr0	14197514	14197791	+	LTR/Gypsy-rnd-1_family-4	chr0	14197790	14199286	+	repeat_class=LTR/Gypsy;score=8781
chr0	14197787	14199286	+	LTR/Gypsy-rnd-4_family-1634	chr0	14197519	14197791	+	repeat_class=LTR/Gypsy;score=741
chr0	14197787	14199286	+	LTR/Gypsy-rnd-4_family-1634	chr0	14197790	14199286	+	repeat_class=LTR/Gypsy;score=8781
chr0	14202022	14203497	+	LTR/Gypsy-rnd-4_family-23	chr0	14202032	14203497	+	repeat_class=LTR/Gypsy;score=7742
chr0	14215769	14216483	+	LTR/Copia-rnd-1_family-572	chr0	14215537	14217223	+	repeat_class=LTR/Copia;score=11021
chr0	14220041	14220883	+	LTR/Gypsy-rnd-1_family-6	chr0	14220041	14220883	+	repeat_class=LTR/Gypsy;score=6114
chr0	14256531	14256999	+	LTR/Gypsy-rnd-1_family-646	chr0	14256556	14257792	+	repeat_class=LTR/Gypsy;score=2736
chr0	14257150	14257340	+	LTR/Gypsy-rnd-1_family-522	chr0	14256556	14257792	+	repeat_class=LTR/Gypsy;score=2736
chr0	14257357	14257445	+	LTR/Gypsy-rnd-1_family-753	chr0	14256556	14257792	+	repeat_class=LTR/Gypsy;score=2736
chr0	14257514	14257889	+	LTR/Gypsy-rnd-1_family-708	chr0	14256556	14257792	+	repeat_class=LTR/Gypsy;score=2736
chr0	14267762	14267888	+	LTR/Gypsy-rnd-1_family-839	chr0	14267819	14267956	+	repeat_class=LTR/Gypsy;score=1166
chr0	14268027	14268090	+	LTR/Gypsy-rnd-1_family-839	chr0	14267937	14269303	+	repeat_class=LTR/Gypsy;score=7531
chr0	14268074	14269303	+	LTR/Gypsy-rnd-1_family-462	chr0	14267937	14269303	+	repeat_class=LTR/Gypsy;score=7531
chr0	14281154	14282716	+	LTR/Copia-rnd-1_family-359	chr0	14281154	14282717	+	repeat_class=LTR/Copia;score=11043
chr0	14305088	14305170	+	LTR/Gypsy-rnd-1_family-1	chr0	14305088	14305181	+	repeat_class=LTR/Gypsy;score=678
chr0	14305088	14305170	+	LTR/Gypsy-rnd-1_family-1	chr0	14305160	14309433	+	repeat_class=LTR/Gypsy;score=32906
chr0	14305162	14309430	+	LTR/Gypsy-rnd-4_family-202	chr0	14305088	14305181	+	repeat_class=LTR/Gypsy;score=678
chr0	14305162	14309430	+	LTR/Gypsy-rnd-4_family-202	chr0	14305160	14309433	+	repeat_class=LTR/Gypsy;score=32906
chr0	14345007	14348445	+	LTR/Gypsy-rnd-1_family-0	chr0	14345007	14348448	+	repeat_class=LTR/Gypsy;score=24640
chr0	14349432	14350254	+	LTR/Gypsy-rnd-4_family-202	chr0	14349445	14350260	+	repeat_class=LTR/Gypsy;score=5245
chr0	14350255	14350876	+	LTR/Gypsy-rnd-1_family-105	chr0	14349445	14350260	+	repeat_class=LTR/Gypsy;score=5245
chr0	14351735	14353752	+	LTR/Gypsy-rnd-6_family-27	chr0	14351742	14353753	+	repeat_class=LTR/Gypsy;score=12799
chr0	14361895	14362586	+	LTR/Gypsy-rnd-6_family-27	chr0	14361896	14362007	+	repeat_class=LTR/Gypsy;score=2416
chr0	14369102	14369697	+	LTR/Gypsy-rnd-1_family-526	chr0	14368978	14371413	+	repeat_class=LTR/Gypsy;score=14661
chr0	14369821	14370087	+	LTR/Gypsy-rnd-1_family-526	chr0	14368978	14371413	+	repeat_class=LTR/Gypsy;score=14661
chr0	14370088	14370797	+	LTR/Gypsy-rnd-1_family-618	chr0	14368978	14371413	+	repeat_class=LTR/Gypsy;score=14661
chr0	14370823	14371412	+	LTR/Gypsy-rnd-1_family-663	chr0	14368978	14371413	+	repeat_class=LTR/Gypsy;score=14661
chr0	14380335	14382808	+	LTR/Gypsy-rnd-1_family-168	chr0	14380661	14380895	+	repeat_class=LTR/Gypsy;score=4413
chr0	14383983	14384633	+	LTR/Gypsy-rnd-6_family-1508	chr0	14383974	14384639	+	repeat_class=LTR/Gypsy;score=5377
chr0	14414117	14415404	+	LTR/Gypsy-rnd-4_family-23	chr0	14414100	14414240	+	repeat_class=LTR/Gypsy;score=452
chr0	14414117	14415404	+	LTR/Gypsy-rnd-4_family-23	chr0	14414972	14415404	+	repeat_class=LTR/Gypsy;score=3039
chr0	14447519	14448053	+	LTR/Copia-rnd-1_family-218	chr0	14447519	14448053	+	repeat_class=LTR/Copia;score=3495
chr0	14448040	14448422	+	LTR/Copia-rnd-1_family-218	chr0	14447519	14448053	+	repeat_class=LTR/Copia;score=3495
chr0	14448040	14448422	+	LTR/Copia-rnd-1_family-218	chr0	14448054	14448422	+	repeat_class=LTR/Copia;score=2906
chr0	14449159	14449807	+	LTR/Gypsy-rnd-1_family-31	chr0	14449180	14449196	+	repeat_class=LTR/Gypsy;score=827
chr0	14449159	14449807	+	LTR/Gypsy-rnd-1_family-31	chr0	14449348	14449830	+	repeat_class=LTR/Gypsy;score=827
chr0	14449831	14450412	+	LTR/Gypsy-rnd-1_family-38	chr0	14450258	14450418	+	repeat_class=LTR/Gypsy;score=241
chr0	14454885	14459146	+	LTR/Gypsy-rnd-4_family-23	chr0	14454885	14459145	+	repeat_class=LTR/Gypsy;score=29738
chr0	14464390	14465337	+	LTR/Gypsy-rnd-1_family-117	chr0	14464393	14465385	+	repeat_class=LTR/Gypsy;score=7041
chr0	14465905	14467345	+	LTR/Gypsy-rnd-1_family-124	chr0	14465784	14467345	+	repeat_class=LTR/Gypsy;score=9167
chr0	14475031	14475820	+	LTR/Gypsy-rnd-1_family-56	chr0	14475378	14476093	+	repeat_class=LTR/Gypsy;score=2346
chr0	14475847	14476093	+	LTR/Gypsy-rnd-1_family-56	chr0	14475378	14476093	+	repeat_class=LTR/Gypsy;score=2346
chr0	14476688	14478619	+	LTR/Gypsy-rnd-1_family-109	chr0	14476687	14480232	+	repeat_class=LTR/Gypsy;score=27718
chr0	14479329	14480939	+	LTR/Gypsy-rnd-1_family-168	chr0	14476687	14480232	+	repeat_class=LTR/Gypsy;score=27718
chr0	14481040	14483230	+	LTR/Copia-rnd-1_family-286	chr0	14481040	14483230	+	repeat_class=LTR/Copia;score=15409
chr0	14487835	14487928	+	LTR/Gypsy-rnd-1_family-23	chr0	14487809	14487928	+	repeat_class=LTR/Gypsy;score=548
chr0	14511455	14512924	+	LTR/Gypsy-rnd-5_family-673	chr0	14511455	14513100	+	repeat_class=LTR/Gypsy;score=13472
chr0	14513054	14513099	+	LTR/Gypsy-rnd-1_family-526	chr0	14511455	14513100	+	repeat_class=LTR/Gypsy;score=13472
chr0	14515815	14516382	+	LTR/Gypsy-rnd-6_family-1519	chr0	14515808	14516383	+	repeat_class=LTR/Gypsy;score=2780
chr0	14529326	14529990	+	LTR/Gypsy-rnd-1_family-241	chr0	14529323	14529997	+	repeat_class=LTR/Gypsy;score=4523
chr0	14531408	14531519	+	LTR/Gypsy-rnd-1_family-240	chr0	14531393	14533000	+	repeat_class=LTR/Gypsy;score=7924
chr0	14531520	14531643	+	LTR/Gypsy-rnd-1_family-240	chr0	14531393	14533000	+	repeat_class=LTR/Gypsy;score=7924
chr0	14531644	14531750	+	LTR/Gypsy-rnd-1_family-240	chr0	14531393	14533000	+	repeat_class=LTR/Gypsy;score=7924
chr0	14531751	14531877	+	LTR/Gypsy-rnd-1_family-240	chr0	14531393	14533000	+	repeat_class=LTR/Gypsy;score=7924
chr0	14531878	14532003	+	LTR/Gypsy-rnd-1_family-240	chr0	14531393	14533000	+	repeat_class=LTR/Gypsy;score=7924
chr0	14532004	14532240	+	LTR/Gypsy-rnd-1_family-240	chr0	14531393	14533000	+	repeat_class=LTR/Gypsy;score=7924
chr0	14532241	14532997	+	LTR/Gypsy-rnd-1_family-240	chr0	14531393	14533000	+	repeat_class=LTR/Gypsy;score=7924
chr0	14535787	14535902	+	LTR/Gypsy-rnd-1_family-633	chr0	14535788	14537322	+	repeat_class=LTR/Gypsy;score=10030
chr0	14536627	14536984	+	LTR/Gypsy-rnd-1_family-575	chr0	14535788	14537322	+	repeat_class=LTR/Gypsy;score=10030
chr0	14545155	14545957	+	LTR/Gypsy-rnd-1_family-14	chr0	14545155	14545957	+	repeat_class=LTR/Gypsy;score=6118
chr0	14562446	14562581	+	LTR/Gypsy-rnd-1_family-132	chr0	14561263	14562454	+	repeat_class=LTR/Gypsy;score=3277
chr0	14589118	14591283	+	LTR/Copia-rnd-1_family-149	chr0	14589118	14593318	+	repeat_class=LTR/Copia;score=22231
chr0	14591362	14593318	+	LTR/Copia-rnd-1_family-652	chr0	14589118	14593318	+	repeat_class=LTR/Copia;score=22231
chr0	14597720	14598316	+	LTR/Gypsy-rnd-1_family-15	chr0	14598288	14598321	+	repeat_class=LTR/Gypsy;score=308
chr0	14597720	14598316	+	LTR/Gypsy-rnd-1_family-15	chr0	14597721	14598317	+	repeat_class=LTR/Gypsy;score=3093
chr0	14700374	14701024	+	LTR/Copia-rnd-1_family-547	chr0	14700373	14704319	+	repeat_class=LTR/Copia;score=7713
chr0	14701522	14701854	+	LTR/Copia-rnd-1_family-594	chr0	14700373	14704319	+	repeat_class=LTR/Copia;score=7713
chr0	14702040	14702303	+	LTR/Copia-rnd-5_family-1786	chr0	14700373	14704319	+	repeat_class=LTR/Copia;score=7713
chr0	14702366	14702642	+	LTR/Copia-rnd-1_family-454	chr0	14700373	14704319	+	repeat_class=LTR/Copia;score=7713
chr0	14702989	14704410	+	LTR/Copia-rnd-1_family-183	chr0	14700373	14704319	+	repeat_class=LTR/Copia;score=7713
chr0	14712998	14714331	+	LTR/Copia-rnd-1_family-259	chr0	14712998	14713296	+	repeat_class=LTR/Copia;score=1848
chr0	14729951	14730598	+	LTR/Copia-rnd-1_family-409	chr0	14730131	14730598	+	repeat_class=LTR/Copia;score=3076
chr0	14737744	14738313	+	LTR/Gypsy-rnd-1_family-14	chr0	14737741	14738314	+	repeat_class=LTR/Gypsy;score=4293
chr0	14738415	14742543	+	LTR/Gypsy-rnd-3_family-12	chr0	14738415	14742543	+	repeat_class=LTR/Gypsy;score=31781
chr0	14751099	14755224	+	LTR/Gypsy-rnd-1_family-0	chr0	14751099	14755224	+	repeat_class=LTR/Gypsy;score=32370
chr0	14764973	14765194	+	LTR/Copia-rnd-1_family-254	chr0	14764900	14765654	+	repeat_class=LTR/Copia;score=952
chr0	14765246	14765496	+	LTR/Copia-rnd-1_family-454	chr0	14764900	14765654	+	repeat_class=LTR/Copia;score=952
chr0	14765547	14765659	+	LTR/Copia-rnd-5_family-1786	chr0	14764900	14765654	+	repeat_class=LTR/Copia;score=952
chr0	14766135	14767679	+	LTR/Copia-rnd-1_family-183	chr0	14767575	14767706	+	repeat_class=LTR/Copia;score=322
chr0	14770389	14772110	+	LTR/Gypsy-rnd-6_family-27	chr0	14770389	14770630	+	repeat_class=LTR/Gypsy;score=2006
chr0	14789059	14790558	+	LTR/Gypsy-rnd-1_family-1	chr0	14789055	14790556	+	repeat_class=LTR/Gypsy;score=10456
chr0	14822738	14826727	+	LTR/Copia-rnd-1_family-107	chr0	14822645	14825458	+	repeat_class=LTR/Copia;score=22201
chr0	14850908	14851779	+	LTR/Gypsy-rnd-4_family-202	chr0	14851718	14851779	+	repeat_class=LTR/Gypsy;score=457
chr0	14879521	14879654	+	LTR/Copia-rnd-5_family-67	chr0	14879520	14879654	+	repeat_class=LTR/Copia;score=487
chr0	14880007	14880241	+	LTR/Copia-rnd-1_family-183	chr0	14880019	14880093	+	repeat_class=LTR/Copia;score=230
chr0	14880256	14880313	+	LTR/Copia-rnd-1_family-259	chr0	14880258	14880313	+	repeat_class=LTR/Copia;score=259
chr0	14898859	14900358	+	LTR/Gypsy-rnd-6_family-1519	chr0	14898825	14900358	+	repeat_class=LTR/Gypsy;score=8096
chr0	14901145	14901598	+	LTR/Gypsy-rnd-1_family-151	chr0	14901145	14901661	+	repeat_class=LTR/Gypsy;score=2168
chr0	14916047	14918195	+	LTR/Gypsy-rnd-1_family-241	chr0	14916204	14918224	+	repeat_class=LTR/Gypsy;score=24467
chr0	14918326	14922362	+	LTR/Copia-rnd-1_family-359	chr0	14918326	14922362	+	repeat_class=LTR/Copia;score=31368
chr0	14922463	14923276	+	LTR/Gypsy-rnd-5_family-433	chr0	14922463	14923276	+	repeat_class=LTR/Gypsy;score=5870
chr0	14924759	14925560	+	LTR/Gypsy-rnd-1_family-476	chr0	14924759	14925559	+	repeat_class=LTR/Gypsy;score=6203
chr0	14930732	14931212	+	LTR/Gypsy-rnd-1_family-6	chr0	14930732	14931212	+	repeat_class=LTR/Gypsy;score=3277
chr0	14934866	14937665	+	LTR/Gypsy-rnd-6_family-1508	chr0	14934865	14937738	+	repeat_class=LTR/Gypsy;score=21751
chr0	14938253	14938287	+	LTR/Gypsy-rnd-1_family-168	chr0	14937861	14938287	+	repeat_class=LTR/Gypsy;score=2785
[truncated: 63,938 more rows]
