# Supplementary material for: A Deluge of Complex Repeats: The Solanum Genome
Source: PLoS One. 2015 Aug 4;10(8):e0133962. doi: 10.1371/journal.pone.0133962 (PMC4524691; doi:10.1371/journal.pone.0133962)
Supplement: S5 Table — The best matches in BLAST result for every protein were considered as orthologs. (XLS) [file pone.0133962.s011.xls]

## Sheet: Orthologous_genes
Ortholgous genes
S. lycopersicum ortholog	S. tuberosum ortholog
Solyc00g006820.2	PGSC0003DMG400028026
Solyc00g006900.1	PGSC0003DMG400006301
Solyc00g005860.1	PGSC0003DMG400042555
Solyc00g005050.2	PGSC0003DMG400029983
Solyc00g006560.1	PGSC0003DMG400010812
Solyc00g005480.1	PGSC0003DMG400018161
Solyc00g005020.1	PGSC0003DMG400026053
Solyc00g005870.1	PGSC0003DMG400029950
Solyc00g006470.1	PGSC0003DMG402019042
Solyc00g005880.1	PGSC0003DMG400017109
Solyc00g006860.1	PGSC0003DMG400040167
Solyc00g005000.2	PGSC0003DMG400002196
Solyc00g005900.1	PGSC0003DMG400010035
Solyc00g006600.1	PGSC0003DMG401012482
Solyc00g006170.1	PGSC0003DMG400026698
Solyc00g006490.2	PGSC0003DMG402008055
Solyc00g006850.1	PGSC0003DMG400040167
Solyc00g006680.1	PGSC0003DMG400031495
Solyc00g005080.1	PGSC0003DMG400020691
Solyc00g006020.1	PGSC0003DMG400015480
Solyc00g005110.1	PGSC0003DMG400006549
Solyc00g005040.2	PGSC0003DMG400021091
Solyc00g006010.1	PGSC0003DMG400030281
Solyc00g006630.1	PGSC0003DMG400043216
Solyc00g006480.1	PGSC0003DMG400030603
Solyc00g005440.1	PGSC0003DMG400002860
Solyc00g005140.1	PGSC0003DMG400001026
Solyc00g005980.1	PGSC0003DMG400026698
Solyc00g006810.2	PGSC0003DMG401028027
Solyc00g005420.1	PGSC0003DMG400019070
Solyc00g005840.2	PGSC0003DMG400003449
Solyc00g006550.1	PGSC0003DMG400030603
Solyc00g006540.1	PGSC0003DMG400024132
Solyc00g006570.1	PGSC0003DMG400041565
Solyc00g005150.1	PGSC0003DMG400017078
Solyc00g005470.1	PGSC0003DMG400002860
Solyc00g005100.1	PGSC0003DMG400046697
Solyc00g005130.1	PGSC0003DMG400004209
Solyc00g006590.1	PGSC0003DMG400046389
Solyc00g006090.1	PGSC0003DMG400026698
Solyc00g007130.2	PGSC0003DMG400017473
Solyc00g007240.1	PGSC0003DMG400029614
Solyc00g007320.1	PGSC0003DMG400036857
Solyc00g007190.2	PGSC0003DMG400023163
Solyc00g007290.1	PGSC0003DMG400043182
Solyc00g007120.2	PGSC0003DMG400009911
Solyc00g007590.1	PGSC0003DMG400020029
Solyc00g007040.1	PGSC0003DMG400002018
Solyc00g007090.2	PGSC0003DMG400017488
Solyc00g007010.2	PGSC0003DMG400001569
Solyc00g007260.2	PGSC0003DMG401023161
Solyc00g007080.2	PGSC0003DMG400001520
Solyc00g007600.1	PGSC0003DMG400017880
Solyc00g007060.2	PGSC0003DMG400017479
Solyc00g007570.1	PGSC0003DMG400002749
Solyc00g007300.2	PGSC0003DMG400023198
Solyc00g007070.2	PGSC0003DMG400017477
Solyc00g007030.1	PGSC0003DMG400002018
Solyc00g007250.1	PGSC0003DMG400010967
Solyc00g007580.1	PGSC0003DMG400040773
Solyc00g007350.1	PGSC0003DMG400003556
Solyc00g007450.1	PGSC0003DMG400041733
Solyc00g007180.1	PGSC0003DMG400023158
Solyc00g007170.1	PGSC0003DMG400016035
Solyc00g007100.2	PGSC0003DMG400017474
Solyc00g007330.1	PGSC0003DMG400041733
Solyc00g007270.2	PGSC0003DMG400023164
Solyc00g007110.2	PGSC0003DMG400014414
Solyc00g007020.1	PGSC0003DMG400017873
Solyc00g007220.2	PGSC0003DMG400023160
Solyc00g007200.2	PGSC0003DMG400023159
Solyc00g007230.1	PGSC0003DMG400017129
Solyc00g007160.1	PGSC0003DMG400004420
Solyc00g007560.1	PGSC0003DMG400000655
Solyc00g017880.1	PGSC0003DMG400004071
Solyc00g010760.1	PGSC0003DMG400005510
Solyc00g009130.2	PGSC0003DMG402025057
Solyc00g008690.1	PGSC0003DMG400041565
Solyc00g015610.1	PGSC0003DMG400038477
Solyc00g017860.1	PGSC0003DMG400006940
Solyc00g009090.2	PGSC0003DMG400025076
Solyc00g010540.1	PGSC0003DMG400017129
Solyc00g017900.1	PGSC0003DMG400001350
Solyc00g018770.1	PGSC0003DMG400003797
Solyc00g009070.1	PGSC0003DMG400025075
Solyc00g017910.1	PGSC0003DMG400010485
Solyc00g015720.1	PGSC0003DMG400008896
Solyc00g015760.1	PGSC0003DMG400008815
Solyc00g009050.1	PGSC0003DMG400025053
Solyc00g010210.1	PGSC0003DMG402018810
Solyc00g013180.1	PGSC0003DMG400020539
Solyc00g017540.1	PGSC0003DMG400032494
Solyc00g012640.1	PGSC0003DMG400001934
Solyc00g017220.1	PGSC0003DMG400008834
Solyc00g009540.1	PGSC0003DMG400005510
Solyc00g011660.1	PGSC0003DMG400002785
Solyc00g016480.1	PGSC0003DMG400024373
Solyc00g019960.1	PGSC0003DMG400022373
Solyc00g010770.1	PGSC0003DMG400033180
Solyc00g013130.2	PGSC0003DMG400021388
Solyc00g009100.2	PGSC0003DMG400025077
Solyc00g008680.2	PGSC0003DMG400003301
Solyc00g013160.1	PGSC0003DMG400013760
Solyc00g019990.1	PGSC0003DMG400031309
Solyc00g019740.1	PGSC0003DMG400011350
Solyc00g014960.1	PGSC0003DMG400029655
Solyc00g012440.1	PGSC0003DMG400031495
Solyc00g017890.1	PGSC0003DMG400021644
Solyc00g011560.1	PGSC0003DMG401016693
Solyc00g013770.1	PGSC0003DMG400030281
Solyc00g014800.1	PGSC0003DMG400028038
Solyc00g009140.2	PGSC0003DMG402025057
Solyc00g015770.1	PGSC0003DMG402008890
Solyc00g014850.1	PGSC0003DMG400013206
Solyc00g015730.1	PGSC0003DMG400017511
Solyc00g012310.1	PGSC0003DMG400007664
Solyc00g014830.2	PGSC0003DMG400030943
Solyc00g011890.2	PGSC0003DMG400009774
Solyc00g013140.1	PGSC0003DMG400029023
Solyc00g014990.1	PGSC0003DMG400025185
Solyc00g017230.1	PGSC0003DMG400008833
Solyc00g015750.1	PGSC0003DMG402008890
Solyc00g014390.1	PGSC0003DMG400043993
Solyc00g011310.1	PGSC0003DMG400044364
Solyc00g009120.2	PGSC0003DMG402025057
Solyc00g009040.2	PGSC0003DMG400025074
Solyc00g009240.1	PGSC0003DMG400047214
Solyc00g009020.2	PGSC0003DMG400025052
Solyc00g010810.1	PGSC0003DMG400015480
Solyc00g011880.2	PGSC0003DMG400029585
Solyc00g017550.1	PGSC0003DMG400032494
Solyc00g009080.2	PGSC0003DMG400025056
Solyc00g009760.2	PGSC0003DMG401019042
Solyc00g009030.1	PGSC0003DMG400025054
Solyc00g015000.1	PGSC0003DMG400015504
Solyc00g011870.1	PGSC0003DMG400019604
Solyc00g014970.1	PGSC0003DMG400005510
Solyc00g017210.1	PGSC0003DMG400023708
Solyc00g014980.1	PGSC0003DMG400021156
Solyc00g012540.1	PGSC0003DMG400041733
Solyc00g009060.2	PGSC0003DMG400025055
Solyc00g015740.1	PGSC0003DMG402008890
Solyc00g019950.1	PGSC0003DMG400018984
Solyc00g011550.1	PGSC0003DMG400002785
Solyc00g013170.1	PGSC0003DMG400009578
Solyc00g016490.1	PGSC0003DMG400002433
Solyc00g097760.1	PGSC0003DMG400037440
Solyc00g090430.2	PGSC0003DMG400045819
Solyc00g072100.2	PGSC0003DMG400021884
Solyc00g071590.1	PGSC0003DMG400018291
Solyc00g029300.1	PGSC0003DMG400030872
Solyc00g027140.1	PGSC0003DMG400046174
Solyc00g049520.2	PGSC0003DMG400006348
Solyc00g023020.1	PGSC0003DMG400000995
Solyc00g030210.1	PGSC0003DMG400003978
Solyc00g022110.2	PGSC0003DMG401008792
Solyc00g084750.2	PGSC0003DMG400021117
Solyc00g024680.1	PGSC0003DMG400019155
Solyc00g060810.2	PGSC0003DMG400002414
Solyc00g074830.1	PGSC0003DMG400020501
Solyc00g023260.1	PGSC0003DMG400008921
Solyc00g068970.2	PGSC0003DMG401019042
Solyc00g026880.1	PGSC0003DMG400029725
Solyc00g096060.1	PGSC0003DMG400020578
Solyc00g027670.1	PGSC0003DMG400019207
Solyc00g098560.2	PGSC0003DMG400026313
Solyc00g040390.1	PGSC0003DMG400005061
Solyc00g055960.1	PGSC0003DMG400007843
Solyc00g052430.2	PGSC0003DMG400037371
Solyc00g048410.1	PGSC0003DMG400043944
Solyc00g059500.1	PGSC0003DMG400007515
Solyc00g099160.1	PGSC0003DMG400016087
Solyc00g029290.1	PGSC0003DMG400018099
Solyc00g058480.1	PGSC0003DMG400034534
Solyc00g084760.1	PGSC0003DMG400000959
Solyc00g066350.1	PGSC0003DMG400000655
Solyc00g091170.2	PGSC0003DMG402023433
Solyc00g028760.1	PGSC0003DMG400034685
Solyc00g048510.2	PGSC0003DMG400010357
Solyc00g050030.1	PGSC0003DMG402024041
Solyc00g052940.2	PGSC0003DMG400024106
Solyc00g027770.2	PGSC0003DMG400018560
Solyc00g059100.2	PGSC0003DMG400028814
Solyc00g024570.1	PGSC0003DMG401016557
Solyc00g027640.1	PGSC0003DMG400011070
Solyc00g028540.1	PGSC0003DMG400014223
Solyc00g053440.2	PGSC0003DMG400019313
Solyc00g024160.1	PGSC0003DMG400005255
Solyc00g036540.1	PGSC0003DMG401008792
Solyc00g020540.1	PGSC0003DMG400002681
Solyc00g105350.1	PGSC0003DMG400039421
Solyc00g031730.1	PGSC0003DMG400012347
Solyc00g020990.1	PGSC0003DMG400009092
Solyc00g021510.1	PGSC0003DMG400022786
Solyc00g044750.1	PGSC0003DMG400015146
Solyc00g030000.1	PGSC0003DMG400017257
Solyc00g030520.2	PGSC0003DMG400028828
Solyc00g055950.1	PGSC0003DMG400033048
Solyc00g093300.1	PGSC0003DMG400040773
Solyc00g046980.1	PGSC0003DMG400041565
Solyc00g106650.1	PGSC0003DMG401024930
Solyc00g094520.1	PGSC0003DMG400005437
Solyc00g030100.1	PGSC0003DMG400017855
Solyc00g084870.2	PGSC0003DMG400021568
Solyc00g027130.1	PGSC0003DMG400000873
Solyc00g093310.1	PGSC0003DMG400014763
Solyc00g023030.1	PGSC0003DMG400033650
Solyc00g049210.1	PGSC0003DMG400016897
Solyc00g100880.2	PGSC0003DMG400003046
Solyc00g031030.1	PGSC0003DMG400027423
Solyc00g046580.1	PGSC0003DMG400000655
Solyc00g022920.1	PGSC0003DMG400000995
Solyc00g085070.2	PGSC0003DMG400003324
Solyc00g042840.1	PGSC0003DMG400045925
Solyc00g024010.1	PGSC0003DMG400000383
Solyc00g039290.1	PGSC0003DMG400038899
Solyc00g026860.1	PGSC0003DMG401026767
Solyc00g042140.1	PGSC0003DMG400005994
Solyc00g031700.1	PGSC0003DMG400002336
Solyc00g023270.1	PGSC0003DMG400027003
Solyc00g057280.1	PGSC0003DMG400046794
Solyc00g024670.1	PGSC0003DMG402008915
Solyc00g095860.1	PGSC0003DMG400012186
Solyc00g058900.1	PGSC0003DMG400007815
Solyc00g021640.2	PGSC0003DMG400033608
Solyc00g105340.1	PGSC0003DMG400013047
Solyc00g094850.1	PGSC0003DMG400047130
Solyc00g107550.1	PGSC0003DMG400000246
Solyc00g025290.1	PGSC0003DMG400041193
Solyc00g041190.1	PGSC0003DMG400014253
Solyc00g042850.1	PGSC0003DMG400012140
Solyc00g040290.1	PGSC0003DMG400005061
Solyc00g027970.1	PGSC0003DMG402002397
Solyc00g065630.1	PGSC0003DMG400000364
Solyc00g029190.2	PGSC0003DMG400009731
Solyc00g090110.1	PGSC0003DMG400028747
Solyc00g073200.1	PGSC0003DMG400010969
Solyc00g031050.1	PGSC0003DMG400013562
Solyc00g088190.1	PGSC0003DMG400000995
Solyc00g025650.1	PGSC0003DMG400004969
Solyc00g027980.1	PGSC0003DMG402002397
Solyc00g020840.2	PGSC0003DMG400010125
Solyc00g021520.1	PGSC0003DMG400003749
Solyc00g026160.2	PGSC0003DMG401009494
Solyc00g024170.1	PGSC0003DMG400029070
Solyc00g090860.1	PGSC0003DMG400001145
Solyc00g032030.1	PGSC0003DMG401016693
Solyc00g066360.1	PGSC0003DMG400000655
Solyc00g101700.1	PGSC0003DMG400000273
Solyc00g049620.1	PGSC0003DMG400035066
Solyc00g024150.2	PGSC0003DMG400005246
Solyc00g088080.1	PGSC0003DMG400021527
Solyc00g029500.1	PGSC0003DMG400005241
Solyc00g045570.1	PGSC0003DMG400011119
Solyc00g023250.1	PGSC0003DMG400019158
Solyc00g024050.1	PGSC0003DMG400006940
Solyc00g044550.1	PGSC0003DMG400017026
Solyc00g042640.1	PGSC0003DMG400000246
Solyc00g053740.1	PGSC0003DMG400029311
Solyc00g027650.1	PGSC0003DMG402019151
Solyc00g041090.1	PGSC0003DMG400004739
Solyc00g027870.1	PGSC0003DMG400047130
Solyc00g034810.1	PGSC0003DMG400017886
Solyc00g032940.1	PGSC0003DMG400043182
Solyc00g033460.2	PGSC0003DMG400019111
Solyc00g026870.1	PGSC0003DMG400019631
Solyc00g044350.2	PGSC0003DMG400016799
Solyc00g028420.1	PGSC0003DMG400039149
Solyc00g030510.2	PGSC0003DMG402028829
Solyc00g050020.1	PGSC0003DMG400008832
Solyc00g050430.2	PGSC0003DMG400006394
Solyc00g023050.1	PGSC0003DMG402023841
Solyc00g063110.2	PGSC0003DMG400043006
Solyc00g029800.1	PGSC0003DMG400024128
Solyc00g095450.1	PGSC0003DMG400018460
Solyc00g020970.1	PGSC0003DMG401001720
Solyc00g097960.1	PGSC0003DMG400016859
Solyc00g021660.1	PGSC0003DMG400009936
Solyc00g058890.1	PGSC0003DMG400007815
Solyc00g080750.2	PGSC0003DMG400030504
Solyc00g023590.2	PGSC0003DMG400006469
Solyc00g040490.1	PGSC0003DMG400000096
Solyc00g074210.1	PGSC0003DMG400029557
Solyc00g023040.1	PGSC0003DMG400033650
Solyc00g042130.1	PGSC0003DMG401022238
Solyc00g090870.2	PGSC0003DMG400001146
Solyc00g066140.1	PGSC0003DMG400032205
Solyc00g027660.1	PGSC0003DMG400008842
Solyc00g058490.1	PGSC0003DMG400010494
Solyc00g105750.1	PGSC0003DMG400013047
Solyc00g104940.1	PGSC0003DMG400036059
Solyc00g047810.1	PGSC0003DMG400038818
Solyc00g029080.1	PGSC0003DMG400019791
Solyc00g028960.1	PGSC0003DMG400016572
Solyc00g046570.1	PGSC0003DMG400010948
Solyc00g049920.1	PGSC0003DMG401026981
Solyc00g027990.1	PGSC0003DMG400002396
Solyc00g027120.1	PGSC0003DMG400045123
Solyc00g024020.1	PGSC0003DMG400031250
Solyc00g094530.1	PGSC0003DMG402008783
Solyc00g058280.1	PGSC0003DMG400046188
Solyc00g075030.2	PGSC0003DMG400022046
Solyc00g023470.1	PGSC0003DMG400036252
Solyc00g093100.1	PGSC0003DMG400005661
Solyc00g056680.1	PGSC0003DMG400020487
Solyc00g036960.1	PGSC0003DMG401006007
Solyc00g022070.1	PGSC0003DMG400043011
Solyc00g076250.1	PGSC0003DMG400016690
Solyc00g107050.1	PGSC0003DMG400015260
Solyc00g023570.1	PGSC0003DMG400013205
Solyc00g072400.2	PGSC0003DMG400020801
Solyc00g025300.1	PGSC0003DMG400010573
Solyc00g036320.1	PGSC0003DMG400021771
Solyc00g030820.1	PGSC0003DMG400047122
Solyc00g099580.1	PGSC0003DMG400024068
Solyc00g050130.1	PGSC0003DMG400016773
Solyc00g075040.1	PGSC0003DMG400023189
Solyc01g005370.2	PGSC0003DMG400009730
Solyc00g154480.1	PGSC0003DMG400017257
Solyc01g006310.2	PGSC0003DMG400024053
Solyc01g005180.1	PGSC0003DMG400022794
Solyc01g005050.2	PGSC0003DMG400022768
Solyc01g005570.2	PGSC0003DMG400032167
Solyc01g005190.1	PGSC0003DMG400022776
Solyc01g005210.2	PGSC0003DMG400022778
Solyc00g173430.1	PGSC0003DMG400029594
Solyc00g111770.1	PGSC0003DMG400037926
Solyc01g006640.1	PGSC0003DMG400021382
Solyc01g005290.2	PGSC0003DMG401022797
Solyc00g209460.1	PGSC0003DMG400012140
Solyc00g117450.2	PGSC0003DMG400022540
Solyc01g006690.2	PGSC0003DMG400021345
Solyc00g249200.1	PGSC0003DMG400011084
Solyc00g165190.1	PGSC0003DMG400009055
Solyc01g005910.2	PGSC0003DMG400032135
Solyc00g127550.1	PGSC0003DMG400019692
Solyc00g322630.1	PGSC0003DMG400019881
Solyc00g272810.1	PGSC0003DMG400037933
Solyc00g166490.1	PGSC0003DMG400000873
Solyc01g005940.2	PGSC0003DMG400024063
Solyc01g005480.2	PGSC0003DMG400032120
Solyc01g005430.2	PGSC0003DMG400032118
Solyc00g255510.1	PGSC0003DMG400037967
Solyc00g289230.1	PGSC0003DMG400008508
Solyc00g283010.1	PGSC0003DMG400007340
Solyc01g006800.2	PGSC0003DMG400021374
Solyc01g006120.2	PGSC0003DMG400032142
Solyc01g006360.2	PGSC0003DMG400032202
Solyc00g165090.1	PGSC0003DMG400018734
Solyc00g170510.1	PGSC0003DMG400045287
Solyc01g006830.2	PGSC0003DMG400021339
Solyc01g005310.2	PGSC0003DMG400001714
Solyc01g005110.2	PGSC0003DMG400022770
Solyc01g006810.2	PGSC0003DMG400021373
Solyc01g005850.1	PGSC0003DMG400032222
Solyc00g257110.2	PGSC0003DMG400011839
Solyc00g207960.1	PGSC0003DMG400041496
Solyc00g174330.2	PGSC0003DMG400002029
Solyc01g006600.1	PGSC0003DMG400021382
Solyc01g005260.2	PGSC0003DMG401022797
Solyc01g006370.2	PGSC0003DMG400032202
Solyc01g006650.1	PGSC0003DMG400021381
Solyc01g005700.2	PGSC0003DMG400022483
Solyc01g005990.2	PGSC0003DMG400032182
Solyc01g006620.2	PGSC0003DMG400021350
Solyc00g217960.1	PGSC0003DMG400001708
Solyc00g136560.2	PGSC0003DMG401011095
Solyc01g005930.2	PGSC0003DMG400032136
Solyc01g006520.2	PGSC0003DMG400045997
Solyc01g005400.2	PGSC0003DMG402029471
Solyc01g006260.2	PGSC0003DMG400032145
Solyc00g284510.1	PGSC0003DMG400003556
Solyc00g306730.1	PGSC0003DMG400040773
Solyc00g226760.1	PGSC0003DMG400046295
Solyc01g006870.2	PGSC0003DMG400021336
Solyc01g005840.2	PGSC0003DMG402022253
Solyc00g111170.1	PGSC0003DMG400024128
Solyc01g005150.2	PGSC0003DMG400022793
Solyc00g183050.1	PGSC0003DMG400021720
Solyc01g006000.2	PGSC0003DMG400032139
Solyc01g005470.2	PGSC0003DMG400032160
Solyc00g157080.1	PGSC0003DMG400023574
Solyc00g153680.1	PGSC0003DMG400036177
Solyc01g005330.2	PGSC0003DMG400019974
Solyc01g005070.2	PGSC0003DMG400022769
Solyc00g230080.1	PGSC0003DMG400006291
Solyc00g125990.1	PGSC0003DMG400021388
Solyc01g006150.2	PGSC0003DMG400032189
Solyc00g324530.1	PGSC0003DMG400043944
Solyc00g266110.1	PGSC0003DMG400019881
Solyc01g005220.2	PGSC0003DMG400022779
Solyc01g005140.2	PGSC0003DMG400022792
Solyc01g006340.2	PGSC0003DMG400032150
Solyc01g005920.2	PGSC0003DMG400032227
Solyc00g215560.1	PGSC0003DMG400025169
Solyc00g149970.2	PGSC0003DMG400017163
Solyc01g005090.2	PGSC0003DMG400022789
Solyc01g005520.2	PGSC0003DMG400032122
Solyc01g005060.2	PGSC0003DMG400031049
Solyc01g005750.1	PGSC0003DMG400032207
Solyc01g005550.2	PGSC0003DMG400032123
Solyc00g282510.1	PGSC0003DMG400019386
Solyc00g316530.1	PGSC0003DMG400017026
Solyc01g005360.2	PGSC0003DMG400009731
Solyc01g005030.2	PGSC0003DMG400022766
Solyc00g144470.1	PGSC0003DMG402028807
Solyc00g229260.1	PGSC0003DMG400032278
Solyc00g112830.1	PGSC0003DMG400021430
Solyc01g006410.2	PGSC0003DMG401032203
Solyc00g131610.1	PGSC0003DMG400045236
Solyc01g006490.2	PGSC0003DMG400032205
Solyc01g005950.2	PGSC0003DMG400032180
Solyc00g222460.1	PGSC0003DMG400029614
Solyc00g172410.1	PGSC0003DMG400044579
Solyc00g195360.1	PGSC0003DMG402028807
Solyc01g005010.2	PGSC0003DMG400020162
Solyc01g005660.1	PGSC0003DMG400012126
Solyc00g110870.2	PGSC0003DMG400009068
Solyc01g006850.1	PGSC0003DMG400021371
Solyc01g005500.2	PGSC0003DMG400032121
Solyc01g005680.2	PGSC0003DMG400032129
Solyc01g006060.2	PGSC0003DMG400032229
Solyc01g005560.2	PGSC0003DMG400032124
Solyc00g304030.1	PGSC0003DMG400021950
Solyc00g192150.2	PGSC0003DMG400021598
Solyc00g145170.1	PGSC0003DMG400004547
Solyc01g006100.2	PGSC0003DMG400004285
Solyc00g167800.1	PGSC0003DMG400030091
Solyc01g006020.2	PGSC0003DMG400032183
Solyc00g231780.1	PGSC0003DMG401011339
Solyc01g006130.2	PGSC0003DMG401032143
Solyc01g005870.1	PGSC0003DMG401021049
Solyc01g006670.2	PGSC0003DMG400021347
Solyc01g006840.2	PGSC0003DMG400021338
Solyc01g005460.2	PGSC0003DMG400032159
Solyc01g005280.2	PGSC0003DMG401022797
Solyc01g006180.2	PGSC0003DMG400032193
Solyc01g005610.2	PGSC0003DMG400002787
Solyc00g233480.1	PGSC0003DMG400016797
Solyc00g203660.1	PGSC0003DMG400033037
Solyc00g175240.1	PGSC0003DMG400042800
Solyc00g125980.1	PGSC0003DMG400003375
Solyc00g110370.1	PGSC0003DMG400041496
Solyc01g005420.2	PGSC0003DMG400031548
Solyc01g006330.2	PGSC0003DMG400032149
Solyc00g167300.1	PGSC0003DMG400026683
Solyc00g134830.1	PGSC0003DMG400027789
Solyc01g006790.2	PGSC0003DMG400021375
Solyc01g006480.2	PGSC0003DMG400032153
Solyc01g005270.2	PGSC0003DMG401022797
Solyc00g300730.1	PGSC0003DMG400009129
Solyc00g199960.1	PGSC0003DMG400021950
Solyc01g006220.2	PGSC0003DMG400004289
Solyc00g230070.1	PGSC0003DMG400046303
Solyc00g201160.2	PGSC0003DMG400004930
Solyc01g006280.2	PGSC0003DMG400032146
Solyc01g006710.2	PGSC0003DMG400021378
Solyc01g005970.2	PGSC0003DMG400032138
Solyc00g164680.1	PGSC0003DMG400012547
Solyc01g005730.2	PGSC0003DMG400005226
Solyc01g005230.2	PGSC0003DMG400022781
Solyc00g294230.1	PGSC0003DMG400003445
Solyc00g188250.1	PGSC0003DMG400020001
Solyc01g005600.2	PGSC0003DMG400032168
Solyc00g117650.1	PGSC0003DMG403027896
Solyc01g005960.2	PGSC0003DMG400032137
Solyc01g006580.2	PGSC0003DMG400032156
Solyc00g180840.1	PGSC0003DMG400010179
Solyc00g280110.1	PGSC0003DMG400023905
Solyc00g278110.2	PGSC0003DMG400033650
Solyc00g135260.1	PGSC0003DMG400005061
Solyc00g304630.1	PGSC0003DMG400034712
Solyc01g006500.2	PGSC0003DMG400032206
Solyc01g005100.2	PGSC0003DMG400022790
Solyc00g287330.1	PGSC0003DMG400024128
Solyc01g006660.1	PGSC0003DMG400021348
Solyc01g006110.2	PGSC0003DMG400032187
Solyc00g212260.1	PGSC0003DMG401000095
Solyc00g230060.1	PGSC0003DMG400016975
Solyc00g136260.1	PGSC0003DMG400029328
Solyc01g005350.2	PGSC0003DMG400031501
Solyc01g005800.2	PGSC0003DMG400031467
Solyc00g131710.1	PGSC0003DMG400025418
Solyc01g005690.2	PGSC0003DMG400032216
Solyc01g005250.2	PGSC0003DMG400022796
Solyc00g121730.1	PGSC0003DMG400037984
Solyc01g006090.2	PGSC0003DMG400032192
Solyc00g316730.1	PGSC0003DMG400029821
Solyc00g142170.2	PGSC0003DMG400001137
Solyc01g006680.2	PGSC0003DMG400021346
Solyc01g006730.2	PGSC0003DMG400021342
Solyc01g005320.2	PGSC0003DMG400019973
Solyc01g005900.2	PGSC0003DMG400004283
Solyc01g005830.2	PGSC0003DMG400032133
Solyc00g227960.1	PGSC0003DMG400046295
Solyc00g206460.1	PGSC0003DMG400030809
Solyc00g128870.2	PGSC0003DMG400030259
Solyc01g006610.1	PGSC0003DMG400032156
Solyc01g005510.2	PGSC0003DMG400032210
Solyc01g005540.2	PGSC0003DMG400032166
Solyc00g147570.2	PGSC0003DMG400008134
Solyc01g006530.1	PGSC0003DMG400045997
Solyc00g217560.1	PGSC0003DMG400026568
Solyc00g270510.1	PGSC0003DMG400013502
Solyc00g195350.1	PGSC0003DMG402028807
Solyc00g126000.1	PGSC0003DMG400020931
Solyc01g006720.2	PGSC0003DMG400021343
Solyc01g006450.2	PGSC0003DMG400032152
Solyc00g196460.1	PGSC0003DMG400046767
Solyc01g006080.1	PGSC0003DMG400015997
Solyc00g277510.1	PGSC0003DMG400015861
Solyc01g005450.2	PGSC0003DMG402032158
Solyc01g005240.2	PGSC0003DMG400022782
Solyc00g170200.1	PGSC0003DMG400027428
Solyc01g006070.2	PGSC0003DMG400032228
Solyc01g006700.2	PGSC0003DMG400021344
Solyc00g125580.1	PGSC0003DMG400037565
Solyc01g005120.2	PGSC0003DMG400022791
Solyc00g228260.1	PGSC0003DMG400045791
Solyc01g006140.2	PGSC0003DMG400010892
Solyc01g005820.2	PGSC0003DMG400032132
Solyc00g308930.1	PGSC0003DMG400023479
Solyc01g006570.1	PGSC0003DMG400032155
Solyc01g005170.1	PGSC0003DMG400041999
Solyc00g141360.1	PGSC0003DMG400029456
Solyc01g006860.2	PGSC0003DMG400021337
Solyc01g006230.2	PGSC0003DMG400032144
Solyc00g123240.1	PGSC0003DMG400039149
Solyc01g005040.2	PGSC0003DMG400022768
Solyc01g006190.2	PGSC0003DMG401032194
Solyc01g005340.2	PGSC0003DMG400019975
Solyc00g254910.1	PGSC0003DMG401000095
Solyc01g006050.2	PGSC0003DMG400032228
Solyc01g005880.1	PGSC0003DMG400032222
Solyc00g160780.2	PGSC0003DMG400008069
Solyc00g127560.1	PGSC0003DMG400023592
Solyc01g006430.2	PGSC0003DMG400032204
Solyc01g006170.2	PGSC0003DMG400032192
Solyc01g005410.2	PGSC0003DMG402009727
Solyc01g006030.2	PGSC0003DMG400011419
Solyc01g005640.2	PGSC0003DMG400032127
Solyc00g114550.1	PGSC0003DMG400009299
Solyc00g134620.1	PGSC0003DMG400005061
Solyc01g006320.2	PGSC0003DMG400032231
Solyc01g006770.1	PGSC0003DMG400043597
Solyc00g318130.1	PGSC0003DMG400001399
Solyc00g112810.1	PGSC0003DMG400025085
Solyc00g171710.1	PGSC0003DMG400035274
Solyc01g005390.2	PGSC0003DMG400009728
Solyc00g163580.1	PGSC0003DMG401025689
Solyc00g141560.1	PGSC0003DMG400017531
Solyc00g138060.2	PGSC0003DMG400032156
Solyc00g142160.1	PGSC0003DMG400023071
Solyc01g006010.2	PGSC0003DMG400032140
Solyc00g316030.1	PGSC0003DMG400029821
Solyc01g005200.1	PGSC0003DMG400022777
Solyc00g156980.2	PGSC0003DMG400002587
Solyc01g005580.2	PGSC0003DMG400032167
Solyc00g275310.1	PGSC0003DMG400010328
Solyc01g006460.1	PGSC0003DMG400014453
Solyc00g135060.1	PGSC0003DMG400022418
Solyc00g157180.2	PGSC0003DMG400000774
Solyc01g005530.2	PGSC0003DMG402032165
Solyc00g147770.1	PGSC0003DMG401012482
Solyc00g120930.1	PGSC0003DMG400014797
Solyc00g256710.1	PGSC0003DMG400005847
Solyc00g185750.1	PGSC0003DMG400010244
Solyc01g006590.1	PGSC0003DMG401029906
Solyc00g265110.2	PGSC0003DMG400027335
Solyc01g006240.2	PGSC0003DMG400032197
Solyc00g179240.1	PGSC0003DMG400000008
Solyc00g127870.2	PGSC0003DMG400001711
Solyc00g127670.1	PGSC0003DMG400007519
Solyc01g005980.2	PGSC0003DMG400032181
Solyc01g006470.1	PGSC0003DMG400044033
Solyc01g006290.2	PGSC0003DMG400032147
Solyc01g005380.2	PGSC0003DMG400009729
Solyc00g227860.1	PGSC0003DMG400016190
Solyc01g005770.2	PGSC0003DMG400032177
Solyc00g201460.1	PGSC0003DMG400046174
Solyc01g005790.1	PGSC0003DMG400032177
Solyc00g209560.1	PGSC0003DMG400043944
Solyc01g005720.2	PGSC0003DMG401021049
Solyc00g185850.1	PGSC0003DMG400031307
Solyc00g112600.1	PGSC0003DMG400025073
Solyc01g006760.2	PGSC0003DMG400021340
Solyc01g006250.1	PGSC0003DMG400032198
Solyc00g202560.1	PGSC0003DMG400014351
Solyc00g294630.1	PGSC0003DMG400040773
Solyc01g005890.1	PGSC0003DMG400032222
Solyc00g178340.1	PGSC0003DMG400004949
Solyc00g111780.1	PGSC0003DMG400037926
Solyc01g005300.2	PGSC0003DMG400019971
Solyc01g006210.2	PGSC0003DMG400032195
Solyc00g188850.2	PGSC0003DMG400021652
Solyc01g006380.2	PGSC0003DMG400032232
Solyc00g297330.1	PGSC0003DMG400030281
Solyc00g154980.1	PGSC0003DMG400020621
Solyc01g005130.2	PGSC0003DMG400022772
Solyc01g006440.1	PGSC0003DMG400001671
Solyc01g005810.2	PGSC0003DMG400032131
Solyc00g196060.2	PGSC0003DMG400028826
Solyc01g005650.1	PGSC0003DMG400027011
Solyc01g005630.1	PGSC0003DMG400023701
Solyc00g323130.2	PGSC0003DMG400007760
Solyc00g318830.1	PGSC0003DMG400030322
Solyc00g198360.1	PGSC0003DMG400041733
Solyc01g005710.2	PGSC0003DMG400016424
Solyc01g005670.2	PGSC0003DMG400032128
Solyc01g005080.2	PGSC0003DMG400022788
Solyc00g269810.1	PGSC0003DMG401027561
Solyc00g247300.2	PGSC0003DMG402012803
Solyc01g006350.2	PGSC0003DMG400032200
Solyc00g113750.1	PGSC0003DMG400017129
Solyc01g016750.1	PGSC0003DMG400000246
Solyc01g014130.1	PGSC0003DMG400016357
Solyc01g010280.2	PGSC0003DMG400021892
Solyc01g016990.1	PGSC0003DMG402031434
Solyc01g017190.1	PGSC0003DMG400011820
Solyc01g012570.1	PGSC0003DMG400016641
Solyc01g014850.2	PGSC0003DMG400024054
Solyc01g014160.1	PGSC0003DMG401021049
Solyc01g020100.1	PGSC0003DMG400004218
Solyc01g017800.1	PGSC0003DMG400037552
Solyc01g010660.2	PGSC0003DMG400000872
Solyc01g008520.2	PGSC0003DMG401031484
Solyc01g011270.1	PGSC0003DMG400012989
Solyc01g014800.1	PGSC0003DMG400016641
Solyc01g010520.2	PGSC0003DMG400009613
Solyc01g014530.2	PGSC0003DMG401029906
Solyc01g017380.1	PGSC0003DMG402029613
Solyc01g010670.1	PGSC0003DMG400000366
Solyc01g009740.1	PGSC0003DMG400006480
Solyc01g021630.1	PGSC0003DMG400043944
Solyc01g008260.2	PGSC0003DMG400016398
Solyc01g009510.1	PGSC0003DMG400011712
Solyc01g009950.1	PGSC0003DMG400029614
Solyc01g007160.2	PGSC0003DMG400021351
Solyc01g020380.1	PGSC0003DMG400007238
Solyc01g010300.1	PGSC0003DMG400022748
Solyc01g009440.1	PGSC0003DMG400038366
Solyc01g009360.1	PGSC0003DMG400035702
Solyc01g009120.2	PGSC0003DMG401005535
Solyc01g016960.1	PGSC0003DMG400016372
Solyc01g017850.1	PGSC0003DMG400005510
Solyc01g021650.1	PGSC0003DMG400017393
Solyc01g009910.1	PGSC0003DMG400005244
Solyc01g017470.1	PGSC0003DMG402029613
Solyc01g012730.1	PGSC0003DMG400016641
Solyc01g011540.1	PGSC0003DMG400016641
Solyc01g008960.2	PGSC0003DMG400022707
Solyc01g010340.1	PGSC0003DMG400042867
Solyc01g017620.1	PGSC0003DMG400029098
Solyc01g010450.1	PGSC0003DMG400014993
Solyc01g018060.1	PGSC0003DMG400038200
Solyc01g020510.1	PGSC0003DMG400015060
Solyc01g009770.2	PGSC0003DMG400030000
Solyc01g017550.1	PGSC0003DMG400042580
Solyc01g007990.2	PGSC0003DMG400013524
Solyc01g014700.2	PGSC0003DMG401029906
Solyc01g011330.1	PGSC0003DMG400012989
Solyc01g021620.1	PGSC0003DMG400005426
Solyc01g008580.1	PGSC0003DMG400021155
Solyc01g006930.2	PGSC0003DMG400021365
Solyc01g009310.2	PGSC0003DMG400014722
Solyc01g009060.2	PGSC0003DMG400022701
Solyc01g006940.2	PGSC0003DMG400021364
Solyc01g007920.2	PGSC0003DMG400016411
Solyc01g008850.2	PGSC0003DMG400022711
Solyc01g014940.1	PGSC0003DMG400010700
Solyc01g014220.1	PGSC0003DMG400012823
Solyc01g008420.2	PGSC0003DMG400010706
Solyc01g009900.2	PGSC0003DMG400005244
Solyc01g017820.1	PGSC0003DMG400030223
Solyc01g016580.1	PGSC0003DMG400025185
Solyc01g011200.2	PGSC0003DMG400008597
Solyc01g017330.1	PGSC0003DMG400015960
Solyc01g017220.1	PGSC0003DMG400025106
Solyc01g008170.2	PGSC0003DMG400016400
Solyc01g017030.1	PGSC0003DMG400029311
Solyc01g011530.1	PGSC0003DMG400016641
Solyc01g008450.1	PGSC0003DMG400010699
Solyc01g020490.1	PGSC0003DMG400008198
Solyc01g007110.2	PGSC0003DMG400021354
Solyc01g013950.1	PGSC0003DMG400016641
Solyc01g010320.1	PGSC0003DMG400039146
Solyc01g017290.1	PGSC0003DMG400020533
Solyc01g016600.1	PGSC0003DMG400025185
Solyc01g014680.1	PGSC0003DMG402029906
Solyc01g009800.1	PGSC0003DMG400013047
Solyc01g015080.2	PGSC0003DMG400024053
Solyc01g010190.2	PGSC0003DMG400021883
Solyc01g008070.2	PGSC0003DMG401016404
Solyc01g010640.2	PGSC0003DMG400000874
Solyc01g017230.1	PGSC0003DMG400029008
Solyc01g018020.1	PGSC0003DMG400014756
Solyc01g020460.1	PGSC0003DMG400003165
Solyc01g009270.1	PGSC0003DMG400013130
Solyc01g021690.1	PGSC0003DMG400004205
Solyc01g010880.2	PGSC0003DMG402006561
Solyc01g006880.2	PGSC0003DMG400026863
Solyc01g020120.1	PGSC0003DMG400013633
Solyc01g013930.1	PGSC0003DMG400016641
Solyc01g007810.1	PGSC0003DMG400016385
Solyc01g012540.1	PGSC0003DMG400016641
Solyc01g010680.1	PGSC0003DMG400013047
Solyc01g008140.2	PGSC0003DMG400016365
Solyc01g021730.2	PGSC0003DMG400025062
Solyc01g011410.1	PGSC0003DMG401008783
Solyc01g014140.2	PGSC0003DMG400016424
Solyc01g009390.2	PGSC0003DMG400014735
Solyc01g017080.1	PGSC0003DMG400046719
Solyc01g010250.2	PGSC0003DMG400021890
Solyc01g007000.2	PGSC0003DMG400021327
Solyc01g008090.2	PGSC0003DMG400016367
Solyc01g028860.2	PGSC0003DMG400024008
Solyc01g011280.1	PGSC0003DMG400034410
Solyc01g015150.1	PGSC0003DMG400017129
Solyc01g010440.2	PGSC0003DMG400007711
Solyc01g008780.2	PGSC0003DMG400022716
Solyc01g010760.2	PGSC0003DMG400000864
Solyc01g008130.2	PGSC0003DMG400016401
Solyc01g014820.1	PGSC0003DMG400032094
Solyc01g008750.1	PGSC0003DMG400013047
Solyc01g012700.2	PGSC0003DMG400019991
Solyc01g008280.2	PGSC0003DMG402016396
Solyc01g028830.2	PGSC0003DMG400024010
Solyc01g010720.2	PGSC0003DMG401000860
Solyc01g028810.2	PGSC0003DMG400024011
Solyc01g016510.1	PGSC0003DMG400015997
Solyc01g009480.2	PGSC0003DMG400011701
Solyc01g010580.2	PGSC0003DMG400002860
Solyc01g007960.2	PGSC0003DMG400013524
Solyc01g020570.1	PGSC0003DMG400008141
Solyc01g017440.1	PGSC0003DMG400014075
Solyc01g008560.2	PGSC0003DMG400010485
Solyc01g017110.1	PGSC0003DMG400029008
Solyc01g009960.2	PGSC0003DMG400030773
Solyc01g017780.1	PGSC0003DMG400029020
Solyc01g010400.1	PGSC0003DMG402000029
Solyc01g010780.2	PGSC0003DMG400000856
Solyc01g014870.1	PGSC0003DMG400002289
Solyc01g010100.1	PGSC0003DMG400000873
Solyc01g008400.2	PGSC0003DMG401005482
Solyc01g007940.2	PGSC0003DMG400018622
Solyc01g017600.2	PGSC0003DMG400018930
Solyc01g008890.2	PGSC0003DMG400022695
Solyc01g020440.2	PGSC0003DMG400001792
Solyc01g016640.1	PGSC0003DMG400017189
Solyc01g009920.1	PGSC0003DMG400038165
Solyc01g010130.2	PGSC0003DMG400008805
Solyc01g011180.1	PGSC0003DMG400015368
Solyc01g009250.2	PGSC0003DMG400013131
Solyc01g010860.2	PGSC0003DMG400006556
Solyc01g007270.1	PGSC0003DMG400016419
Solyc01g007250.2	PGSC0003DMG400016389
Solyc01g016680.1	PGSC0003DMG402021981
Solyc01g034010.1	PGSC0003DMG400000655
Solyc01g007260.2	PGSC0003DMG400016388
Solyc01g008810.2	PGSC0003DMG400022698
Solyc01g016770.1	PGSC0003DMG400007325
Solyc01g008360.2	PGSC0003DMG400016393
Solyc01g012740.1	PGSC0003DMG400016641
Solyc01g016860.1	PGSC0003DMG400042791
Solyc01g017280.1	PGSC0003DMG400046719
Solyc01g008080.2	PGSC0003DMG400016367
Solyc01g011520.1	PGSC0003DMG400016641
Solyc01g006910.2	PGSC0003DMG400021333
Solyc01g017180.1	PGSC0003DMG400015298
Solyc01g022740.2	PGSC0003DMG400013119
Solyc01g017410.1	PGSC0003DMG400015060
Solyc01g013780.1	PGSC0003DMG400016641
Solyc01g016310.1	PGSC0003DMG400040103
Solyc01g014540.1	PGSC0003DMG400045997
Solyc01g016300.1	PGSC0003DMG400046509
Solyc01g008820.2	PGSC0003DMG400022714
Solyc01g009110.2	PGSC0003DMG400005706
Solyc01g009530.1	PGSC0003DMG400011711
Solyc01g008590.1	PGSC0003DMG400021155
Solyc01g008610.2	PGSC0003DMG400010483
Solyc01g007090.1	PGSC0003DMG400037538
Solyc01g010630.1	PGSC0003DMG400012717
Solyc01g007710.2	PGSC0003DMG400035391
Solyc01g021660.1	PGSC0003DMG400035177
Solyc01g008900.2	PGSC0003DMG400022710
Solyc01g008190.2	PGSC0003DMG401016399
Solyc01g017240.1	PGSC0003DMG400004187
Solyc01g016450.1	PGSC0003DMG400018972
Solyc01g014420.1	PGSC0003DMG400016641
Solyc01g009820.2	PGSC0003DMG400029999
Solyc01g008240.2	PGSC0003DMG400016362
Solyc01g008680.2	PGSC0003DMG400004429
Solyc01g007790.2	PGSC0003DMG400016416
Solyc01g007850.2	PGSC0003DMG402016414
Solyc01g020110.1	PGSC0003DMG400036862
Solyc01g012630.1	PGSC0003DMG400016641
Solyc01g012600.1	PGSC0003DMG400016641
Solyc01g007550.1	PGSC0003DMG400002472
Solyc01g016900.1	PGSC0003DMG400023478
Solyc01g008830.1	PGSC0003DMG400022713
Solyc01g018070.1	PGSC0003DMG400029311
Solyc01g010010.1	PGSC0003DMG400020974
Solyc01g010270.2	PGSC0003DMG400021891
Solyc01g009730.1	PGSC0003DMG400018892
Solyc01g028890.1	PGSC0003DMG400002554
Solyc01g014960.1	PGSC0003DMG400045009
Solyc01g008250.2	PGSC0003DMG400016361
Solyc01g015120.1	PGSC0003DMG400010494
Solyc01g010140.1	PGSC0003DMG400025716
Solyc01g022750.2	PGSC0003DMG400004276
Solyc01g010550.1	PGSC0003DMG400024025
Solyc01g010230.2	PGSC0003DMG400021889
Solyc01g008790.2	PGSC0003DMG400022715
Solyc01g017830.1	PGSC0003DMG400042791
Solyc01g014830.1	PGSC0003DMG400032222
Solyc01g014060.1	PGSC0003DMG400046897
Solyc01g015210.1	PGSC0003DMG400002785
Solyc01g009580.1	PGSC0003DMG400011707
Solyc01g008020.2	PGSC0003DMG400016369
Solyc01g013920.1	PGSC0003DMG400016641
Solyc01g011350.2	PGSC0003DMG400005305
Solyc01g014480.2	PGSC0003DMG400029908
Solyc01g012560.1	PGSC0003DMG400016641
Solyc01g010820.2	PGSC0003DMG400006555
Solyc01g009040.2	PGSC0003DMG401022702
Solyc01g011100.2	PGSC0003DMG400025126
Solyc01g009600.2	PGSC0003DMG400011697
Solyc01g009660.1	PGSC0003DMG400030008
Solyc01g007930.2	PGSC0003DMG400016374
Solyc01g008270.2	PGSC0003DMG400016397
Solyc01g007130.2	PGSC0003DMG400021353
Solyc01g008040.1	PGSC0003DMG400016368
Solyc01g008640.2	PGSC0003DMG400017997
Solyc01g007080.2	PGSC0003DMG400039398
Solyc01g008120.2	PGSC0003DMG400015604
Solyc01g014780.1	PGSC0003DMG400016641
Solyc01g011230.2	PGSC0003DMG400012989
Solyc01g028880.1	PGSC0003DMG400017611
Solyc01g011300.1	PGSC0003DMG400027999
Solyc01g009450.2	PGSC0003DMG400011703
Solyc01g015000.2	PGSC0003DMG400007277
Solyc01g011090.2	PGSC0003DMG400007463
Solyc01g009750.2	PGSC0003DMG400030001
Solyc01g014900.1	PGSC0003DMG400043877
Solyc01g014110.2	PGSC0003DMG400031868
Solyc01g009340.2	PGSC0003DMG400014723
Solyc01g013800.1	PGSC0003DMG400016641
Solyc01g013770.1	PGSC0003DMG400016641
Solyc01g016390.2	PGSC0003DMG400018971
Solyc01g008460.2	PGSC0003DMG400010698
Solyc01g013960.1	PGSC0003DMG402021049
Solyc01g011030.2	PGSC0003DMG400004196
Solyc01g014020.1	PGSC0003DMG400032130
Solyc01g011370.1	PGSC0003DMG400046767
Solyc01g014340.1	PGSC0003DMG400002216
Solyc01g012590.1	PGSC0003DMG400016641
Solyc01g006980.2	PGSC0003DMG400021362
Solyc01g014580.1	PGSC0003DMG400036798
Solyc01g012690.1	PGSC0003DMG400016357
Solyc01g009180.2	PGSC0003DMG400008708
Solyc01g008770.2	PGSC0003DMG401009459
Solyc01g014430.1	PGSC0003DMG400016641
Solyc01g028900.2	PGSC0003DMG401004334
Solyc01g017120.1	PGSC0003DMG400020691
Solyc01g020340.1	PGSC0003DMG400017910
Solyc01g014490.2	PGSC0003DMG401029907
Solyc01g007010.2	PGSC0003DMG400021327
Solyc01g014840.2	PGSC0003DMG400024055
Solyc01g007870.2	PGSC0003DMG400016381
Solyc01g017980.1	PGSC0003DMG400042791
Solyc01g009080.2	PGSC0003DMG400022700
Solyc01g007900.2	PGSC0003DMG400016376
Solyc01g010360.2	PGSC0003DMG400028377
Solyc01g014440.1	PGSC0003DMG400016641
Solyc01g010920.1	PGSC0003DMG400028347
Solyc01g010940.2	PGSC0003DMG400024300
Solyc01g010540.2	PGSC0003DMG400002860
Solyc01g020240.2	PGSC0003DMG400030230
Solyc01g017100.1	PGSC0003DMG400029008
Solyc01g010870.2	PGSC0003DMG400006560
Solyc01g017760.1	PGSC0003DMG400003817
Solyc01g013810.1	PGSC0003DMG400016641
Solyc01g010370.2	PGSC0003DMG400028378
Solyc01g008970.2	PGSC0003DMG400022692
Solyc01g021600.2	PGSC0003DMG400005426
Solyc01g020140.2	PGSC0003DMG400013327
Solyc01g014300.1	PGSC0003DMG400016357
Solyc01g014230.2	PGSC0003DMG400017970
Solyc01g014970.1	PGSC0003DMG400045213
Solyc01g010260.2	PGSC0003DMG400041100
Solyc01g013760.1	PGSC0003DMG400016641
Solyc01g017340.1	PGSC0003DMG400029012
Solyc01g016760.1	PGSC0003DMG400030222
Solyc01g017260.1	PGSC0003DMG400020529
Solyc01g007050.1	PGSC0003DMG400021324
Solyc01g020600.1	PGSC0003DMG400018455
Solyc01g010700.2	PGSC0003DMG400000861
Solyc01g010650.2	PGSC0003DMG400025616
Solyc01g008050.2	PGSC0003DMG400016405
Solyc01g017610.1	PGSC0003DMG400007681
Solyc01g016520.1	PGSC0003DMG400020296
Solyc01g008490.2	PGSC0003DMG400010697
Solyc01g012760.1	PGSC0003DMG400019991
Solyc01g017000.1	PGSC0003DMG400044522
Solyc01g013870.1	PGSC0003DMG400010700
Solyc01g007170.2	PGSC0003DMG400021319
Solyc01g028840.1	PGSC0003DMG400005510
Solyc01g008370.2	PGSC0003DMG400016358
Solyc01g020450.1	PGSC0003DMG400031309
Solyc01g015030.1	PGSC0003DMG400042969
Solyc01g014450.1	PGSC0003DMG400016641
Solyc01g007150.2	PGSC0003DMG402021320
Solyc01g008200.2	PGSC0003DMG402016399
Solyc01g008390.1	PGSC0003DMG400021051
Solyc01g008510.2	PGSC0003DMG400019098
Solyc01g008990.2	PGSC0003DMG400022705
Solyc01g009700.1	PGSC0003DMG400021051
Solyc01g010950.2	PGSC0003DMG400028346
Solyc01g010290.2	PGSC0003DMG400009830
Solyc01g016540.1	PGSC0003DMG400015997
Solyc01g007040.2	PGSC0003DMG400021326
Solyc01g009810.2	PGSC0003DMG400030009
Solyc01g010390.2	PGSC0003DMG400019235
Solyc01g017560.1	PGSC0003DMG400034611
Solyc01g017460.1	PGSC0003DMG402029613
Solyc01g007240.2	PGSC0003DMG400039594
Solyc01g016380.2	PGSC0003DMG400018971
Solyc01g010710.2	PGSC0003DMG401000860
Solyc01g020310.1	PGSC0003DMG400004520
Solyc01g020170.1	PGSC0003DMG400025782
Solyc01g016360.1	PGSC0003DMG401021049
Solyc01g014050.1	PGSC0003DMG400009654
Solyc01g020290.1	PGSC0003DMG400033137
Solyc01g014920.1	PGSC0003DMG400005241
Solyc01g007970.1	PGSC0003DMG400013524
Solyc01g008480.2	PGSC0003DMG401028232
Solyc01g017650.1	PGSC0003DMG400026777
Solyc01g014550.1	PGSC0003DMG402029906
Solyc01g028970.1	PGSC0003DMG400040230
Solyc01g007740.2	PGSC0003DMG400016387
Solyc01g017210.1	PGSC0003DMG400015304
Solyc01g007880.2	PGSC0003DMG400001833
Solyc01g009000.2	PGSC0003DMG400022704
Solyc01g010480.2	PGSC0003DMG400026779
Solyc01g010090.1	PGSC0003DMG400010662
Solyc01g010790.1	PGSC0003DMG400036653
Solyc01g017540.1	PGSC0003DMG400005426
Solyc01g008740.1	PGSC0003DMG400004646
Solyc01g009350.2	PGSC0003DMG400035702
Solyc01g011490.1	PGSC0003DMG400042929
Solyc01g009880.2	PGSC0003DMG400005240
Solyc01g009100.2	PGSC0003DMG400018701
Solyc01g014330.2	PGSC0003DMG400009726
Solyc01g034030.1	PGSC0003DMG400021483
Solyc01g007800.2	PGSC0003DMG400016415
Solyc01g009260.1	PGSC0003DMG400013134
Solyc01g010990.2	PGSC0003DMG400026831
Solyc01g017300.1	PGSC0003DMG402017663
Solyc01g014290.1	PGSC0003DMG402019930
Solyc01g016660.1	PGSC0003DMG400001328
Solyc01g010350.2	PGSC0003DMG400022832
Solyc01g011400.1	PGSC0003DMG400046273
Solyc01g014570.1	PGSC0003DMG400040103
Solyc01g017130.1	PGSC0003DMG400020691
Solyc01g008000.2	PGSC0003DMG400025585
Solyc01g009970.2	PGSC0003DMG400005222
Solyc01g008180.2	PGSC0003DMG400012066
Solyc01g011040.2	PGSC0003DMG400004190
Solyc01g009130.1	PGSC0003DMG400005537
Solyc01g010770.2	PGSC0003DMG400000857
Solyc01g011320.1	PGSC0003DMG400008597
Solyc01g020320.2	PGSC0003DMG400015999
Solyc01g010690.1	PGSC0003DMG400000869
Solyc01g009330.1	PGSC0003DMG400014733
Solyc01g010530.1	PGSC0003DMG400013384
Solyc01g012650.1	PGSC0003DMG400016641
Solyc01g014890.1	PGSC0003DMG400016048
Solyc01g010120.1	PGSC0003DMG400035834
Solyc01g009430.2	PGSC0003DMG400028068
Solyc01g007830.1	PGSC0003DMG400001077
Solyc01g022790.1	PGSC0003DMG400035153
Solyc01g009320.1	PGSC0003DMG400014732
Solyc01g014710.1	PGSC0003DMG400022897
Solyc01g014460.1	PGSC0003DMG400016641
Solyc01g010470.2	PGSC0003DMG400026781
Solyc01g020150.2	PGSC0003DMG400013327
Solyc01g015060.1	PGSC0003DMG400030322
Solyc01g011260.1	PGSC0003DMG400008597
Solyc01g010020.2	PGSC0003DMG400016011
Solyc01g009140.1	PGSC0003DMG400016641
Solyc01g012720.1	PGSC0003DMG400016641
Solyc01g020580.1	PGSC0003DMG400035350
Solyc01g008350.2	PGSC0003DMG400016394
Solyc01g009370.1	PGSC0003DMG401014734
Solyc01g009890.1	PGSC0003DMG400005239
Solyc01g011430.2	PGSC0003DMG400047137
Solyc01g017690.1	PGSC0003DMG400016372
Solyc01g009150.2	PGSC0003DMG400008707
Solyc01g014120.2	PGSC0003DMG400031868
Solyc01g020480.1	PGSC0003DMG400030248
Solyc01g014980.2	PGSC0003DMG400039149
Solyc01g017250.1	PGSC0003DMG400010649
Solyc01g008880.1	PGSC0003DMG400040856
Solyc01g016970.1	PGSC0003DMG400006096
Solyc01g006900.2	PGSC0003DMG401021334
Solyc01g008980.2	PGSC0003DMG400022706
Solyc01g010610.1	PGSC0003DMG400025420
Solyc01g012550.1	PGSC0003DMG400016641
Solyc01g007230.2	PGSC0003DMG400016390
Solyc01g009420.2	PGSC0003DMG400028069
Solyc01g014150.1	PGSC0003DMG400016424
Solyc01g009540.1	PGSC0003DMG400011711
Solyc01g010740.2	PGSC0003DMG402000859
Solyc01g011240.1	PGSC0003DMG400038937
Solyc01g016410.2	PGSC0003DMG400018972
Solyc01g009470.1	PGSC0003DMG400007402
Solyc01g011130.1	PGSC0003DMG400011887
Solyc01g008010.2	PGSC0003DMG401016407
Solyc01g008760.2	PGSC0003DMG400022718
Solyc01g013790.1	PGSC0003DMG400016641
Solyc01g012640.1	PGSC0003DMG400016641
Solyc01g020250.1	PGSC0003DMG400017129
Solyc01g016780.1	PGSC0003DMG400007325
Solyc01g017510.1	PGSC0003DMG400020296
Solyc01g009830.2	PGSC0003DMG400030912
Solyc01g010460.2	PGSC0003DMG400026781
Solyc01g010890.2	PGSC0003DMG400006557
Solyc01g028850.1	PGSC0003DMG400031418
Solyc01g014380.2	PGSC0003DMG400031868
Solyc01g009400.2	PGSC0003DMG400014726
Solyc01g010160.2	PGSC0003DMG400001209
Solyc01g010080.2	PGSC0003DMG400025678
Solyc01g013890.1	PGSC0003DMG400019991
Solyc01g020350.1	PGSC0003DMG400017910
Solyc01g009990.2	PGSC0003DMG400005232
Solyc01g011310.1	PGSC0003DMG400008597
Solyc01g010030.2	PGSC0003DMG400016012
Solyc01g020560.1	PGSC0003DMG400027758
Solyc01g010600.2	PGSC0003DMG400000863
Solyc01g015020.2	PGSC0003DMG400024057
Solyc01g007890.1	PGSC0003DMG400016379
Solyc01g020550.1	PGSC0003DMG400027758
Solyc01g014210.1	PGSC0003DMG400031867
Solyc01g009490.1	PGSC0003DMG400011700
Solyc01g014520.1	PGSC0003DMG402029906
Solyc01g009870.2	PGSC0003DMG400005228
Solyc01g010240.2	PGSC0003DMG400028360
Solyc01g007180.2	PGSC0003DMG400021318
Solyc01g020520.2	PGSC0003DMG402016926
Solyc01g007760.2	PGSC0003DMG400016418
Solyc01g017770.1	PGSC0003DMG400026777
Solyc01g006990.2	PGSC0003DMG400021329
Solyc01g033990.1	PGSC0003DMG401022324
Solyc01g014910.1	PGSC0003DMG400045009
Solyc01g017140.1	PGSC0003DMG400020691
Solyc01g014860.2	PGSC0003DMG400009821
Solyc01g021740.1	PGSC0003DMG400032169
Solyc01g008410.1	PGSC0003DMG400021051
Solyc01g008840.2	PGSC0003DMG400022712
Solyc01g010900.2	PGSC0003DMG400047121
Solyc01g013840.1	PGSC0003DMG400016641
Solyc01g014360.1	PGSC0003DMG402027032
Solyc01g007860.2	PGSC0003DMG400016382
Solyc01g009650.1	PGSC0003DMG400014291
Solyc01g008660.2	PGSC0003DMG400017998
Solyc01g014650.1	PGSC0003DMG402029906
Solyc01g009850.2	PGSC0003DMG400011888
Solyc01g007200.2	PGSC0003DMG400016422
Solyc01g010000.2	PGSC0003DMG400016010
Solyc01g016980.1	PGSC0003DMG400020804
Solyc01g008690.2	PGSC0003DMG400004430
Solyc01g011220.1	PGSC0003DMG400008597
Solyc01g011510.2	PGSC0003DMG400003619
Solyc01g009240.2	PGSC0003DMG400013135
Solyc01g017790.1	PGSC0003DMG400029311
Solyc01g010810.2	PGSC0003DMG400006558
Solyc01g010830.2	PGSC0003DMG400029856
Solyc01g015100.1	PGSC0003DMG400044656
Solyc01g009780.2	PGSC0003DMG400030010
Solyc01g010410.2	PGSC0003DMG400007715
Solyc01g013850.1	PGSC0003DMG400016641
Solyc01g020220.1	PGSC0003DMG400001792
Solyc01g011460.1	PGSC0003DMG400040177
Solyc01g014370.1	PGSC0003DMG400007914
Solyc01g008290.2	PGSC0003DMG401016396
Solyc01g012750.1	PGSC0003DMG400003619
Solyc01g017390.1	PGSC0003DMG402029613
Solyc01g008300.1	PGSC0003DMG400016360
Solyc01g008650.2	PGSC0003DMG400009790
Solyc01g012610.1	PGSC0003DMG400016641
Solyc01g008860.1	PGSC0003DMG400045481
Solyc01g016710.1	PGSC0003DMG400017129
Solyc01g007770.2	PGSC0003DMG400016417
Solyc01g010150.2	PGSC0003DMG400025692
Solyc01g017320.1	PGSC0003DMG400005372
Solyc01g009520.2	PGSC0003DMG400011712
Solyc01g011250.1	PGSC0003DMG400045221
Solyc01g020160.1	PGSC0003DMG400025783
Solyc01g015180.1	PGSC0003DMG400030222
Solyc01g009220.2	PGSC0003DMG400008715
Solyc01g020400.1	PGSC0003DMG400044834
Solyc01g007780.2	PGSC0003DMG400016386
Solyc01g014510.1	PGSC0003DMG400045997
Solyc01g009280.2	PGSC0003DMG400005903
Solyc01g014600.1	PGSC0003DMG400039575
Solyc01g012680.1	PGSC0003DMG400016641
Solyc01g007950.2	PGSC0003DMG401016370
Solyc01g016370.1	PGSC0003DMG400005226
Solyc01g034000.1	PGSC0003DMG400010916
Solyc01g016340.1	PGSC0003DMG400022648
Solyc01g014930.1	PGSC0003DMG400010700
Solyc01g008470.2	PGSC0003DMG400010703
Solyc01g013980.1	PGSC0003DMG400023478
Solyc01g008570.1	PGSC0003DMG400010484
Solyc01g008440.2	PGSC0003DMG400010704
Solyc01g010510.2	PGSC0003DMG400009617
Solyc01g017840.1	PGSC0003DMG400037233
Solyc01g008100.2	PGSC0003DMG400016403
Solyc01g034020.2	PGSC0003DMG400032180
Solyc01g013830.1	PGSC0003DMG400016641
Solyc01g017090.2	PGSC0003DMG400020529
Solyc01g007100.2	PGSC0003DMG400021322
Solyc01g008160.2	PGSC0003DMG400036477
Solyc01g013900.2	PGSC0003DMG400019991
Solyc01g008700.2	PGSC0003DMG400004431
Solyc01g009190.1	PGSC0003DMG400008709
Solyc01g014500.1	PGSC0003DMG400042676
Solyc01g010200.2	PGSC0003DMG400021884
Solyc01g015130.1	PGSC0003DMG400030222
Solyc01g020190.2	PGSC0003DMG400025880
Solyc01g009300.2	PGSC0003DMG400014730
Solyc01g017170.1	PGSC0003DMG400015298
Solyc01g014170.1	PGSC0003DMG400010700
Solyc01g014770.1	PGSC0003DMG400023402
Solyc01g015110.1	PGSC0003DMG400008675
Solyc01g007980.2	PGSC0003DMG400013524
Solyc01g010420.2	PGSC0003DMG400022620
Solyc01g014400.1	PGSC0003DMG400016641
Solyc01g016330.1	PGSC0003DMG400023189
Solyc01g008910.2	PGSC0003DMG400022709
Solyc01g008540.2	PGSC0003DMG400019825
Solyc01g007750.2	PGSC0003DMG400035474
Solyc01g015050.1	PGSC0003DMG400030322
Solyc01g007210.2	PGSC0003DMG400016421
Solyc01g009930.1	PGSC0003DMG400005226
Solyc01g008500.2	PGSC0003DMG400010701
Solyc01g016480.1	PGSC0003DMG400021074
Solyc01g017420.1	PGSC0003DMG400020296
Solyc01g009500.2	PGSC0003DMG400011713
Solyc01g007070.2	PGSC0003DMG400021323
Solyc01g021700.1	PGSC0003DMG400040220
Solyc01g016740.1	PGSC0003DMG400005510
Solyc01g008920.2	PGSC0003DMG402022708
Solyc01g009630.2	PGSC0003DMG401014290
Solyc01g013940.1	PGSC0003DMG400016641
Solyc01g009030.2	PGSC0003DMG403022702
Solyc01g009620.2	PGSC0003DMG400018003
Solyc01g017050.1	PGSC0003DMG400020295
Solyc01g028910.1	PGSC0003DMG400017596
Solyc01g010730.1	PGSC0003DMG401000860
Solyc01g014090.1	PGSC0003DMG400007914
Solyc01g020180.1	PGSC0003DMG400025780
Solyc01g017700.1	PGSC0003DMG400016372
Solyc01g009670.2	PGSC0003DMG400030005
Solyc01g013910.1	PGSC0003DMG400016641
Solyc01g014350.1	PGSC0003DMG400018580
Solyc01g018080.1	PGSC0003DMG400037552
Solyc01g017530.1	PGSC0003DMG403017663
Solyc01g009640.1	PGSC0003DMG400044500
Solyc01g010970.2	PGSC0003DMG400024301
Solyc01g014790.1	PGSC0003DMG400016641
Solyc01g008220.2	PGSC0003DMG400016363
Solyc01g016570.1	PGSC0003DMG400030041
Solyc01g006920.2	PGSC0003DMG400021367
Solyc01g007120.2	PGSC0003DMG400021321
Solyc01g012710.1	PGSC0003DMG400016641
Solyc01g007020.2	PGSC0003DMG400021327
Solyc01g013860.1	PGSC0003DMG400016641
Solyc01g010910.1	PGSC0003DMG400024299
Solyc01g011450.1	PGSC0003DMG400034410
Solyc01g014640.1	PGSC0003DMG402029906
Solyc01g007220.2	PGSC0003DMG400016420
Solyc01g016950.1	PGSC0003DMG400029020
Solyc01g020430.1	PGSC0003DMG400022232
Solyc01g011390.2	PGSC0003DMG400005307
Solyc01g008060.2	PGSC0003DMG402016404
Solyc01g016530.1	PGSC0003DMG400015997
Solyc01g014720.1	PGSC0003DMG400036561
Solyc01g007060.2	PGSC0003DMG400021355
Solyc01g008600.2	PGSC0003DMG400010493
Solyc01g010430.2	PGSC0003DMG400007713
Solyc01g017400.1	PGSC0003DMG400038200
Solyc01g017630.1	PGSC0003DMG400033608
Solyc01g008870.1	PGSC0003DMG400045481
Solyc01g014560.2	PGSC0003DMG401029906
Solyc01g008030.2	PGSC0003DMG400016406
Solyc01g014630.1	PGSC0003DMG400001026
Solyc01g008670.2	PGSC0003DMG400017997
Solyc01g014310.1	PGSC0003DMG402021049
Solyc01g016670.1	PGSC0003DMG400039550
Solyc01g008330.2	PGSC0003DMG400016395
Solyc01g012620.1	PGSC0003DMG400012717
Solyc01g010310.2	PGSC0003DMG400001211
Solyc01g012580.1	PGSC0003DMG400016641
Solyc01g009290.2	PGSC0003DMG400030284
Solyc01g009410.2	PGSC0003DMG400014726
Solyc01g017450.1	PGSC0003DMG400014075
Solyc01g014660.1	PGSC0003DMG401029906
Solyc01g006970.2	PGSC0003DMG400021363
Solyc01g028800.1	PGSC0003DMG400024012
Solyc01g010490.2	PGSC0003DMG400026778
Solyc01g014880.2	PGSC0003DMG400040274
Solyc01g014320.2	PGSC0003DMG402030252
Solyc01g021670.2	PGSC0003DMG400032181
Solyc01g008430.1	PGSC0003DMG400045844
Solyc01g017350.1	PGSC0003DMG400017664
Solyc01g013880.1	PGSC0003DMG400016357
Solyc01g009760.2	PGSC0003DMG400030011
Solyc01g006890.2	PGSC0003DMG400021369
Solyc01g007030.2	PGSC0003DMG400021356
Solyc01g009720.1	PGSC0003DMG400030004
Solyc01g020130.2	PGSC0003DMG400013327
Solyc01g008730.2	PGSC0003DMG400009449
Solyc01g007190.2	PGSC0003DMG400016423
Solyc01g008380.1	PGSC0003DMG400032177
Solyc01g022760.1	PGSC0003DMG400045651
Solyc01g017810.1	PGSC0003DMG400042791
Solyc01g014410.1	PGSC0003DMG400016641
Solyc01g020470.1	PGSC0003DMG400018984
Solyc01g012670.1	PGSC0003DMG400016641
Solyc01g007840.2	PGSC0003DMG400016383
Solyc01g020270.1	PGSC0003DMG400047122
Solyc01g012660.1	PGSC0003DMG400016641
Solyc01g017010.1	PGSC0003DMG400037552
Solyc01g010500.1	PGSC0003DMG401020463
Solyc01g014240.1	PGSC0003DMG402029995
Solyc01g010590.2	PGSC0003DMG400000875
Solyc01g016610.1	PGSC0003DMG402023446
Solyc01g010180.2	PGSC0003DMG400021882
Solyc01g009840.1	PGSC0003DMG400003047
Solyc01g008720.1	PGSC0003DMG400044667
Solyc01g011150.1	PGSC0003DMG400047226
Solyc01g017740.1	PGSC0003DMG400019419
Solyc01g009560.1	PGSC0003DMG400011707
Solyc01g006950.2	PGSC0003DMG400021331
Solyc01g011190.1	PGSC0003DMG400015368
Solyc01g015220.1	PGSC0003DMG400009642
Solyc01g011470.1	PGSC0003DMG400013162
Solyc01g014690.2	PGSC0003DMG400045997
Solyc01g009160.2	PGSC0003DMG400008711
Solyc01g010220.2	PGSC0003DMG400021886
Solyc01g010930.2	PGSC0003DMG400028347
Solyc01g014670.1	PGSC0003DMG400007443
Solyc01g017360.1	PGSC0003DMG401017663
Solyc01g010110.1	PGSC0003DMG401009023
Solyc01g014070.1	PGSC0003DMG400045450
Solyc01g010570.2	PGSC0003DMG400009618
Solyc01g010960.1	PGSC0003DMG400019019
Solyc01g009200.2	PGSC0003DMG400008713
Solyc01g015190.1	PGSC0003DMG400041050
Solyc01g058020.2	PGSC0003DMG400013088
Solyc01g068120.2	PGSC0003DMG400005208
Solyc01g087860.2	PGSC0003DMG400006837
Solyc01g060420.2	PGSC0003DMG400014990
Solyc01g058540.2	PGSC0003DMG400011457
Solyc01g067200.1	PGSC0003DMG400024045
Solyc01g055200.1	PGSC0003DMG400026738
Solyc01g066500.1	PGSC0003DMG400011328
Solyc01g065830.1	PGSC0003DMG400002406
Solyc01g067190.1	PGSC0003DMG400040475
Solyc01g068080.2	PGSC0003DMG400005197
Solyc01g068500.2	PGSC0003DMG400001342
Solyc01g057890.1	PGSC0003DMG400029821
Solyc01g059750.1	PGSC0003DMG400001461
Solyc01g090340.2	PGSC0003DMG400025989
Solyc01g080290.2	PGSC0003DMG400004354
Solyc01g079650.2	PGSC0003DMG400013634
Solyc01g066040.2	PGSC0003DMG400014086
Solyc01g060210.2	PGSC0003DMG400030322
Solyc01g088300.2	PGSC0003DMG400006755
Solyc01g057190.1	PGSC0003DMG400006512
Solyc01g058340.1	PGSC0003DMG400035066
Solyc01g086860.2	PGSC0003DMG400025251
Solyc01g065560.2	PGSC0003DMG400025623
Solyc01g089880.2	PGSC0003DMG400031171
Solyc01g059940.2	PGSC0003DMG400021845
Solyc01g087650.2	PGSC0003DMG400006851
Solyc01g065640.1	PGSC0003DMG400020539
Solyc01g088550.2	PGSC0003DMG400001715
Solyc01g068190.2	PGSC0003DMG401006753
Solyc01g087320.2	PGSC0003DMG400006795
Solyc01g067700.2	PGSC0003DMG402010654
Solyc01g079670.2	PGSC0003DMG400037362
Solyc01g067970.1	PGSC0003DMG400041494
Solyc01g066010.1	PGSC0003DMG400006828
Solyc01g057390.2	PGSC0003DMG400026495
Solyc01g056470.1	PGSC0003DMG400002651
Solyc01g067080.2	PGSC0003DMG400022662
Solyc01g080060.1	PGSC0003DMG400004520
Solyc01g089850.2	PGSC0003DMG400031168
Solyc01g087310.2	PGSC0003DMG400006794
Solyc01g087610.2	PGSC0003DMG400024584
Solyc01g060470.2	PGSC0003DMG400014989
Solyc01g066770.2	PGSC0003DMG400011340
Solyc01g081150.2	PGSC0003DMG400001788
Solyc01g068170.2	PGSC0003DMG400006821
Solyc01g067540.1	PGSC0003DMG400022667
Solyc01g081300.2	PGSC0003DMG400001802
Solyc01g079070.2	PGSC0003DMG401001116
Solyc01g067600.2	PGSC0003DMG400005346
Solyc01g057700.1	PGSC0003DMG400026077
Solyc01g056250.2	PGSC0003DMG400014981
Solyc01g056460.1	PGSC0003DMG400015060
Solyc01g034190.1	PGSC0003DMG400002785
Solyc01g088440.2	PGSC0003DMG400001706
Solyc01g057220.2	PGSC0003DMG400013067
Solyc01g073960.2	PGSC0003DMG402006332
Solyc01g090600.2	PGSC0003DMG400045296
Solyc01g088630.1	PGSC0003DMG400001719
Solyc01g088570.2	PGSC0003DMG400001685
Solyc01g065850.1	PGSC0003DMG400017393
Solyc01g080210.2	PGSC0003DMG400020253
Solyc01g067520.2	PGSC0003DMG400022669
Solyc01g067730.2	PGSC0003DMG400010661
Solyc01g058700.1	PGSC0003DMG400025255
Solyc01g090700.2	PGSC0003DMG400000017
Solyc01g080640.2	PGSC0003DMG400006283
Solyc01g057040.2	PGSC0003DMG402019999
Solyc01g057000.2	PGSC0003DMG401033888
Solyc01g087490.2	PGSC0003DMG400006859
Solyc01g080920.2	PGSC0003DMG400001821
Solyc01g067780.1	PGSC0003DMG400022844
Solyc01g086700.2	PGSC0003DMG400036775
Solyc01g080750.2	PGSC0003DMG400006294
Solyc01g081100.1	PGSC0003DMG400001791
Solyc01g087690.1	PGSC0003DMG402006783
Solyc01g080670.2	PGSC0003DMG401006284
Solyc01g088580.1	PGSC0003DMG400001717
Solyc01g081030.2	PGSC0003DMG400016150
Solyc01g044290.1	PGSC0003DMG400027246
Solyc01g057680.2	PGSC0003DMG400014717
Solyc01g049610.1	PGSC0003DMG400045218
Solyc01g068140.2	PGSC0003DMG400005207
Solyc01g056840.1	PGSC0003DMG400020296
Solyc01g090490.1	PGSC0003DMG400026040
Solyc01g079230.2	PGSC0003DMG400009053
Solyc01g090320.2	PGSC0003DMG400046672
Solyc01g088090.2	PGSC0003DMG400006768
Solyc01g060400.1	PGSC0003DMG400024707
Solyc01g087870.2	PGSC0003DMG400006778
Solyc01g081620.2	PGSC0003DMG400031116
Solyc01g079520.2	PGSC0003DMG400004071
Solyc01g058410.1	PGSC0003DMG400029264
Solyc01g056830.2	PGSC0003DMG400021498
Solyc01g073810.2	PGSC0003DMG400028969
Solyc01g087560.2	PGSC0003DMG400006855
Solyc01g067620.2	PGSC0003DMG400010666
Solyc01g034200.1	PGSC0003DMG400036644
Solyc01g080550.1	PGSC0003DMG400032094
Solyc01g058590.1	PGSC0003DMG400024901
Solyc01g060480.1	PGSC0003DMG400042791
Solyc01g066290.2	PGSC0003DMG400027839
Solyc01g086710.2	PGSC0003DMG400011444
Solyc01g081480.2	PGSC0003DMG400031110
Solyc01g079270.1	PGSC0003DMG400009058
Solyc01g088800.2	PGSC0003DMG400001694
Solyc01g073760.2	PGSC0003DMG400028981
Solyc01g066820.2	PGSC0003DMG400004708
Solyc01g080450.2	PGSC0003DMG400032099
Solyc01g087710.2	PGSC0003DMG400029287
Solyc01g087470.2	PGSC0003DMG400006860
Solyc01g067120.2	PGSC0003DMG400024045
Solyc01g066030.1	PGSC0003DMG400013047
Solyc01g056330.1	PGSC0003DMG400017664
Solyc01g089900.2	PGSC0003DMG402031172
Solyc01g073980.1	PGSC0003DMG400025249
Solyc01g081430.2	PGSC0003DMG400031109
Solyc01g088780.2	PGSC0003DMG401001693
Solyc01g087360.1	PGSC0003DMG400006794
Solyc01g068330.2	PGSC0003DMG400017956
Solyc01g088150.2	PGSC0003DMG400006765
Solyc01g081470.2	PGSC0003DMG400031122
Solyc01g074050.1	PGSC0003DMG400025239
Solyc01g056270.2	PGSC0003DMG400013062
Solyc01g044460.1	PGSC0003DMG400024386
Solyc01g079100.2	PGSC0003DMG400001118
Solyc01g059930.2	PGSC0003DMG400021844
Solyc01g080790.2	PGSC0003DMG400006276
Solyc01g060190.1	PGSC0003DMG400013047
Solyc01g090390.1	PGSC0003DMG402026044
Solyc01g057790.1	PGSC0003DMG400043944
Solyc01g080040.2	PGSC0003DMG400011726
Solyc01g079460.2	PGSC0003DMG400009008
Solyc01g065600.1	PGSC0003DMG401011339
Solyc01g068280.2	PGSC0003DMG400010292
Solyc01g067460.1	PGSC0003DMG400022674
Solyc01g087180.2	PGSC0003DMG400006802
Solyc01g060430.1	PGSC0003DMG400017494
Solyc01g088210.2	PGSC0003DMG401018708
Solyc01g057350.1	PGSC0003DMG400041547
Solyc01g088200.2	PGSC0003DMG401006826
Solyc01g081250.2	PGSC0003DMG400001804
Solyc01g067950.1	PGSC0003DMG400041494
Solyc01g050060.1	PGSC0003DMG400019954
Solyc01g080120.2	PGSC0003DMG400033109
Solyc01g057070.1	PGSC0003DMG400006900
Solyc01g090500.2	PGSC0003DMG401026039
Solyc01g090740.2	PGSC0003DMG400025978
Solyc01g080230.2	PGSC0003DMG401004358
Solyc01g058710.1	PGSC0003DMG400044037
Solyc01g034070.1	PGSC0003DMG400000407
Solyc01g066970.2	PGSC0003DMG400011345
Solyc01g088730.2	PGSC0003DMG401001724
Solyc01g060450.2	PGSC0003DMG400014988
Solyc01g058740.2	PGSC0003DMG400014083
Solyc01g066700.2	PGSC0003DMG401011335
Solyc01g088070.2	PGSC0003DMG400006769
Solyc01g079220.2	PGSC0003DMG400009020
Solyc01g068640.2	PGSC0003DMG400025664
Solyc01g068420.2	PGSC0003DMG400000832
Solyc01g087660.2	PGSC0003DMG400046302
Solyc01g059740.1	PGSC0003DMG400014084
Solyc01g066070.2	PGSC0003DMG400016816
Solyc01g090780.2	PGSC0003DMG401000201
Solyc01g086930.2	PGSC0003DMG400006815
Solyc01g057850.2	PGSC0003DMG401001235
Solyc01g073900.2	PGSC0003DMG400006310
Solyc01g079410.2	PGSC0003DMG400009011
Solyc01g090840.2	PGSC0003DMG400026020
Solyc01g087140.2	PGSC0003DMG400006867
Solyc01g087230.2	PGSC0003DMG400006864
Solyc01g090870.1	PGSC0003DMG400046061
Solyc01g081400.2	PGSC0003DMG400001798
Solyc01g068210.2	PGSC0003DMG402006819
Solyc01g065880.1	PGSC0003DMG400005510
Solyc01g089840.2	PGSC0003DMG400031163
Solyc01g080470.2	PGSC0003DMG400032106
Solyc01g059970.1	PGSC0003DMG400013047
Solyc01g088390.2	PGSC0003DMG400001703
Solyc01g087830.1	PGSC0003DMG400006839
Solyc01g090450.2	PGSC0003DMG400026042
Solyc01g065840.2	PGSC0003DMG400021962
Solyc01g089890.2	PGSC0003DMG401031172
Solyc01g073890.2	PGSC0003DMG400006309
Solyc01g060370.1	PGSC0003DMG400042622
Solyc01g090850.2	PGSC0003DMG400026019
Solyc01g079900.1	PGSC0003DMG402008987
Solyc01g086920.2	PGSC0003DMG400006880
Solyc01g079160.2	PGSC0003DMG400005215
Solyc01g057450.1	PGSC0003DMG400036013
Solyc01g049970.1	PGSC0003DMG400043182
Solyc01g086720.2	PGSC0003DMG400025256
Solyc01g090210.2	PGSC0003DMG400026054
Solyc01g073880.2	PGSC0003DMG400006326
Solyc01g059850.2	PGSC0003DMG400004739
Solyc01g067000.2	PGSC0003DMG400024703
Solyc01g090760.2	PGSC0003DMG400026025
Solyc01g088820.2	PGSC0003DMG400001696
Solyc01g086750.2	PGSC0003DMG400025257
Solyc01g073850.1	PGSC0003DMG400006324
Solyc01g073820.2	PGSC0003DMG400028967
Solyc01g045570.1	PGSC0003DMG400038255
Solyc01g088470.2	PGSC0003DMG400001680
Solyc01g088400.2	PGSC0003DMG400005436
Solyc01g088770.2	PGSC0003DMG400001726
Solyc01g056510.1	PGSC0003DMG400040321
Solyc01g088360.2	PGSC0003DMG400038943
Solyc01g086640.2	PGSC0003DMG400025240
Solyc01g081510.2	PGSC0003DMG400031113
Solyc01g057590.1	PGSC0003DMG400006617
Solyc01g057460.2	PGSC0003DMG400007442
Solyc01g056430.1	PGSC0003DMG401009595
Solyc01g055170.1	PGSC0003DMG400020970
Solyc01g066710.2	PGSC0003DMG402011335
Solyc01g087410.2	PGSC0003DMG400006795
Solyc01g044350.2	PGSC0003DMG400015058
Solyc01g058650.2	PGSC0003DMG400027209
Solyc01g058480.1	PGSC0003DMG400007307
Solyc01g056740.1	PGSC0003DMG400017078
Solyc01g060010.1	PGSC0003DMG400021848
Solyc01g090260.2	PGSC0003DMG400026051
Solyc01g065700.2	PGSC0003DMG400006242
Solyc01g060270.1	PGSC0003DMG400007554
Solyc01g034100.1	PGSC0003DMG400038255
Solyc01g081000.2	PGSC0003DMG400001795
Solyc01g067210.2	PGSC0003DMG400008866
Solyc01g065920.1	PGSC0003DMG400017853
Solyc01g058390.2	PGSC0003DMG400017095
Solyc01g056240.1	PGSC0003DMG400012104
Solyc01g088240.2	PGSC0003DMG400006825
Solyc01g090310.2	PGSC0003DMG400041045
Solyc01g073670.2	PGSC0003DMG400028978
Solyc01g067640.2	PGSC0003DMG400010665
Solyc01g080960.2	PGSC0003DMG400001796
Solyc01g066910.2	PGSC0003DMG400011323
Solyc01g088840.1	PGSC0003DMG400042303
Solyc01g067930.2	PGSC0003DMG400022852
Solyc01g060280.2	PGSC0003DMG400007555
Solyc01g080580.2	PGSC0003DMG400032094
Solyc01g066280.1	PGSC0003DMG400027839
Solyc01g056560.1	PGSC0003DMG400027246
Solyc01g057650.1	PGSC0003DMG400031282
Solyc01g090800.2	PGSC0003DMG400026023
Solyc01g057670.1	PGSC0003DMG400031282
Solyc01g057320.1	PGSC0003DMG400004673
Solyc01g067160.2	PGSC0003DMG400028081
Solyc01g087980.2	PGSC0003DMG400041994
Solyc01g086790.1	PGSC0003DMG400025258
Solyc01g080160.2	PGSC0003DMG400033115
Solyc01g089950.2	PGSC0003DMG400031165
Solyc01g088830.2	PGSC0003DMG400031162
Solyc01g060230.1	PGSC0003DMG400044364
Solyc01g058670.2	PGSC0003DMG400011455
Solyc01g089870.2	PGSC0003DMG400031170
Solyc01g067240.2	PGSC0003DMG400008866
Solyc01g049810.2	PGSC0003DMG400017963
Solyc01g090030.1	PGSC0003DMG400011982
Solyc01g081600.2	PGSC0003DMG400031127
Solyc01g090560.2	PGSC0003DMG400026035
Solyc01g086980.2	PGSC0003DMG400006878
Solyc01g081350.1	PGSC0003DMG400043036
Solyc01g065710.2	PGSC0003DMG400006241
Solyc01g081210.2	PGSC0003DMG400001786
Solyc01g067510.2	PGSC0003DMG400022670
Solyc01g056530.1	PGSC0003DMG400003643
Solyc01g090130.1	PGSC0003DMG400009178
Solyc01g086840.1	PGSC0003DMG400025250
Solyc01g081330.2	PGSC0003DMG400025245
Solyc01g066140.1	PGSC0003DMG400014952
Solyc01g067360.2	PGSC0003DMG400022656
Solyc01g087900.2	PGSC0003DMG400006777
Solyc01g088530.2	PGSC0003DMG400001684
Solyc01g065690.2	PGSC0003DMG400006243
Solyc01g080490.2	PGSC0003DMG400032114
Solyc01g049840.1	PGSC0003DMG400017832
Solyc01g065580.2	PGSC0003DMG400001190
Solyc01g056600.2	PGSC0003DMG400008709
Solyc01g066830.2	PGSC0003DMG400004634
Solyc01g056760.2	PGSC0003DMG400005910
Solyc01g056870.1	PGSC0003DMG400046719
Solyc01g049790.1	PGSC0003DMG400038249
Solyc01g079500.2	PGSC0003DMG400009040
Solyc01g065650.1	PGSC0003DMG400008689
Solyc01g087420.2	PGSC0003DMG400006794
Solyc01g088370.2	PGSC0003DMG400001674
Solyc01g088100.2	PGSC0003DMG400006828
Solyc01g080330.2	PGSC0003DMG400012777
Solyc01g058170.2	PGSC0003DMG400015969
Solyc01g090910.2	PGSC0003DMG400026015
Solyc01g067680.2	PGSC0003DMG400010655
Solyc01g056440.1	PGSC0003DMG402009595
Solyc01g065610.1	PGSC0003DMG400020539
Solyc01g067530.2	PGSC0003DMG402003705
Solyc01g073800.2	PGSC0003DMG400028971
Solyc01g087680.2	PGSC0003DMG400029287
Solyc01g068400.2	PGSC0003DMG400017954
Solyc01g088000.2	PGSC0003DMG400006770
Solyc01g080720.2	PGSC0003DMG400006295
Solyc01g044520.1	PGSC0003DMG400014757
Solyc01g080480.2	PGSC0003DMG400003812
Solyc01g088740.2	PGSC0003DMG403001724
Solyc01g088610.2	PGSC0003DMG400001718
Solyc01g066410.1	PGSC0003DMG400027840
Solyc01g081080.1	PGSC0003DMG400001792
Solyc01g059900.2	PGSC0003DMG400041872
Solyc01g080190.2	PGSC0003DMG400004359
Solyc01g086990.2	PGSC0003DMG400006877
Solyc01g067390.2	PGSC0003DMG400022675
Solyc01g079080.2	PGSC0003DMG400001122
Solyc01g057540.1	PGSC0003DMG400039306
Solyc01g088540.1	PGSC0003DMG400039513
Solyc01g044550.1	PGSC0003DMG400029028
Solyc01g049760.1	PGSC0003DMG400040021
Solyc01g068440.1	PGSC0003DMG400010227
Solyc01g066880.2	PGSC0003DMG400011344
Solyc01g057430.2	PGSC0003DMG400000025
Solyc01g079720.2	PGSC0003DMG400008998
Solyc01g049740.1	PGSC0003DMG400006745
Solyc01g081440.2	PGSC0003DMG400031119
Solyc01g081370.2	PGSC0003DMG400001781
Solyc01g090440.2	PGSC0003DMG400025985
Solyc01g088590.2	PGSC0003DMG400001728
Solyc01g067880.1	PGSC0003DMG400022850
Solyc01g067340.1	PGSC0003DMG400030623
Solyc01g079760.2	PGSC0003DMG400009027
Solyc01g066740.2	PGSC0003DMG400011337
Solyc01g089910.2	PGSC0003DMG400031173
Solyc01g087940.1	PGSC0003DMG400006775
Solyc01g086940.2	PGSC0003DMG400024878
Solyc01g073930.2	PGSC0003DMG400006312
Solyc01g060340.1	PGSC0003DMG400037498
Solyc01g058450.2	PGSC0003DMG400016844
Solyc01g060200.1	PGSC0003DMG401002514
Solyc01g059830.2	PGSC0003DMG400001206
Solyc01g079600.2	PGSC0003DMG400009005
Solyc01g086870.2	PGSC0003DMG400025263
Solyc01g087080.2	PGSC0003DMG400006871
Solyc01g088500.2	PGSC0003DMG400001713
Solyc01g057750.1	PGSC0003DMG400031282
Solyc01g058080.1	PGSC0003DMG400025981
Solyc01g074010.2	PGSC0003DMG402006333
Solyc01g066190.1	PGSC0003DMG400014953
Solyc01g066980.2	PGSC0003DMG400011346
Solyc01g088690.2	PGSC0003DMG400001721
Solyc01g068580.2	PGSC0003DMG400000840
Solyc01g067050.1	PGSC0003DMG400029020
Solyc01g058280.2	PGSC0003DMG401029058
Solyc01g090630.2	PGSC0003DMG400026033
Solyc01g058530.2	PGSC0003DMG402011001
Solyc01g088790.2	PGSC0003DMG402001693
Solyc01g066720.2	PGSC0003DMG400011336
Solyc01g049900.2	PGSC0003DMG402016926
Solyc01g056550.1	PGSC0003DMG400027246
Solyc01g059990.2	PGSC0003DMG400000655
Solyc01g080530.2	PGSC0003DMG400032102
Solyc01g056860.1	PGSC0003DMG400004520
Solyc01g079960.2	PGSC0003DMG400043592
Solyc01g058120.1	PGSC0003DMG400041687
Solyc01g088620.2	PGSC0003DMG400001687
Solyc01g058310.1	PGSC0003DMG400044933
Solyc01g079610.2	PGSC0003DMG400009004
Solyc01g067830.2	PGSC0003DMG400022854
Solyc01g044340.2	PGSC0003DMG400015058
Solyc01g087210.2	PGSC0003DMG400006799
Solyc01g090120.2	PGSC0003DMG400026001
Solyc01g088050.2	PGSC0003DMG400006830
Solyc01g068430.1	PGSC0003DMG400000832
Solyc01g067060.1	PGSC0003DMG400000259
Solyc01g066180.1	PGSC0003DMG400045123
Solyc01g090750.2	PGSC0003DMG400026026
Solyc01g090350.2	PGSC0003DMG400025988
Solyc01g080840.2	PGSC0003DMG400001123
Solyc01g067800.2	PGSC0003DMG400022853
Solyc01g087060.2	PGSC0003DMG400006807
Solyc01g079710.2	PGSC0003DMG400008999
Solyc01g068000.2	PGSC0003DMG400005213
Solyc01g090550.2	PGSC0003DMG400026036
Solyc01g073780.2	PGSC0003DMG400028973
Solyc01g087950.2	PGSC0003DMG400006775
Solyc01g073870.2	PGSC0003DMG402013972
Solyc01g066950.1	PGSC0003DMG400011345
Solyc01g068070.2	PGSC0003DMG400022149
Solyc01g066110.1	PGSC0003DMG400044788
Solyc01g088410.2	PGSC0003DMG401023841
Solyc01g056210.1	PGSC0003DMG400017393
Solyc01g066850.2	PGSC0003DMG400004636
Solyc01g090890.2	PGSC0003DMG400026017
Solyc01g080660.2	PGSC0003DMG400006298
Solyc01g088810.2	PGSC0003DMG400001695
Solyc01g081090.1	PGSC0003DMG400036434
Solyc01g090080.1	PGSC0003DMG400036059
Solyc01g081260.1	PGSC0003DMG400001804
Solyc01g088290.1	PGSC0003DMG400006755
Solyc01g057360.1	PGSC0003DMG400004959
Solyc01g056390.1	PGSC0003DMG401009595
Solyc01g086850.2	PGSC0003DMG400025262
Solyc01g081360.1	PGSC0003DMG400001799
Solyc01g080300.2	PGSC0003DMG400004353
Solyc01g079540.2	PGSC0003DMG400009038
Solyc01g080870.2	PGSC0003DMG400001671
Solyc01g090610.2	PGSC0003DMG402026034
Solyc01g044370.1	PGSC0003DMG400015860
Solyc01g067690.2	PGSC0003DMG403010654
Solyc01g049700.2	PGSC0003DMG400009642
Solyc01g058360.1	PGSC0003DMG400027509
Solyc01g079450.2	PGSC0003DMG400013444
Solyc01g066640.2	PGSC0003DMG400035598
Solyc01g087550.2	PGSC0003DMG401006791
Solyc01g057010.1	PGSC0003DMG400020000
Solyc01g079530.2	PGSC0003DMG400009007
Solyc01g081160.2	PGSC0003DMG401011400
Solyc01g079860.2	PGSC0003DMG400009024
Solyc01g066230.1	PGSC0003DMG400046389
Solyc01g066930.1	PGSC0003DMG400046174
Solyc01g080100.2	PGSC0003DMG400033121
Solyc01g044330.1	PGSC0003DMG400007270
Solyc01g044430.1	PGSC0003DMG400043944
Solyc01g044390.1	PGSC0003DMG400017393
Solyc01g079660.2	PGSC0003DMG400037362
Solyc01g087600.2	PGSC0003DMG400006853
Solyc01g080020.2	PGSC0003DMG400033123
Solyc01g066050.2	PGSC0003DMG400016813
Solyc01g059880.2	PGSC0003DMG400024016
Solyc01g068100.2	PGSC0003DMG400005196
Solyc01g058560.1	PGSC0003DMG400014993
Solyc01g087890.2	PGSC0003DMG400006835
Solyc01g060250.2	PGSC0003DMG401007553
Solyc01g058380.1	PGSC0003DMG400000704
Solyc01g079930.1	PGSC0003DMG400008985
Solyc01g067070.2	PGSC0003DMG400037262
Solyc01g066090.1	PGSC0003DMG400012027
Solyc01g065960.1	PGSC0003DMG400021186
Solyc01g067090.2	PGSC0003DMG400022661
Solyc01g081560.2	PGSC0003DMG400031114
Solyc01g049980.2	PGSC0003DMG400016047
Solyc01g090110.1	PGSC0003DMG400036059
Solyc01g081340.2	PGSC0003DMG400019111
Solyc01g090400.2	PGSC0003DMG400001805
Solyc01g080380.2	PGSC0003DMG400032117
Solyc01g081110.2	PGSC0003DMG400001790
Solyc01g080900.2	PGSC0003DMG400001823
Solyc01g056780.2	PGSC0003DMG400021493
Solyc01g067140.1	PGSC0003DMG400024045
Solyc01g065780.1	PGSC0003DMG400013204
Solyc01g066120.1	PGSC0003DMG400040021
Solyc01g090300.2	PGSC0003DMG400026049
Solyc01g065900.1	PGSC0003DMG400037032
Solyc01g068200.2	PGSC0003DMG400006752
Solyc01g087050.2	PGSC0003DMG400030271
Solyc01g090190.2	PGSC0003DMG400025998
Solyc01g079150.2	PGSC0003DMG400005214
Solyc01g090680.2	PGSC0003DMG400025980
Solyc01g067720.2	PGSC0003DMG400010653
Solyc01g089940.1	PGSC0003DMG400011982
Solyc01g086770.1	PGSC0003DMG400025054
Solyc01g080340.2	PGSC0003DMG400012765
Solyc01g057830.2	PGSC0003DMG400001233
Solyc01g049830.2	PGSC0003DMG402017962
Solyc01g088260.2	PGSC0003DMG400006757
Solyc01g060490.2	PGSC0003DMG400002337
Solyc01g057520.2	PGSC0003DMG400012034
Solyc01g088380.1	PGSC0003DMG400001863
Solyc01g081190.2	PGSC0003DMG400001805
Solyc01g079550.2	PGSC0003DMG400009037
Solyc01g080320.1	PGSC0003DMG400004347
Solyc01g079340.2	PGSC0003DMG400009047
Solyc01g087920.1	PGSC0003DMG400006775
Solyc01g067900.2	PGSC0003DMG400022851
Solyc01g086890.2	PGSC0003DMG400025264
Solyc01g080050.2	PGSC0003DMG400009101
Solyc01g079990.1	PGSC0003DMG400008980
Solyc01g090590.2	PGSC0003DMG400025982
Solyc01g087530.2	PGSC0003DMG400006857
Solyc01g080310.2	PGSC0003DMG400004352
Solyc01g057300.1	PGSC0003DMG400025783
Solyc01g066730.2	PGSC0003DMG400011316
Solyc01g087240.2	PGSC0003DMG400006863
Solyc01g088450.2	PGSC0003DMG400001677
Solyc01g090530.1	PGSC0003DMG400025720
Solyc01g086880.1	PGSC0003DMG401011339
Solyc01g080150.2	PGSC0003DMG400033116
Solyc01g079180.2	PGSC0003DMG400005206
Solyc01g065510.2	PGSC0003DMG400025625
Solyc01g088330.1	PGSC0003DMG402006827
Solyc01g087280.1	PGSC0003DMG400006862
Solyc01g068270.2	PGSC0003DMG400006816
Solyc01g066150.1	PGSC0003DMG400014952
Solyc01g068530.2	PGSC0003DMG400030052
Solyc01g079370.2	PGSC0003DMG402009045
Solyc01g079920.2	PGSC0003DMG400008985
Solyc01g034160.1	PGSC0003DMG400004520
Solyc01g057710.1	PGSC0003DMG400033371
Solyc01g067960.1	PGSC0003DMG400041494
Solyc01g065540.2	PGSC0003DMG401025624
Solyc01g089990.1	PGSC0003DMG400031131
Solyc01g087740.1	PGSC0003DMG400038332
Solyc01g090070.1	PGSC0003DMG400036059
Solyc01g081640.2	PGSC0003DMG400031129
Solyc01g034120.2	PGSC0003DMG400045123
Solyc01g090270.2	PGSC0003DMG400025994
Solyc01g080710.1	PGSC0003DMG400015060
Solyc01g065520.1	PGSC0003DMG400004103
Solyc01g079880.2	PGSC0003DMG400008988
Solyc01g067400.2	PGSC0003DMG400008506
Solyc01g080610.2	PGSC0003DMG400006296
Solyc01g065550.2	PGSC0003DMG400025626
Solyc01g057620.1	PGSC0003DMG400043944
Solyc01g081220.1	PGSC0003DMG400004021
Solyc01g081180.1	PGSC0003DMG401011400
Solyc01g090900.2	PGSC0003DMG400026016
Solyc01g068180.2	PGSC0003DMG400006820
Solyc01g068540.2	PGSC0003DMG400000839
Solyc01g068510.1	PGSC0003DMG400000849
Solyc01g065630.1	PGSC0003DMG400020539
Solyc01g080570.2	PGSC0003DMG400032094
Solyc01g090730.2	PGSC0003DMG400026027
Solyc01g090100.1	PGSC0003DMG400011982
Solyc01g088010.1	PGSC0003DMG400006834
Solyc01g066890.1	PGSC0003DMG400040544
Solyc01g058690.1	PGSC0003DMG400012599
Solyc01g065670.1	PGSC0003DMG400037204
Solyc01g058610.1	PGSC0003DMG400045123
Solyc01g086660.2	PGSC0003DMG400025265
Solyc01g086650.2	PGSC0003DMG400025254
Solyc01g060160.1	PGSC0003DMG400038517
Solyc01g079890.2	PGSC0003DMG400034503
Solyc01g068290.2	PGSC0003DMG400006748
Solyc01g065970.1	PGSC0003DMG400038756
Solyc01g065660.1	PGSC0003DMG400006249
Solyc01g047580.1	PGSC0003DMG400024126
Solyc01g088600.2	PGSC0003DMG401001686
Solyc01g080860.2	PGSC0003DMG400001672
Solyc01g044500.1	PGSC0003DMG400029080
Solyc01g079330.2	PGSC0003DMG400009015
Solyc01g087520.2	PGSC0003DMG400006858
Solyc01g058030.1	PGSC0003DMG400013089
Solyc01g066000.1	PGSC0003DMG400022897
Solyc01g088030.2	PGSC0003DMG400006832
Solyc01g080180.2	PGSC0003DMG400004360
Solyc01g066080.1	PGSC0003DMG400012027
Solyc01g088490.2	PGSC0003DMG400001712
Solyc01g057580.1	PGSC0003DMG400009047
Solyc01g066440.2	PGSC0003DMG400011309
Solyc01g087760.2	PGSC0003DMG400006781
Solyc01g090140.1	PGSC0003DMG400037587
Solyc01g068620.2	PGSC0003DMG400000842
Solyc01g090410.2	PGSC0003DMG401026044
Solyc01g066470.2	PGSC0003DMG400011311
Solyc01g056960.1	PGSC0003DMG400023006
Solyc01g056770.1	PGSC0003DMG400021492
Solyc01g065570.2	PGSC0003DMG400001189
Solyc01g073830.1	PGSC0003DMG400006323
Solyc01g081240.2	PGSC0003DMG400001785
Solyc01g079130.1	PGSC0003DMG400005204
Solyc01g073720.2	PGSC0003DMG400028984
Solyc01g065860.1	PGSC0003DMG400033371
Solyc01g079740.2	PGSC0003DMG400009028
Solyc01g079680.2	PGSC0003DMG400009029
Solyc01g066960.1	PGSC0003DMG400039146
Solyc01g034060.1	PGSC0003DMG400002406
Solyc01g081280.2	PGSC0003DMG400001803
Solyc01g059950.1	PGSC0003DMG400021846
Solyc01g081630.2	PGSC0003DMG400031117
Solyc01g044470.1	PGSC0003DMG400044641
Solyc01g067170.1	PGSC0003DMG400024045
Solyc01g080940.2	PGSC0003DMG400001820
Solyc01g087770.2	PGSC0003DMG400006781
Solyc01g088720.2	PGSC0003DMG400021379
Solyc01g067230.2	PGSC0003DMG400024045
Solyc01g081530.1	PGSC0003DMG400040554
Solyc01g088310.2	PGSC0003DMG400019510
Solyc01g074060.1	PGSC0003DMG400025239
Solyc01g079910.1	PGSC0003DMG402008987
Solyc01g057200.2	PGSC0003DMG400008611
Solyc01g079380.1	PGSC0003DMG400037971
Solyc01g089920.2	PGSC0003DMG400036059
Solyc01g088140.2	PGSC0003DMG400006766
Solyc01g090230.2	PGSC0003DMG400019744
Solyc01g067870.2	PGSC0003DMG400022850
Solyc01g066430.2	PGSC0003DMG400011326
Solyc01g080130.2	PGSC0003DMG400033109
Solyc01g080430.2	PGSC0003DMG400032108
Solyc01g081040.2	PGSC0003DMG400001812
Solyc01g050040.2	PGSC0003DMG400018060
Solyc01g080910.2	PGSC0003DMG400001822
Solyc01g049960.2	PGSC0003DMG400025977
Solyc01g080500.2	PGSC0003DMG400032113
Solyc01g058570.1	PGSC0003DMG400007270
Solyc01g079590.2	PGSC0003DMG400009034
Solyc01g090330.1	PGSC0003DMG400038477
Solyc01g049660.1	PGSC0003DMG400022018
Solyc01g067580.2	PGSC0003DMG400010658
Solyc01g056290.2	PGSC0003DMG400036368
Solyc01g057510.1	PGSC0003DMG400036059
Solyc01g066680.2	PGSC0003DMG400011334
Solyc01g080800.2	PGSC0003DMG400006276
Solyc01g087200.2	PGSC0003DMG400006800
Solyc01g067550.2	PGSC0003DMG400022651
Solyc01g086960.2	PGSC0003DMG400006814
Solyc01g056810.2	PGSC0003DMG400028128
Solyc01g081230.2	PGSC0003DMG400043768
Solyc01g080410.2	PGSC0003DMG400026788
Solyc01g080780.2	PGSC0003DMG400006301
Solyc01g088700.2	PGSC0003DMG400001722
Solyc01g087880.2	PGSC0003DMG400006836
Solyc01g034080.1	PGSC0003DMG400010905
Solyc01g057090.2	PGSC0003DMG400013066
Solyc01g057060.1	PGSC0003DMG400006900
Solyc01g068490.2	PGSC0003DMG400000836
Solyc01g060330.1	PGSC0003DMG400037440
Solyc01g065740.2	PGSC0003DMG400021962
Solyc01g068460.2	PGSC0003DMG400029849
Solyc01g090820.1	PGSC0003DMG400026022
Solyc01g056950.1	PGSC0003DMG402017944
Solyc01g068130.2	PGSC0003DMG401005194
Solyc01g087730.2	PGSC0003DMG400006846
Solyc01g080350.2	PGSC0003DMG400012764
Solyc01g090860.2	PGSC0003DMG401026018
Solyc01g067570.2	PGSC0003DMG400022666
Solyc01g088520.2	PGSC0003DMG400001714
Solyc01g060460.1	PGSC0003DMG400001851
Solyc01g065500.2	PGSC0003DMG400017829
Solyc01g087460.1	PGSC0003DMG400012408
Solyc01g080270.2	PGSC0003DMG400004348
Solyc01g049850.1	PGSC0003DMG400000873
Solyc01g079810.2	PGSC0003DMG400009025
Solyc01g080540.2	PGSC0003DMG400032101
Solyc01g087970.2	PGSC0003DMG400006775
Solyc01g079970.2	PGSC0003DMG400045121
Solyc01g056410.1	PGSC0003DMG402009595
Solyc01g079800.2	PGSC0003DMG400008995
Solyc01g079110.2	PGSC0003DMG400001119
Solyc01g081130.2	PGSC0003DMG400001807
Solyc01g087750.2	PGSC0003DMG400006782
Solyc01g068380.2	PGSC0003DMG400017958
Solyc01g057630.1	PGSC0003DMG400040725
Solyc01g058620.1	PGSC0003DMG400044094
Solyc01g057260.2	PGSC0003DMG400020032
Solyc01g080070.2	PGSC0003DMG400033112
Solyc01g081020.1	PGSC0003DMG400001794
Solyc01g079090.2	PGSC0003DMG400001117
Solyc01g056450.1	PGSC0003DMG403009595
Solyc01g066360.2	PGSC0003DMG400027833
Solyc01g080810.2	PGSC0003DMG400006289
Solyc01g087540.2	PGSC0003DMG400006856
Solyc01g066330.1	PGSC0003DMG400025653
Solyc01g065810.1	PGSC0003DMG400029135
Solyc01g090290.2	PGSC0003DMG400026050
Solyc01g079950.2	PGSC0003DMG400008984
Solyc01g066590.2	PGSC0003DMG400011331
Solyc01g079420.2	PGSC0003DMG400009043
Solyc01g057880.1	PGSC0003DMG400037565
Solyc01g057740.1	PGSC0003DMG400014751
Solyc01g087960.1	PGSC0003DMG400006773
Solyc01g088160.2	PGSC0003DMG400006764
Solyc01g067320.1	PGSC0003DMG400025784
Solyc01g081200.2	PGSC0003DMG400001787
Solyc01g066800.1	PGSC0003DMG400029746
Solyc01g081070.2	PGSC0003DMG400015743
Solyc01g067010.2	PGSC0003DMG400003428
Solyc01g068090.1	PGSC0003DMG400046767
Solyc01g079290.1	PGSC0003DMG400009018
Solyc01g056220.2	PGSC0003DMG400026599
Solyc01g087810.2	PGSC0003DMG400006841
Solyc01g087390.2	PGSC0003DMG400006795
Solyc01g080560.1	PGSC0003DMG400004535
Solyc01g088420.2	PGSC0003DMG400001676
Solyc01g066310.2	PGSC0003DMG400023436
Solyc01g059820.1	PGSC0003DMG400044012
Solyc01g073970.2	PGSC0003DMG400032112
Solyc01g057280.1	PGSC0003DMG401011139
Solyc01g057930.1	PGSC0003DMG400042112
Solyc01g068320.1	PGSC0003DMG400006747
Solyc01g079690.2	PGSC0003DMG400022675
Solyc01g058040.1	PGSC0003DMG400027206
Solyc01g073910.2	PGSC0003DMG400006311
Solyc01g058210.1	PGSC0003DMG400008134
Solyc01g088750.2	PGSC0003DMG400001725
Solyc01g067410.1	PGSC0003DMG400042971
Solyc01g067300.2	PGSC0003DMG400022659
Solyc01g057910.2	PGSC0003DMG400008761
Solyc01g079580.2	PGSC0003DMG400009035
Solyc01g073730.2	PGSC0003DMG401028974
Solyc01g087120.2	PGSC0003DMG400006869
Solyc01g080390.1	PGSC0003DMG400039693
Solyc01g056730.1	PGSC0003DMG401021491
Solyc01g057840.2	PGSC0003DMG402001235
Solyc01g059960.1	PGSC0003DMG400021847
Solyc01g087170.2	PGSC0003DMG400006803
Solyc01g056990.2	PGSC0003DMG400031498
Solyc01g059780.1	PGSC0003DMG400014084
Solyc01g047590.1	PGSC0003DMG400032494
Solyc01g067450.1	PGSC0003DMG400045952
Solyc01g068630.2	PGSC0003DMG400000843
Solyc01g068230.1	PGSC0003DMG400007270
Solyc01g044560.1	PGSC0003DMG400004275
Solyc01g067180.2	PGSC0003DMG400024045
Solyc01g068020.2	PGSC0003DMG400005200
Solyc01g068360.2	PGSC0003DMG401017953
Solyc01g086810.2	PGSC0003DMG400025259
Solyc01g034150.2	PGSC0003DMG402001013
Solyc01g066840.2	PGSC0003DMG400011319
Solyc01g058220.1	PGSC0003DMG400011846
Solyc01g060380.1	PGSC0003DMG400006168
Solyc01g088130.2	PGSC0003DMG400045025
Solyc01g057560.1	PGSC0003DMG400004190
Solyc01g067790.2	PGSC0003DMG400022845
Solyc01g080690.2	PGSC0003DMG400006286
Solyc01g068050.2	PGSC0003DMG400005211
Solyc01g057900.2	PGSC0003DMG400008462
Solyc01g067380.2	PGSC0003DMG400022655
Solyc01g080080.2	PGSC0003DMG400028580
Solyc01g065990.1	PGSC0003DMG400039660
Solyc01g079510.2	PGSC0003DMG400018107
Solyc01g067290.2	PGSC0003DMG400022678
Solyc01g060390.1	PGSC0003DMG400006168
Solyc01g080510.2	PGSC0003DMG400032104
Solyc01g087130.2	PGSC0003DMG400006868
Solyc01g081490.2	PGSC0003DMG400031111
Solyc01g088080.2	PGSC0003DMG400006829
Solyc01g086760.2	PGSC0003DMG400001119
Solyc01g066520.2	PGSC0003DMG400011330
Solyc01g060360.1	PGSC0003DMG400047268
Solyc01g087720.2	PGSC0003DMG400014287
Solyc01g060050.1	PGSC0003DMG400019361
Solyc01g090640.2	PGSC0003DMG400025981
Solyc01g090170.2	PGSC0003DMG400013080
Solyc01g065620.1	PGSC0003DMG400020539
Solyc01g068160.2	PGSC0003DMG400001121
Solyc01g087580.2	PGSC0003DMG400006789
Solyc01g057500.1	PGSC0003DMG400037472
Solyc01g066560.2	PGSC0003DMG400011312
Solyc01g081450.2	PGSC0003DMG400031120
Solyc01g090010.1	PGSC0003DMG400036059
Solyc01g080970.2	PGSC0003DMG400001816
Solyc01g089860.2	PGSC0003DMG400031169
Solyc01g059910.2	PGSC0003DMG400021842
Solyc01g079470.2	PGSC0003DMG400009042
[truncated: 25,925 more rows]
