# Supplementary material for: A Deluge of Complex Repeats: The Solanum Genome
Source: PLoS One. 2015 Aug 4;10(8):e0133962. doi: 10.1371/journal.pone.0133962 (PMC4524691; doi:10.1371/journal.pone.0133962)
Supplement: S6 Table — (XLS) [file pone.0133962.s012.xls]

## Sheet: Sheet1
Amino acid residues showing changes in secondary and tertiary structure due to repetitive elements
S. tuberosum	S. lycopersicum	Actual amino acid position in S. tuberosum	Amino acid	Secondary structure	Actual amino acid position in S. lycopersicum	Amino acid	Secondary structure	Alignment position
PGSC0003DMG400000358_PGSC0003DMT400000956	Solyc02g032060.1_Solyc02g032060.1.1	89	L	C	-	-	-	88
PGSC0003DMG400004969_PGSC0003DMT400012749	Solyc00g025650.1_Solyc00g025650.1.1	-	-	-	56	E	C	55
PGSC0003DMG400008413_PGSC0003DMT400021686	Solyc04g071410.1_Solyc04g071410.1.1	80	N	C	-	-	-	79
PGSC0003DMG400008472_PGSC0003DMT400021824	Solyc06g007140.2_Solyc06g007140.2.1	386	K	C	-	-	-	385
PGSC0003DMG400010077_PGSC0003DMT400026140	Solyc02g050240.2_Solyc02g050240.2.1	251	I	H	374	L	E	373
PGSC0003DMG400013449_PGSC0003DMT400034983	Solyc03g095680.1_Solyc03g095680.1.1	879	K	C	859	L	H	887
PGSC0003DMG400015157_PGSC0003DMT400039198	Solyc03g111800.2_Solyc03g111800.2.1	410	Q	C	-	-	-	409
PGSC0003DMG400015298_PGSC0003DMT400039552	Solyc01g017170.1_Solyc01g017170.1.1	25	D	H	-	-	-	24
PGSC0003DMG400019349_PGSC0003DMT400049812	Solyc04g049620.2_Solyc04g049620.2.1	178	Q	H	-	-	-	177
PGSC0003DMG400019409_PGSC0003DMT400049939	Solyc06g010200.2_Solyc06g010200.2.1	97	S	C	376	T	H	375
PGSC0003DMG400020594_PGSC0003DMT400053083	Solyc09g092460.2_Solyc09g092460.2.1	232	M	C	-	-	-	231
PGSC0003DMG400020868_PGSC0003DMT400053786	Solyc01g057550.1_Solyc01g057550.1.1	13	P	C	-	-	-	14
PGSC0003DMG400020868_PGSC0003DMT400053786	Solyc01g057550.1_Solyc01g057550.1.1	25	L	H	3	V	E	24
PGSC0003DMG400021948_PGSC0003DMT400056487	Solyc10g054990.1_Solyc10g054990.1.1	329	S	C	-	-	-	328
PGSC0003DMG400025114_PGSC0003DMT400064637	Solyc05g010370.1_Solyc05g010370.1.1	136	Y	C	-	-	-	135
PGSC0003DMG400027586_PGSC0003DMT400070945	Solyc06g006040.1_Solyc06g006040.1.1	346	L	C	337	I	E	345
PGSC0003DMG400028863_PGSC0003DMT400074273	Solyc03g096690.1_Solyc03g096690.1.1	5	V	H	-	-	-	4
PGSC0003DMG400029046_PGSC0003DMT400074709	Solyc05g007330.1_Solyc05g007330.1.1	163	H	C	-	-	-	162
PGSC0003DMG400030387_PGSC0003DMT400078131	Solyc06g084100.2_Solyc06g084100.2.1	116	Q	C	62	D	H	115
PGSC0003DMG400030680_PGSC0003DMT400078833	Solyc07g007660.1_Solyc07g007660.1.1	336	K	H	-	-	-	336
PGSC0003DMG402011367_PGSC0003DMT400029563	Solyc09g074850.2_Solyc09g074850.2.1	-	-	-	43	F	E	42
PGSC0003DMG402011367_PGSC0003DMT400029563	Solyc09g074850.2_Solyc09g074850.2.1	-	-	-	44	E	E	43
PGSC0003DMG402029995_PGSC0003DMT400077130	Solyc01g014240.1_Solyc01g014240.1.1	71	E	C	-	-	-	70
