# Supplementary material for: A Deluge of Complex Repeats: The Solanum Genome
Source: PLoS One. 2015 Aug 4;10(8):e0133962. doi: 10.1371/journal.pone.0133962 (PMC4524691; doi:10.1371/journal.pone.0133962)
Supplement: S7 Table — (XLS) [file pone.0133962.s013.xls]

## Sheet: Sheet1
TFBS gain/loss
Solanum tuberosum
TF name	Gain in repeat overlapping region	Gain in Total 2kb region	Percentage of TFBS gain due to repeats
ARF	11	574	1.91638
BoxII	102	1245	8.19277
BZIP	1369	265990	0.514681
CCAAT	437839	25186369	1.7384
FHY3	45132	3328200	1.35605
G_box	12	89	13.4831
HD-ZIP	1519	3453104	0.0439894
Ibox	49	134	36.5672
LFY	386	22590	1.70872
MADS	2952	19959	14.7903
SORLIP1	6	154	3.8961
SORLIP2	580	2489	23.3025
T_box	153	7237	2.11414
WRKY	458	14375	3.18609
Solanum lycopersicum
TF name	Gain in Repeat overlapping region	Gain in Total 2kb region	Percentage of TFBS gain due to repeats
ACE	45	217	20.7373
GCC	25	195	12.8205
Hexamer	484	2221	21.792
L1_box	35998	51380	70.0623
LTRE	194	936	20.7265
