# Supplementary material for: A Deluge of Complex Repeats: The Solanum Genome
Source: PLoS One. 2015 Aug 4;10(8):e0133962. doi: 10.1371/journal.pone.0133962 (PMC4524691; doi:10.1371/journal.pone.0133962)
Supplement: S8 Table — (XLS) [file pone.0133962.s014.xls]

## Sheet: Sheet1
miRNAs mapping to multiple positions in genome
Solanum tuberosum
miRNA	Chromosome	Match_start	Match_end	Genome_position_start	Genome_position_end	E-value	Length_coverage
stu-MIR395a	3	1	72	15682809	15682738	3e-33	100
stu-MIR395a	3	1	72	15682985	15682914	3e-33	100
stu-MIR395b	3	1	72	15682809	15682738	3e-33	100
stu-MIR395b	3	1	72	15682985	15682914	3e-33	100
stu-MIR395d	12	1	72	55045916	55045845	3e-33	100
stu-MIR395d	0	1	72	32892884	32892813	3e-33	100
stu-MIR395d	0	1	72	35650932	35651003	3e-33	100
stu-MIR395h	0	1	72	35650410	35650481	3e-33	100
stu-MIR395h	0	1	72	35650575	35650646	3e-33	100
stu-MIR395i	0	1	72	35650410	35650481	3e-33	100
stu-MIR395i	0	1	72	35650575	35650646	3e-33	100
stu-MIR395j	12	1	72	55045916	55045845	3e-33	100
stu-MIR395j	0	1	72	32892884	32892813	3e-33	100
stu-MIR395j	0	1	72	35650932	35651003	3e-33	100
stu-MIR399c	3	1	64	41919957	41919894	2e-28	100
stu-MIR399c	3	1	64	41925047	41924984	2e-28	100
stu-MIR399d	3	1	64	41919957	41919894	2e-28	100
stu-MIR399d	3	1	64	41925047	41924984	2e-28	100
stu-MIR399k	3	1	64	41915466	41915529	2e-28	100
stu-MIR399k	3	1	64	41943938	41944001	2e-28	100
stu-MIR399l	3	1	64	41927338	41927401	2e-28	100
stu-MIR399l	3	1	64	41933715	41933778	2e-28	100
stu-MIR399m	3	1	64	41927338	41927401	2e-28	100
stu-MIR399m	3	1	64	41933715	41933778	2e-28	100
stu-MIR399o	3	1	64	41915466	41915529	2e-28	100
stu-MIR399o	3	1	64	41943938	41944001	2e-28	100
stu-MIR1886a	8	1	70	11862742	11862673	5e-32	100
stu-MIR1886a	8	1	70	56447675	56447606	5e-32	100
stu-MIR1886a	7	1	70	5189654	5189585	5e-32	100
stu-MIR1886a	6	1	70	33771476	33771407	5e-32	100
stu-MIR1886a	3	1	70	3812576	3812645	5e-32	100
stu-MIR1886a	3	1	70	51037141	51037210	5e-32	100
stu-MIR1886a	3	1	70	51895021	51894952	5e-32	100
stu-MIR1886a	3	1	70	60549188	60549257	5e-32	100
stu-MIR1886a	2	1	70	317818	317749	5e-32	100
stu-MIR1886a	2	1	70	30262814	30262745	5e-32	100
stu-MIR1886a	2	1	70	47971376	47971445	5e-32	100
stu-MIR1886a	1	1	70	81282687	81282618	5e-32	100
stu-MIR1886b	8	1	70	11862742	11862673	5e-32	100
stu-MIR1886b	8	1	70	56447675	56447606	5e-32	100
stu-MIR1886b	7	1	70	5189654	5189585	5e-32	100
stu-MIR1886b	6	1	70	33771476	33771407	5e-32	100
stu-MIR1886b	3	1	70	3812576	3812645	5e-32	100
stu-MIR1886b	3	1	70	51037141	51037210	5e-32	100
stu-MIR1886b	3	1	70	51895021	51894952	5e-32	100
stu-MIR1886b	3	1	70	60549188	60549257	5e-32	100
stu-MIR1886b	2	1	70	317818	317749	5e-32	100
stu-MIR1886b	2	1	70	30262814	30262745	5e-32	100
stu-MIR1886b	2	1	70	47971376	47971445	5e-32	100
stu-MIR1886b	1	1	70	81282687	81282618	5e-32	100
stu-MIR1886c	8	1	70	11862742	11862673	5e-32	100
stu-MIR1886c	8	1	70	56447675	56447606	5e-32	100
stu-MIR1886c	7	1	70	5189654	5189585	5e-32	100
stu-MIR1886c	6	1	70	33771476	33771407	5e-32	100
stu-MIR1886c	3	1	70	3812576	3812645	5e-32	100
stu-MIR1886c	3	1	70	51037141	51037210	5e-32	100
stu-MIR1886c	3	1	70	51895021	51894952	5e-32	100
stu-MIR1886c	3	1	70	60549188	60549257	5e-32	100
stu-MIR1886c	2	1	70	317818	317749	5e-32	100
stu-MIR1886c	2	1	70	30262814	30262745	5e-32	100
stu-MIR1886c	2	1	70	47971376	47971445	5e-32	100
stu-MIR1886c	1	1	70	81282687	81282618	5e-32	100
stu-MIR1886d	8	1	70	11862742	11862673	5e-32	100
stu-MIR1886d	8	1	70	56447675	56447606	5e-32	100
stu-MIR1886d	7	1	70	5189654	5189585	5e-32	100
stu-MIR1886d	6	1	70	33771476	33771407	5e-32	100
stu-MIR1886d	3	1	70	3812576	3812645	5e-32	100
stu-MIR1886d	3	1	70	51037141	51037210	5e-32	100
stu-MIR1886d	3	1	70	51895021	51894952	5e-32	100
stu-MIR1886d	3	1	70	60549188	60549257	5e-32	100
stu-MIR1886d	2	1	70	317818	317749	5e-32	100
stu-MIR1886d	2	1	70	30262814	30262745	5e-32	100
stu-MIR1886d	2	1	70	47971376	47971445	5e-32	100
stu-MIR1886d	1	1	70	81282687	81282618	5e-32	100
stu-MIR1886e	8	1	70	11862742	11862673	5e-32	100
stu-MIR1886e	8	1	70	56447675	56447606	5e-32	100
stu-MIR1886e	7	1	70	5189654	5189585	5e-32	100
stu-MIR1886e	6	1	70	33771476	33771407	5e-32	100
stu-MIR1886e	3	1	70	3812576	3812645	5e-32	100
stu-MIR1886e	3	1	70	51037141	51037210	5e-32	100
stu-MIR1886e	3	1	70	51895021	51894952	5e-32	100
stu-MIR1886e	3	1	70	60549188	60549257	5e-32	100
stu-MIR1886e	2	1	70	317818	317749	5e-32	100
stu-MIR1886e	2	1	70	30262814	30262745	5e-32	100
stu-MIR1886e	2	1	70	47971376	47971445	5e-32	100
stu-MIR1886e	1	1	70	81282687	81282618	5e-32	100
stu-MIR1886f	8	1	70	11862742	11862673	5e-32	100
stu-MIR1886f	8	1	70	56447675	56447606	5e-32	100
stu-MIR1886f	7	1	70	5189654	5189585	5e-32	100
stu-MIR1886f	6	1	70	33771476	33771407	5e-32	100
stu-MIR1886f	3	1	70	3812576	3812645	5e-32	100
stu-MIR1886f	3	1	70	51037141	51037210	5e-32	100
stu-MIR1886f	3	1	70	51895021	51894952	5e-32	100
stu-MIR1886f	3	1	70	60549188	60549257	5e-32	100
stu-MIR1886f	2	1	70	317818	317749	5e-32	100
stu-MIR1886f	2	1	70	30262814	30262745	5e-32	100
stu-MIR1886f	2	1	70	47971376	47971445	5e-32	100
stu-MIR1886f	1	1	70	81282687	81282618	5e-32	100
stu-MIR7982a	7	1	88	33310910	33310997	1e-42	100
stu-MIR7982a	3	1	88	13785411	13785498	1e-42	100
stu-MIR7982a	11	1	88	34235185	34235098	1e-42	100
stu-MIR7982a	1	1	88	8880610	8880523	1e-42	100
stu-MIR7982b	7	1	88	33310910	33310997	1e-42	100
stu-MIR7982b	3	1	88	13785411	13785498	1e-42	100
stu-MIR7982b	11	1	88	34235185	34235098	1e-42	100
stu-MIR7982b	1	1	88	8880610	8880523	1e-42	100
stu-MIR7991a	8	1	47	15159465	15159511	1e-18	100
stu-MIR7991a	8	1	47	23324970	23324924	1e-18	100
stu-MIR7991a	7	1	47	15802955	15802909	1e-18	100
stu-MIR7991a	7	1	47	15803230	15803276	1e-18	100
stu-MIR7991a	5	1	47	33888803	33888849	1e-18	100
stu-MIR7991a	5	1	47	34490049	34490095	1e-18	100
stu-MIR7991a	4	1	47	49087799	49087845	1e-18	100
stu-MIR7991a	3	1	47	33502383	33502337	1e-18	100
stu-MIR7991a	3	1	47	44035432	44035386	1e-18	100
stu-MIR7991a	12	1	47	8626399	8626445	1e-18	100
stu-MIR7991a	12	1	47	8626582	8626536	1e-18	100
stu-MIR7991a	12	1	47	8627004	8626958	1e-18	100
stu-MIR7991a	12	1	47	8627190	8627144	1e-18	100
stu-MIR7991a	1	1	47	1892701	1892747	1e-18	100
stu-MIR7991a	1	1	47	12145579	12145625	1e-18	100
stu-MIR7991a	1	1	47	52074556	52074510	1e-18	100
stu-MIR7991a	1	1	47	82517955	82518001	1e-18	100
stu-MIR7991a	0	1	47	7536521	7536475	1e-18	100
stu-MIR7991a	0	1	47	38410865	38410819	1e-18	100
stu-MIR7991a	0	1	47	39388810	39388856	1e-18	100
stu-MIR7991b	8	1	47	15159465	15159511	1e-18	100
stu-MIR7991b	8	1	47	23324970	23324924	1e-18	100
stu-MIR7991b	7	1	47	15802955	15802909	1e-18	100
stu-MIR7991b	7	1	47	15803230	15803276	1e-18	100
stu-MIR7991b	5	1	47	33888803	33888849	1e-18	100
stu-MIR7991b	5	1	47	34490049	34490095	1e-18	100
stu-MIR7991b	4	1	47	49087799	49087845	1e-18	100
stu-MIR7991b	3	1	47	33502383	33502337	1e-18	100
stu-MIR7991b	3	1	47	44035432	44035386	1e-18	100
stu-MIR7991b	12	1	47	8626399	8626445	1e-18	100
stu-MIR7991b	12	1	47	8626582	8626536	1e-18	100
stu-MIR7991b	12	1	47	8627004	8626958	1e-18	100
stu-MIR7991b	12	1	47	8627190	8627144	1e-18	100
stu-MIR7991b	1	1	47	1892701	1892747	1e-18	100
stu-MIR7991b	1	1	47	12145579	12145625	1e-18	100
stu-MIR7991b	1	1	47	52074556	52074510	1e-18	100
stu-MIR7991b	1	1	47	82517955	82518001	1e-18	100
stu-MIR7991b	0	1	47	7536521	7536475	1e-18	100
stu-MIR7991b	0	1	47	38410865	38410819	1e-18	100
stu-MIR7991b	0	1	47	39388810	39388856	1e-18	100
stu-MIR8032a	5	1	48	12448112	12448065	4e-19	100
stu-MIR8032a	12	1	48	52448973	52449020	4e-19	100
stu-MIR8032a	10	1	48	9584240	9584287	4e-19	100
stu-MIR8032b	4	1	48	52049107	52049060	4e-19	100
stu-MIR8032b	12	1	48	20608885	20608932	4e-19	100
stu-MIR8032b	12	1	48	20948283	20948236	4e-19	100
stu-MIR8032b	1	1	48	69194564	69194517	4e-19	100
stu-MIR8032e	5	1	48	12448112	12448065	4e-19	100
stu-MIR8032e	12	1	48	52448973	52449020	4e-19	100
stu-MIR8032e	10	1	48	9584240	9584287	4e-19	100
stu-MIR8032f	4	1	48	52049107	52049060	4e-19	100
stu-MIR8032f	12	1	48	20608885	20608932	4e-19	100
stu-MIR8032f	12	1	48	20948283	20948236	4e-19	100
stu-MIR8032f	1	1	48	69194564	69194517	4e-19	100
stu-MIR8032g	4	1	48	52049107	52049060	4e-19	100
stu-MIR8032g	12	1	48	20608885	20608932	4e-19	100
stu-MIR8032g	12	1	48	20948283	20948236	4e-19	100
stu-MIR8032g	1	1	48	69194564	69194517	4e-19	100
stu-MIR8038a	4	1	99	11776317	11776415	4e-49	100
stu-MIR8038a	4	1	99	12109052	12109150	4e-49	100
stu-MIR8038b	4	1	99	11776317	11776415	4e-49	100
stu-MIR8038b	4	1	99	12109052	12109150	4e-49	100
stu-MIR8041b	4	1	71	54349114	54349044	1e-32	100
stu-MIR8041b	11	1	71	37640365	37640295	1e-32	100
