# Supplementary material for: A Deluge of Complex Repeats: The Solanum Genome
Source: PLoS One. 2015 Aug 4;10(8):e0133962. doi: 10.1371/journal.pone.0133962 (PMC4524691; doi:10.1371/journal.pone.0133962)
Supplement: S9 Table — (XLS) [file pone.0133962.s015.xls]

## Sheet: Solanum_tuberosum_annotation
Solanum tuberosum
Repeat Family	Annotation	Annotation method
rnd-1_family-0	LTR/Gypsy	RepeatMasker_library_match
rnd-1_family-1	LTR/Gypsy	RepeatProteinMask
rnd-1_family-10	LTR/Gypsy	RepeatProteinMask
rnd-1_family-100	LTR/Gypsy	RepeatMasker_library_match
rnd-1_family-1000	LTR/Copia	RepeatMasker_library_match
rnd-1_family-1001	LTR/Copia	RepeatProteinMask
rnd-1_family-1002	DNA/hAT-Tip100	RepeatProteinMask
rnd-1_family-1004	LTR/Gypsy	RepeatMasker_library_match
rnd-1_family-1008	LTR/Copia	RepeatProteinMask
rnd-1_family-1009	DNA/hAT-Ac	RepeatMasker_library_match
rnd-1_family-101	LTR/Gypsy	RepeatMasker_library_match
rnd-1_family-102	LTR/Gypsy	RepeatMasker_library_match
rnd-1_family-1022	LTR/Gypsy	RepeatMasker_library_match
rnd-1_family-1023	Simple_repeat	RepeatMasker
rnd-1_family-1025	LTR/Gypsy	RepeatProteinMask
rnd-1_family-1026	DNA/hAT-Ac	RepeatMasker_library_match
rnd-1_family-1027	DNA/hAT-Ac	RepeatMasker_library_match
rnd-1_family-1029	LTR/Gypsy	RepeatProteinMask
rnd-1_family-103	Retroposon	RepeatMasker_library_match
rnd-1_family-1031	LTR/Copia	RepeatMasker_library_match
rnd-1_family-1032	LTR/Gypsy	RepeatMasker_library_match
rnd-1_family-1035	DNA/MULE-MuDR	RepeatProteinMask
rnd-1_family-1037	LTR/Gypsy	RepeatMasker_library_match
rnd-1_family-1039	LTR/Gypsy	RepeatMasker_library_match
rnd-1_family-104	LTR/Gypsy	RepeatMasker_library_match
rnd-1_family-1041	LTR/Gypsy	RepeatMasker_library_match
rnd-1_family-1043	DNA/CMC-En-Spm	RepeatProteinMask
rnd-1_family-1044	LTR/Copia	RepeatMasker_library_match
rnd-1_family-1045	Simple_and_Low_complexity	RepeatMasker
rnd-1_family-1047	LTR/Copia	RepeatProteinMask
rnd-1_family-105	LTR/Gypsy	RepeatMasker_library_match
rnd-1_family-1050	DNA/CMC-EnSpm	RepeatMasker_library_match
rnd-1_family-1053	LTR/Gypsy	RepeatMasker_library_match
rnd-1_family-1054	DNA	RepeatMasker_library_match
rnd-1_family-1055	LTR/Copia	RepeatMasker_library_match
rnd-1_family-1057	Simple_repeat	RepeatMasker
rnd-1_family-1058	Low_complexity	RepeatMasker
rnd-1_family-1059	LTR/Copia	RepeatProteinMask
rnd-1_family-106	LTR/Gypsy	RepeatMasker_library_match
rnd-1_family-1060	DNA/Harbinger	RepeatProteinMask
rnd-1_family-1061	LTR/Gypsy	RepeatMasker_library_match
rnd-1_family-1064	LTR/Gypsy	RepeatMasker_library_match
rnd-1_family-1066	LTR/Copia	RepeatMasker_library_match
rnd-1_family-1067	LINE/L1	RepeatMasker_library_match
rnd-1_family-1069	SINE/tRNA	RepeatMasker_library_match
rnd-1_family-107	LTR/Gypsy	RepeatMasker_library_match
rnd-1_family-1070	LTR/Copia	RepeatMasker_library_match
rnd-1_family-1071	DNA/hAT-Tip100	RepeatMasker_library_match
rnd-1_family-1072	LTR/Gypsy	RepeatProteinMask
rnd-1_family-1073	LTR/Copia	RepeatMasker_library_match
rnd-1_family-1075	LTR/Gypsy	RepeatMasker_library_match
rnd-1_family-1076	Simple_repeat	RepeatMasker
rnd-1_family-1078	LTR/Gypsy	RepeatMasker_library_match
rnd-1_family-1079	DNA/Harbinger	RepeatProteinMask
rnd-1_family-108	LTR/Gypsy	RepeatMasker_library_match
rnd-1_family-1080	LTR/Copia	RepeatProteinMask
rnd-1_family-1085	LTR/Gypsy	RepeatProteinMask
rnd-1_family-1088	LTR/Copia	RepeatMasker_library_match
rnd-1_family-1089	LINE/L1	RepeatProteinMask
rnd-1_family-109	LTR/Gypsy	RepeatMasker_library_match
rnd-1_family-1090	LTR/Copia	RepeatProteinMask
rnd-1_family-1091	LTR/Gypsy	RepeatProteinMask
rnd-1_family-1093	DNA/TcMar-Pogo	RepeatMasker_library_match
rnd-1_family-1094	LTR/Gypsy	RepeatMasker_library_match
rnd-1_family-1095	LTR/Copia	RepeatProteinMask
rnd-1_family-11	LTR/Gypsy	RepeatMasker_library_match
rnd-1_family-110	LTR/Gypsy	RepeatMasker_library_match
rnd-1_family-1101	LTR/Gypsy	RepeatProteinMask
rnd-1_family-1103	LTR/Gypsy	RepeatMasker_library_match
rnd-1_family-1107	LTR/Gypsy	RepeatProteinMask
rnd-1_family-1109	LTR/Copia	RepeatMasker_library_match
rnd-1_family-111	LTR/Gypsy	RepeatProteinMask
rnd-1_family-1110	Simple_repeat	RepeatMasker
rnd-1_family-1111	LTR/Gypsy	RepeatMasker_library_match
rnd-1_family-1116	DNA/PIF-Harbinger	RepeatMasker_library_match
rnd-1_family-112	LTR/Gypsy	RepeatMasker_library_match
rnd-1_family-1120	LTR/Copia	RepeatMasker_library_match
rnd-1_family-1121	LTR/Gypsy	RepeatProteinMask
rnd-1_family-1122	DNA	RepeatMasker_library_match
rnd-1_family-1123	Simple_repeat	RepeatMasker
rnd-1_family-1124	LTR/Copia	RepeatMasker_library_match
rnd-1_family-1127	Simple_repeat	RepeatMasker
rnd-1_family-1128	DNA/CMC-En-Spm	RepeatProteinMask
rnd-1_family-113	LTR/Gypsy	RepeatProteinMask
rnd-1_family-1130	LTR/Gypsy	RepeatMasker_library_match
rnd-1_family-1131	LTR/Caulimovirus	RepeatMasker_library_match
rnd-1_family-1134	LTR/Gypsy	RepeatMasker_library_match
rnd-1_family-1138	DNA/hAT-Tip100	RepeatMasker_library_match
rnd-1_family-114	LTR/Gypsy	RepeatMasker_library_match
rnd-1_family-1140	LTR/Copia	RepeatProteinMask
rnd-1_family-1141	LTR/Gypsy	RepeatMasker_library_match
rnd-1_family-1142	LTR/Gypsy	RepeatMasker_library_match
rnd-1_family-1145	LINE/L1	RepeatMasker_library_match
rnd-1_family-1147	LTR/Copia	RepeatMasker_library_match
rnd-1_family-115	LTR/Gypsy	RepeatMasker_library_match
rnd-1_family-1150	DNA/hAT-Tip100	RepeatMasker_library_match
rnd-1_family-1152	LTR/Gypsy	RepeatProteinMask
rnd-1_family-1153	LTR/Copia	RepeatProteinMask
rnd-1_family-1155	LINE/L1	RepeatProteinMask
rnd-1_family-1158	LTR/Copia	RepeatMasker_library_match
rnd-1_family-116	LTR/Gypsy	RepeatMasker_library_match
rnd-1_family-1160	DNA/hAT-Ac	RepeatProteinMask
rnd-1_family-1163	LTR/Caulimovirus	RepeatMasker_library_match
rnd-1_family-1166	DNA/CMC-EnSpm	RepeatMasker_library_match
rnd-1_family-1169	LTR/Gypsy	RepeatProteinMask
rnd-1_family-117	LTR/Gypsy	RepeatMasker_library_match
rnd-1_family-1172	LTR/Copia	RepeatMasker_library_match
rnd-1_family-1178	LTR/Caulimovirus	RepeatMasker_library_match
rnd-1_family-1179	LTR/Copia	RepeatProteinMask
rnd-1_family-118	LTR/Gypsy	RepeatProteinMask
rnd-1_family-1181	LTR/Copia	RepeatProteinMask
rnd-1_family-1183	DNA/MULE-MuDR	RepeatMasker_library_match
rnd-1_family-1184	DNA/hAT-Ac	RepeatMasker_library_match
rnd-1_family-1185	LTR/Copia	RepeatMasker_library_match
rnd-1_family-1186	LTR/Copia	RepeatMasker_library_match
rnd-1_family-1187	LTR/Gypsy	RepeatProteinMask
rnd-1_family-119	LTR/Gypsy	RepeatMasker_library_match
rnd-1_family-1190	LTR/Gypsy	RepeatProteinMask
rnd-1_family-1191	LTR/Copia	RepeatMasker_library_match
rnd-1_family-1193	LINE/L1	RepeatProteinMask
rnd-1_family-1194	DNA/CMC-En-Spm	RepeatProteinMask
rnd-1_family-1195	LTR/Copia	RepeatMasker_library_match
rnd-1_family-1198	LTR/Copia	RepeatMasker_library_match
rnd-1_family-1199	LTR/Copia	RepeatProteinMask
rnd-1_family-12	LTR/Gypsy	RepeatMasker_library_match
rnd-1_family-120	LTR/Gypsy	RepeatProteinMask
rnd-1_family-1200	LTR/Copia	RepeatProteinMask
rnd-1_family-1204	DNA/hAT-Tip100	RepeatProteinMask
rnd-1_family-1206	LTR/Copia	RepeatMasker_library_match
rnd-1_family-1207	LTR/Copia	RepeatProteinMask
rnd-1_family-121	LTR/Gypsy	RepeatMasker_library_match
rnd-1_family-1211	LTR/Copia	RepeatMasker_library_match
rnd-1_family-1214	Simple_repeat	RepeatMasker
rnd-1_family-1216	DNA/CMC-EnSpm	RepeatMasker_library_match
rnd-1_family-1219	LTR/Copia	RepeatProteinMask
rnd-1_family-122	LTR/Gypsy	RepeatProteinMask
rnd-1_family-1224	LINE/RTE-BovB	RepeatProteinMask
rnd-1_family-1226	LTR/Copia	RepeatProteinMask
rnd-1_family-1227	LINE/L1	RepeatMasker_library_match
rnd-1_family-1228	DNA/MULE-MuDR	RepeatProteinMask
rnd-1_family-123	LTR/Gypsy	RepeatProteinMask
rnd-1_family-1230	DNA/CMC-En-Spm	RepeatProteinMask
rnd-1_family-1231	DNA/CMC-En-Spm	RepeatProteinMask
rnd-1_family-1233	LTR/Gypsy	RepeatProteinMask
rnd-1_family-1234	LTR/Gypsy	RepeatMasker_library_match
rnd-1_family-124	LTR/Gypsy	RepeatMasker_library_match
rnd-1_family-125	LTR/Gypsy	RepeatMasker_library_match
rnd-1_family-126	LTR/Gypsy	RepeatProteinMask
rnd-1_family-127	LTR/Gypsy	RepeatMasker_library_match
rnd-1_family-128	LTR/Gypsy	RepeatProteinMask
rnd-1_family-129	LTR/Gypsy	RepeatMasker_library_match
rnd-1_family-13	LTR/Gypsy	RepeatMasker_library_match
rnd-1_family-130	LTR/Gypsy	RepeatMasker_library_match
rnd-1_family-131	LTR/Gypsy	RepeatMasker_library_match
rnd-1_family-132	LTR/Gypsy	RepeatMasker_library_match
rnd-1_family-133	LTR/Gypsy	RepeatMasker_library_match
rnd-1_family-134	LTR/Gypsy	RepeatMasker_library_match
rnd-1_family-135	LTR/Gypsy	RepeatMasker_library_match
rnd-1_family-137	LTR/Gypsy	RepeatMasker_library_match
rnd-1_family-138	LTR/Gypsy	RepeatMasker_library_match
rnd-1_family-139	LTR/Gypsy	RepeatMasker_library_match
rnd-1_family-14	LTR/Gypsy	RepeatProteinMask
rnd-1_family-140	LTR/Gypsy	RepeatProteinMask
rnd-1_family-141	LTR/Gypsy	RepeatMasker_library_match
rnd-1_family-142	LINE/RTE-BovB	RepeatMasker_library_match
rnd-1_family-143	LTR/Gypsy	RepeatMasker_library_match
rnd-1_family-144	LTR/Gypsy	RepeatMasker_library_match
rnd-1_family-145	LTR/Gypsy	RepeatMasker_library_match
rnd-1_family-146	LTR/Gypsy	RepeatMasker_library_match
rnd-1_family-147	LTR/Gypsy	RepeatMasker_library_match
rnd-1_family-148	LTR/Gypsy	RepeatMasker_library_match
rnd-1_family-149	LTR/Gypsy	RepeatMasker_library_match
rnd-1_family-15	LTR/Gypsy	RepeatProteinMask
rnd-1_family-150	LTR/Gypsy	RepeatMasker_library_match
rnd-1_family-151	LTR/Gypsy	RepeatMasker_library_match
rnd-1_family-152	LTR/Gypsy	RepeatMasker_library_match
rnd-1_family-153	LTR/Gypsy	RepeatMasker_library_match
rnd-1_family-154	LTR/Gypsy	RepeatMasker_library_match
rnd-1_family-155	LTR/Gypsy	RepeatMasker_library_match
rnd-1_family-156	LTR/Gypsy	RepeatMasker_library_match
rnd-1_family-157	LTR/Gypsy	RepeatMasker_library_match
rnd-1_family-158	LTR/Gypsy	RepeatMasker_library_match
rnd-1_family-159	LTR/Gypsy	RepeatMasker_library_match
rnd-1_family-16	LTR/Gypsy	RepeatMasker_library_match
rnd-1_family-160	LTR/Gypsy	RepeatProteinMask
rnd-1_family-161	LTR/Gypsy	RepeatMasker_library_match
rnd-1_family-162	LTR/Gypsy	RepeatMasker_library_match
rnd-1_family-164	LTR/Gypsy	RepeatMasker_library_match
rnd-1_family-165	LTR/Gypsy	RepeatMasker_library_match
rnd-1_family-166	LTR/Gypsy	RepeatMasker_library_match
rnd-1_family-168	LTR/Gypsy	RepeatMasker_library_match
rnd-1_family-17	LTR/Gypsy	RepeatMasker_library_match
rnd-1_family-170	LINE/RTE-BovB	RepeatMasker_library_match
rnd-1_family-171	LTR/Gypsy	RepeatMasker_library_match
rnd-1_family-172	LTR/Gypsy	RepeatMasker_library_match
rnd-1_family-174	LTR/Gypsy	RepeatProteinMask
rnd-1_family-175	LTR/Gypsy	RepeatProteinMask
rnd-1_family-176	LTR/Gypsy	RepeatMasker_library_match
rnd-1_family-178	LTR/Gypsy	RepeatMasker_library_match
rnd-1_family-179	LTR/Gypsy	RepeatMasker_library_match
rnd-1_family-18	LTR/Gypsy	RepeatMasker_library_match
rnd-1_family-180	LTR/Gypsy	RepeatMasker_library_match
rnd-1_family-181	LTR/Gypsy	RepeatMasker_library_match
rnd-1_family-182	Simple_repeat	RepeatMasker
rnd-1_family-183	LTR/Gypsy	RepeatMasker_library_match
rnd-1_family-184	LTR/Gypsy	RepeatMasker_library_match
rnd-1_family-185	LTR/Gypsy	RepeatProteinMask
rnd-1_family-186	LTR/Gypsy	RepeatMasker_library_match
rnd-1_family-187	DNA/TcMar-Stowaway	RepeatMasker_library_match
rnd-1_family-188	LTR/Gypsy	RepeatMasker_library_match
rnd-1_family-189	LTR/Gypsy	RepeatMasker_library_match
rnd-1_family-19	LTR/Gypsy	RepeatMasker_library_match
rnd-1_family-190	LTR/Gypsy	RepeatMasker_library_match
rnd-1_family-191	LTR/Gypsy	RepeatMasker_library_match
rnd-1_family-192	LTR/Gypsy	RepeatMasker_library_match
rnd-1_family-194	LTR/Gypsy	RepeatMasker_library_match
rnd-1_family-196	LTR/Gypsy	RepeatMasker_library_match
rnd-1_family-197	LTR/Gypsy	RepeatMasker_library_match
rnd-1_family-199	LINE/RTE-BovB	RepeatMasker_library_match
rnd-1_family-2	LTR/Gypsy	RepeatProteinMask
rnd-1_family-20	LTR/Gypsy	RepeatProteinMask
rnd-1_family-200	LTR/Gypsy	RepeatMasker_library_match
rnd-1_family-201	LTR/Gypsy	RepeatMasker_library_match
rnd-1_family-202	LTR/Gypsy	RepeatMasker_library_match
rnd-1_family-203	LTR/Gypsy	RepeatMasker_library_match
rnd-1_family-204	LTR/Gypsy	RepeatMasker_library_match
rnd-1_family-205	LTR/Gypsy	RepeatMasker_library_match
rnd-1_family-206	LTR/Gypsy	RepeatMasker_library_match
rnd-1_family-207	LTR/Gypsy	RepeatMasker_library_match
rnd-1_family-208	LTR/Gypsy	RepeatMasker_library_match
rnd-1_family-209	LTR/Gypsy	RepeatMasker_library_match
rnd-1_family-21	Simple_repeat	RepeatMasker
rnd-1_family-210	LTR/Gypsy	RepeatMasker_library_match
rnd-1_family-211	LTR/Gypsy	RepeatMasker_library_match
rnd-1_family-212	LTR/Gypsy	RepeatMasker_library_match
rnd-1_family-213	LTR/Gypsy	RepeatMasker_library_match
rnd-1_family-215	LTR/Gypsy	RepeatMasker_library_match
rnd-1_family-216	LTR/Gypsy	RepeatMasker_library_match
rnd-1_family-217	LTR/Gypsy	RepeatProteinMask
rnd-1_family-218	LTR/Gypsy	RepeatProteinMask
rnd-1_family-219	DNA/TcMar-Stowaway	RepeatMasker_library_match
rnd-1_family-22	LTR/Gypsy	RepeatMasker_library_match
rnd-1_family-220	LTR/Gypsy	RepeatMasker_library_match
rnd-1_family-221	LTR/Gypsy	RepeatProteinMask
rnd-1_family-222	LTR/Gypsy	RepeatProteinMask
rnd-1_family-223	LTR/Gypsy	RepeatMasker_library_match
rnd-1_family-224	LTR/Gypsy	RepeatMasker_library_match
rnd-1_family-225	LTR/Gypsy	RepeatMasker_library_match
rnd-1_family-226	Simple_repeat	RepeatMasker
rnd-1_family-228	LTR/Gypsy	RepeatMasker_library_match
rnd-1_family-229	LTR/Gypsy	RepeatProteinMask
rnd-1_family-23	LTR/Gypsy	RepeatMasker_library_match
rnd-1_family-230	LTR/Gypsy	RepeatMasker_library_match
rnd-1_family-233	LTR/Gypsy	RepeatProteinMask
rnd-1_family-234	LTR/Gypsy	RepeatProteinMask
rnd-1_family-235	LTR/Gypsy	RepeatMasker_library_match
rnd-1_family-237	Simple_repeat	RepeatMasker
rnd-1_family-238	LTR/Gypsy	RepeatMasker_library_match
rnd-1_family-239	LTR/Gypsy	RepeatMasker_library_match
rnd-1_family-24	LTR/Gypsy	RepeatMasker_library_match
rnd-1_family-240	LTR/Gypsy	RepeatMasker_library_match
rnd-1_family-241	SINE/tRNA	RepeatMasker_library_match
rnd-1_family-243	LTR/Gypsy	RepeatMasker_library_match
rnd-1_family-244	Low_complexity	RepeatMasker
rnd-1_family-245	LTR/Gypsy	RepeatProteinMask
rnd-1_family-246	LTR/Gypsy	RepeatMasker_library_match
rnd-1_family-248	LTR/Gypsy	RepeatProteinMask
rnd-1_family-249	LTR/Gypsy	RepeatMasker_library_match
rnd-1_family-25	LTR/Gypsy	RepeatMasker_library_match
rnd-1_family-250	LTR/Gypsy	RepeatMasker_library_match
rnd-1_family-251	LTR/Gypsy	RepeatMasker_library_match
rnd-1_family-252	LTR/Gypsy	RepeatMasker_library_match
rnd-1_family-253	LTR/Gypsy	RepeatMasker_library_match
rnd-1_family-255	LTR/Copia	RepeatProteinMask
rnd-1_family-256	LTR/Gypsy	RepeatMasker_library_match
rnd-1_family-259	LTR/Copia	RepeatProteinMask
rnd-1_family-26	LTR/Gypsy	RepeatProteinMask
rnd-1_family-261	LTR/Gypsy	RepeatMasker_library_match
rnd-1_family-263	LTR/Gypsy	RepeatMasker_library_match
rnd-1_family-264	LTR/Gypsy	RepeatMasker_library_match
rnd-1_family-266	LTR/Gypsy	RepeatMasker_library_match
rnd-1_family-267	LTR/Gypsy	RepeatMasker_library_match
rnd-1_family-268	LTR/Gypsy	RepeatMasker_library_match
rnd-1_family-269	LTR/Gypsy	RepeatProteinMask
rnd-1_family-27	LTR/Gypsy	RepeatProteinMask
rnd-1_family-270	LTR/Gypsy	RepeatMasker_library_match
rnd-1_family-271	DNA/TcMar-Stowaway	RepeatMasker_library_match
rnd-1_family-272	LTR/Gypsy	RepeatMasker_library_match
rnd-1_family-273	LTR/Gypsy	RepeatMasker_library_match
rnd-1_family-275	LTR/Gypsy	RepeatMasker_library_match
rnd-1_family-276	LTR/Gypsy	RepeatMasker_library_match
rnd-1_family-277	LTR/Gypsy	RepeatMasker_library_match
rnd-1_family-278	LTR/Gypsy	RepeatMasker_library_match
rnd-1_family-28	LTR/Gypsy	RepeatProteinMask
rnd-1_family-280	Simple_repeat	RepeatMasker
rnd-1_family-281	DNA/TcMar-Stowaway	RepeatMasker_library_match
rnd-1_family-282	LTR/Gypsy	RepeatMasker_library_match
rnd-1_family-283	LTR/Gypsy	RepeatMasker_library_match
rnd-1_family-284	LTR/Gypsy	RepeatMasker_library_match
rnd-1_family-287	LTR/Gypsy	RepeatProteinMask
rnd-1_family-288	LTR/Gypsy	RepeatMasker_library_match
rnd-1_family-289	DNA/hAT-Ac	RepeatMasker_library_match
rnd-1_family-29	LTR/Gypsy	RepeatMasker_library_match
rnd-1_family-290	LTR/Gypsy	RepeatMasker_library_match
rnd-1_family-291	LTR/Gypsy	RepeatMasker_library_match
rnd-1_family-292	LTR/Gypsy	RepeatMasker_library_match
rnd-1_family-293	LTR/Gypsy	RepeatMasker_library_match
rnd-1_family-294	LTR/Gypsy	RepeatMasker_library_match
rnd-1_family-295	LTR/Gypsy	RepeatMasker_library_match
rnd-1_family-296	LTR/Gypsy	RepeatMasker_library_match
rnd-1_family-298	LTR/Gypsy	RepeatMasker_library_match
rnd-1_family-3	LTR/Gypsy	RepeatProteinMask
rnd-1_family-30	LTR/Gypsy	RepeatProteinMask
rnd-1_family-300	LTR/Gypsy	RepeatProteinMask
rnd-1_family-301	LTR/Gypsy	RepeatMasker_library_match
rnd-1_family-302	Retroposon	RepeatMasker_library_match
rnd-1_family-303	LTR/Gypsy	RepeatMasker_library_match
rnd-1_family-304	LTR/Gypsy	RepeatMasker_library_match
rnd-1_family-306	LTR/Gypsy	RepeatMasker_library_match
rnd-1_family-307	LTR/Copia	RepeatMasker_library_match
rnd-1_family-308	LTR/Copia	RepeatProteinMask
rnd-1_family-309	LTR/Copia	RepeatMasker_library_match
rnd-1_family-31	LTR/Gypsy	RepeatMasker_library_match
rnd-1_family-310	LTR/Gypsy	RepeatMasker_library_match
rnd-1_family-311	LTR/Gypsy	RepeatMasker_library_match
rnd-1_family-313	DNA/TcMar-Stowaway	RepeatMasker_library_match
rnd-1_family-314	LTR/Gypsy	RepeatMasker_library_match
rnd-1_family-315	LTR/Copia	RepeatProteinMask
rnd-1_family-317	LTR/Gypsy	RepeatProteinMask
rnd-1_family-318	LTR/Gypsy	RepeatMasker_library_match
rnd-1_family-32	LTR/Gypsy	RepeatMasker_library_match
rnd-1_family-320	LTR/Gypsy	RepeatMasker_library_match
rnd-1_family-321	LTR/Gypsy	RepeatMasker_library_match
rnd-1_family-322	DNA/TcMar-Stowaway	RepeatMasker_library_match
rnd-1_family-323	LTR/Gypsy	RepeatMasker_library_match
rnd-1_family-325	LTR/Gypsy	RepeatMasker_library_match
rnd-1_family-326	LTR/Gypsy	RepeatMasker_library_match
rnd-1_family-327	LTR/Gypsy	RepeatMasker_library_match
rnd-1_family-328	LTR/Gypsy	RepeatMasker_library_match
rnd-1_family-329	LTR/Gypsy	RepeatMasker_library_match
rnd-1_family-33	LTR/Gypsy	RepeatProteinMask
rnd-1_family-330	LTR/Gypsy	RepeatMasker_library_match
rnd-1_family-331	LTR/Gypsy	RepeatMasker_library_match
rnd-1_family-333	LTR/Copia	RepeatMasker_library_match
rnd-1_family-335	LTR/Gypsy	RepeatMasker_library_match
rnd-1_family-336	LTR/Gypsy	RepeatMasker_library_match
rnd-1_family-337	LTR/Copia	RepeatProteinMask
rnd-1_family-338	LTR/Gypsy	RepeatMasker_library_match
rnd-1_family-339	LTR/Gypsy	RepeatMasker_library_match
rnd-1_family-34	LTR/Gypsy	RepeatMasker_library_match
rnd-1_family-340	LTR/Gypsy	RepeatMasker_library_match
rnd-1_family-343	LTR/Gypsy	RepeatMasker_library_match
rnd-1_family-344	LTR/Copia	RepeatProteinMask
rnd-1_family-345	LTR/Gypsy	RepeatProteinMask
rnd-1_family-346	Simple_repeat	RepeatMasker
rnd-1_family-347	DNA/CMC-EnSpm?	RepeatMasker_library_match
rnd-1_family-348	DNA	RepeatMasker_library_match
rnd-1_family-349	DNA/CMC-EnSpm	RepeatMasker_library_match
rnd-1_family-35	LTR/Gypsy	RepeatMasker_library_match
rnd-1_family-350	LTR/Gypsy	RepeatMasker_library_match
rnd-1_family-351	LINE/RTE-BovB	RepeatProteinMask
rnd-1_family-352	LTR/Gypsy	RepeatProteinMask
rnd-1_family-353	LTR/Copia	RepeatProteinMask
rnd-1_family-354	LTR/Gypsy	RepeatMasker_library_match
rnd-1_family-356	DNA/hAT-Ac	RepeatMasker_library_match
rnd-1_family-357	LTR/Gypsy	RepeatMasker_library_match
rnd-1_family-358	LTR/Gypsy	RepeatProteinMask
rnd-1_family-359	LTR/Gypsy	RepeatMasker_library_match
rnd-1_family-36	LTR/Gypsy	RepeatProteinMask
rnd-1_family-361	LTR/Copia	RepeatProteinMask
rnd-1_family-362	LTR/Gypsy	RepeatMasker_library_match
rnd-1_family-363	LTR/Gypsy	RepeatMasker_library_match
rnd-1_family-364	LTR/Copia	RepeatProteinMask
rnd-1_family-365	LTR/Gypsy	RepeatMasker_library_match
rnd-1_family-366	LTR/Gypsy	RepeatProteinMask
rnd-1_family-368	LTR/Copia	RepeatProteinMask
rnd-1_family-37	LTR/Gypsy	RepeatProteinMask
rnd-1_family-370	DNA/CMC-EnSpm	RepeatMasker_library_match
rnd-1_family-371	LTR/Gypsy	RepeatMasker_library_match
rnd-1_family-372	LTR/Gypsy	RepeatMasker_library_match
rnd-1_family-373	LTR/Gypsy	RepeatMasker_library_match
rnd-1_family-374	LTR/Gypsy	RepeatMasker_library_match
rnd-1_family-376	LTR/Copia	RepeatProteinMask
rnd-1_family-377	DNA	RepeatMasker_library_match
rnd-1_family-379	LTR/Copia	RepeatProteinMask
rnd-1_family-38	Simple_repeat	RepeatMasker
rnd-1_family-380	DNA/PIF-Harbinger	RepeatMasker_library_match
rnd-1_family-381	Retroposon	RepeatMasker_library_match
rnd-1_family-382	LINE/RTE-BovB	RepeatProteinMask
rnd-1_family-383	LTR/Gypsy	RepeatMasker_library_match
rnd-1_family-384	LTR/Gypsy	RepeatProteinMask
rnd-1_family-385	Retroposon	RepeatMasker_library_match
rnd-1_family-386	LTR/Copia	RepeatProteinMask
rnd-1_family-387	LTR/Gypsy	RepeatMasker_library_match
rnd-1_family-388	DNA/CMC-EnSpm	RepeatMasker_library_match
rnd-1_family-389	Simple_repeat	RepeatMasker
rnd-1_family-39	LTR/Gypsy	RepeatMasker_library_match
rnd-1_family-390	LTR/Gypsy	RepeatMasker_library_match
rnd-1_family-392	LTR/Gypsy	RepeatMasker_library_match
rnd-1_family-393	LTR/Gypsy	RepeatMasker_library_match
rnd-1_family-394	LTR/Gypsy	RepeatMasker_library_match
rnd-1_family-396	LTR/Gypsy	RepeatMasker_library_match
rnd-1_family-397	LTR/Gypsy	RepeatMasker_library_match
rnd-1_family-398	LTR/Copia	RepeatProteinMask
rnd-1_family-399	DNA/CMC-EnSpm?	RepeatMasker_library_match
rnd-1_family-4	LTR/Gypsy	RepeatProteinMask
rnd-1_family-40	LTR/Gypsy	RepeatMasker_library_match
rnd-1_family-402	DNA	RepeatMasker_library_match
rnd-1_family-403	DNA	RepeatMasker_library_match
rnd-1_family-404	LTR/Gypsy	RepeatMasker_library_match
rnd-1_family-406	LTR/Gypsy	RepeatProteinMask
rnd-1_family-408	Simple_repeat	RepeatMasker
rnd-1_family-409	LTR/Gypsy	RepeatProteinMask
rnd-1_family-41	LTR/Gypsy	RepeatMasker_library_match
rnd-1_family-410	LTR/Gypsy	RepeatMasker_library_match
rnd-1_family-411	LTR/Gypsy	RepeatMasker_library_match
rnd-1_family-412	LTR/Gypsy	RepeatMasker_library_match
rnd-1_family-414	DNA/CMC-EnSpm	RepeatMasker_library_match
rnd-1_family-415	LTR/Gypsy	RepeatMasker_library_match
rnd-1_family-416	LTR/Gypsy	RepeatMasker_library_match
rnd-1_family-417	LINE/RTE-BovB	RepeatProteinMask
rnd-1_family-418	LTR/Gypsy	RepeatMasker_library_match
rnd-1_family-42	LTR/Gypsy	RepeatMasker_library_match
rnd-1_family-420	LTR/Gypsy	RepeatMasker_library_match
rnd-1_family-421	DNA/TcMar-Stowaway	RepeatMasker_library_match
rnd-1_family-424	LTR/Copia	RepeatMasker_library_match
rnd-1_family-425	DNA/Harbinger	RepeatMasker_library_match
rnd-1_family-426	LTR/Gypsy	RepeatProteinMask
rnd-1_family-427	LINE/L1	RepeatProteinMask
rnd-1_family-428	LTR/Copia	RepeatMasker_library_match
rnd-1_family-429	LTR/Gypsy	RepeatMasker_library_match
rnd-1_family-43	LTR/Gypsy	RepeatMasker_library_match
rnd-1_family-433	SINE/tRNA	RepeatMasker_library_match
rnd-1_family-434	LTR/Gypsy	RepeatMasker_library_match
rnd-1_family-435	LTR/Copia	RepeatMasker_library_match
rnd-1_family-436	LTR/Gypsy	RepeatMasker_library_match
rnd-1_family-437	DNA/Harbinger	RepeatMasker_library_match
rnd-1_family-438	LTR/Gypsy	RepeatProteinMask
rnd-1_family-439	LTR/Gypsy	RepeatProteinMask
rnd-1_family-44	LTR/Gypsy	RepeatMasker_library_match
rnd-1_family-441	LTR/Gypsy	RepeatMasker_library_match
rnd-1_family-442	DNA	RepeatMasker_library_match
rnd-1_family-444	DNA/hAT-Tip100	RepeatMasker_library_match
rnd-1_family-445	LTR/Gypsy	RepeatProteinMask
rnd-1_family-45	LTR/Gypsy	RepeatProteinMask
rnd-1_family-450	LTR/Gypsy	RepeatMasker_library_match
rnd-1_family-451	Retroposon	RepeatMasker_library_match
rnd-1_family-452	LTR/Copia	RepeatProteinMask
rnd-1_family-453	LTR/Gypsy	RepeatMasker_library_match
rnd-1_family-455	Low_complexity	RepeatMasker
rnd-1_family-456	LINE/L1	RepeatProteinMask
rnd-1_family-457	DNA/hAT-Tip100	RepeatMasker_library_match
rnd-1_family-458	LINE/L1	RepeatProteinMask
rnd-1_family-459	DNA	RepeatMasker_library_match
rnd-1_family-46	LTR/Gypsy	RepeatMasker_library_match
rnd-1_family-460	LTR/Copia	RepeatProteinMask
rnd-1_family-461	DNA/CMC-EnSpm?	RepeatMasker_library_match
rnd-1_family-462	LTR/Gypsy	RepeatMasker_library_match
rnd-1_family-463	LTR/Gypsy	RepeatMasker_library_match
rnd-1_family-464	LTR/Copia	RepeatProteinMask
rnd-1_family-466	LTR/Gypsy	RepeatMasker_library_match
rnd-1_family-467	LTR/Gypsy	RepeatProteinMask
rnd-1_family-468	LTR/Copia	RepeatProteinMask
rnd-1_family-469	DNA	RepeatMasker_library_match
rnd-1_family-47	LTR/Gypsy	RepeatProteinMask
rnd-1_family-470	DNA/PIF-Harbinger	RepeatMasker_library_match
rnd-1_family-471	DNA/hAT-Ac	RepeatMasker_library_match
rnd-1_family-472	DNA/hAT-Ac	RepeatMasker_library_match
rnd-1_family-474	Low_complexity	RepeatMasker
rnd-1_family-476	DNA/CMC-EnSpm?	RepeatMasker_library_match
rnd-1_family-477	DNA/CMC-EnSpm?	RepeatMasker_library_match
rnd-1_family-478	LINE/RTE-BovB	RepeatMasker_library_match
rnd-1_family-48	LTR/Gypsy	RepeatProteinMask
rnd-1_family-480	Simple_repeat	RepeatMasker
rnd-1_family-482	DNA/Harbinger	RepeatMasker_library_match
rnd-1_family-483	DNA/CMC-EnSpm	RepeatMasker_library_match
rnd-1_family-486	Simple_repeat	RepeatMasker
rnd-1_family-487	LTR/Gypsy	RepeatProteinMask
rnd-1_family-488	DNA	RepeatMasker_library_match
rnd-1_family-489	LINE/RTE-BovB	RepeatMasker_library_match
rnd-1_family-49	LTR/Gypsy	RepeatMasker_library_match
rnd-1_family-491	LINE/L1	RepeatProteinMask
rnd-1_family-492	LINE/L1	RepeatMasker_library_match
rnd-1_family-493	Simple_repeat	RepeatMasker
rnd-1_family-494	LTR/Gypsy	RepeatProteinMask
rnd-1_family-495	LTR/Gypsy	RepeatMasker_library_match
rnd-1_family-496	LTR/Copia	RepeatProteinMask
rnd-1_family-497	Simple_repeat	RepeatMasker
rnd-1_family-499	LTR/Copia	RepeatMasker_library_match
rnd-1_family-5	LTR/Gypsy	RepeatProteinMask
rnd-1_family-50	LTR/Gypsy	RepeatMasker_library_match
rnd-1_family-500	LTR/Gypsy	RepeatMasker_library_match
rnd-1_family-502	LTR/Gypsy	RepeatProteinMask
rnd-1_family-504	LTR/Copia	RepeatProteinMask
rnd-1_family-505	LTR/Gypsy	RepeatMasker_library_match
rnd-1_family-508	LTR/Copia	RepeatProteinMask
rnd-1_family-509	LTR/Gypsy	RepeatMasker_library_match
rnd-1_family-51	LTR/Gypsy	RepeatMasker_library_match
rnd-1_family-510	LTR/Gypsy	RepeatMasker_library_match
rnd-1_family-511	LTR/Gypsy	RepeatMasker_library_match
rnd-1_family-512	Simple_repeat	RepeatMasker
rnd-1_family-513	LINE/RTE-BovB	RepeatMasker_library_match
rnd-1_family-515	LTR/Gypsy	RepeatMasker_library_match
rnd-1_family-517	LTR/Gypsy	RepeatMasker_library_match
rnd-1_family-52	LTR/Gypsy	RepeatMasker_library_match
rnd-1_family-520	Simple_repeat	RepeatMasker
rnd-1_family-524	SINE	RepeatMasker_library_match
rnd-1_family-525	DNA/hAT-Tip100	RepeatMasker_library_match
rnd-1_family-526	LTR/Gypsy	RepeatProteinMask
rnd-1_family-527	LTR/Gypsy	RepeatMasker_library_match
rnd-1_family-528	DNA/hAT-Ac	RepeatMasker_library_match
rnd-1_family-529	LTR/Gypsy	RepeatProteinMask
rnd-1_family-53	LTR/Gypsy	RepeatMasker_library_match
rnd-1_family-531	LTR/Copia	RepeatProteinMask
rnd-1_family-532	LTR/Gypsy	RepeatMasker_library_match
rnd-1_family-533	LTR/Gypsy	RepeatMasker_library_match
rnd-1_family-534	Low_complexity	RepeatMasker
rnd-1_family-536	DNA/Harbinger	RepeatMasker_library_match
rnd-1_family-537	SINE	RepeatMasker_library_match
rnd-1_family-538	LTR/Copia	RepeatProteinMask
rnd-1_family-539	LTR/Gypsy	RepeatMasker_library_match
rnd-1_family-54	LTR/Gypsy	RepeatMasker_library_match
rnd-1_family-541	LTR/Copia	RepeatProteinMask
rnd-1_family-544	LTR/Gypsy	RepeatMasker_library_match
rnd-1_family-545	LTR/Copia	RepeatProteinMask
rnd-1_family-546	LTR/Gypsy	RepeatProteinMask
rnd-1_family-547	DNA/hAT-Ac	RepeatMasker_library_match
rnd-1_family-549	Low_complexity	RepeatMasker
rnd-1_family-55	LTR/Gypsy	RepeatMasker_library_match
rnd-1_family-550	LTR/Gypsy	RepeatMasker_library_match
rnd-1_family-551	DNA/PIF-Harbinger	RepeatMasker_library_match
rnd-1_family-552	LTR/Gypsy	RepeatMasker_library_match
rnd-1_family-553	LTR/Gypsy	RepeatMasker_library_match
rnd-1_family-557	LTR/Gypsy	RepeatProteinMask
rnd-1_family-558	LTR/Gypsy	RepeatMasker_library_match
rnd-1_family-559	DNA	RepeatMasker_library_match
rnd-1_family-56	LTR/Gypsy	RepeatMasker_library_match
rnd-1_family-560	DNA/Harbinger	RepeatMasker_library_match
rnd-1_family-561	LTR/Copia	RepeatProteinMask
rnd-1_family-562	LINE/L1	RepeatProteinMask
rnd-1_family-563	LTR/Gypsy	RepeatMasker_library_match
rnd-1_family-565	LTR/Copia	RepeatProteinMask
rnd-1_family-566	LTR/Gypsy	RepeatMasker_library_match
rnd-1_family-567	LTR/Gypsy	RepeatMasker_library_match
rnd-1_family-568	LTR/Gypsy	RepeatMasker_library_match
rnd-1_family-569	LINE/L1	RepeatProteinMask
rnd-1_family-57	LTR/Gypsy	RepeatMasker_library_match
rnd-1_family-570	DNA/CMC-EnSpm	RepeatMasker_library_match
rnd-1_family-571	LTR/Copia	RepeatProteinMask
rnd-1_family-573	LTR/Gypsy	RepeatProteinMask
rnd-1_family-574	DNA/hAT-Ac	RepeatMasker_library_match
rnd-1_family-58	LTR/Gypsy	RepeatMasker_library_match
rnd-1_family-581	LTR/Gypsy	RepeatMasker_library_match
rnd-1_family-582	LTR/Gypsy	RepeatMasker_library_match
rnd-1_family-584	LTR/Copia	RepeatProteinMask
rnd-1_family-585	LTR/Copia	RepeatProteinMask
rnd-1_family-586	LTR/Gypsy	RepeatMasker_library_match
rnd-1_family-59	LTR/Gypsy	RepeatMasker_library_match
rnd-1_family-590	LTR/Gypsy	RepeatMasker_library_match
rnd-1_family-591	Simple_repeat	RepeatMasker
rnd-1_family-593	LTR/Gypsy	RepeatProteinMask
rnd-1_family-595	LTR/Gypsy	RepeatMasker_library_match
rnd-1_family-596	LTR/Gypsy	RepeatMasker_library_match
rnd-1_family-597	LTR/Gypsy	RepeatMasker_library_match
rnd-1_family-598	DNA	RepeatMasker_library_match
rnd-1_family-6	LTR/Gypsy	RepeatProteinMask
rnd-1_family-60	LTR/Gypsy	RepeatMasker_library_match
rnd-1_family-600	LTR/Copia	RepeatMasker_library_match
rnd-1_family-602	DNA	RepeatMasker_library_match
rnd-1_family-603	LTR/Copia	RepeatProteinMask
rnd-1_family-604	LTR/Gypsy	RepeatMasker_library_match
rnd-1_family-605	LTR/Gypsy	RepeatMasker_library_match
rnd-1_family-606	LTR/Gypsy	RepeatMasker_library_match
rnd-1_family-607	LINE/RTE-BovB	RepeatProteinMask
rnd-1_family-608	LTR/Gypsy	RepeatMasker_library_match
rnd-1_family-609	SINE/tRNA	RepeatMasker_library_match
rnd-1_family-61	LTR/Gypsy	RepeatProteinMask
rnd-1_family-610	LTR/Gypsy	RepeatMasker_library_match
rnd-1_family-612	LTR/Gypsy	RepeatMasker_library_match
rnd-1_family-613	LTR/Gypsy	RepeatMasker_library_match
rnd-1_family-615	LTR/Copia	RepeatMasker_library_match
rnd-1_family-616	DNA/CMC-EnSpm	RepeatMasker_library_match
rnd-1_family-617	LTR/Copia	RepeatProteinMask
rnd-1_family-618	LTR/Gypsy	RepeatMasker_library_match
rnd-1_family-62	LTR/Gypsy	RepeatMasker_library_match
rnd-1_family-620	Simple_repeat	RepeatMasker
rnd-1_family-621	LTR/Gypsy	RepeatMasker_library_match
rnd-1_family-622	DNA/hAT-Tip100	RepeatMasker_library_match
rnd-1_family-624	Simple_repeat	RepeatMasker
rnd-1_family-626	LTR/Gypsy	RepeatMasker_library_match
rnd-1_family-628	LTR/Gypsy	RepeatMasker_library_match
rnd-1_family-629	DNA/Harbinger	RepeatMasker_library_match
rnd-1_family-63	LTR/Gypsy	RepeatMasker_library_match
rnd-1_family-630	LTR/Gypsy	RepeatMasker_library_match
rnd-1_family-631	DNA/Harbinger	RepeatMasker_library_match
rnd-1_family-634	LTR/Gypsy	RepeatMasker_library_match
rnd-1_family-635	LTR/Caulimovirus	RepeatMasker_library_match
rnd-1_family-636	LTR/Copia	RepeatProteinMask
rnd-1_family-638	LTR/Gypsy	RepeatMasker_library_match
rnd-1_family-639	LTR/Gypsy	RepeatProteinMask
rnd-1_family-64	LTR/Gypsy	RepeatMasker_library_match
rnd-1_family-640	LTR/Copia	RepeatMasker_library_match
rnd-1_family-642	LTR/Copia	RepeatProteinMask
rnd-1_family-645	LINE/RTE-BovB	RepeatProteinMask
rnd-1_family-647	LTR/Caulimovirus	RepeatMasker_library_match
rnd-1_family-648	LTR/Gypsy	RepeatMasker_library_match
rnd-1_family-65	LTR/Gypsy	RepeatMasker_library_match
rnd-1_family-651	LTR/Gypsy	RepeatProteinMask
rnd-1_family-652	LTR/Gypsy	RepeatMasker_library_match
rnd-1_family-654	LTR/Gypsy	RepeatMasker_library_match
rnd-1_family-655	DNA/PIF-Harbinger	RepeatMasker_library_match
rnd-1_family-656	LTR/Copia	RepeatProteinMask
rnd-1_family-657	LTR/Gypsy	RepeatMasker_library_match
rnd-1_family-66	Simple_repeat	RepeatMasker
rnd-1_family-660	LTR/Gypsy	RepeatProteinMask
rnd-1_family-661	LINE/L1	RepeatProteinMask
rnd-1_family-664	Simple_and_Low_complexity	RepeatMasker
rnd-1_family-665	LTR/Gypsy	RepeatMasker_library_match
rnd-1_family-666	DNA/MULE-MuDR	RepeatMasker_library_match
rnd-1_family-667	Retroposon	RepeatMasker_library_match
rnd-1_family-669	LTR/Copia	RepeatMasker_library_match
rnd-1_family-67	LTR/Gypsy	RepeatMasker_library_match
rnd-1_family-670	LTR/Caulimovirus	RepeatMasker_library_match
rnd-1_family-672	LTR/Gypsy	RepeatMasker_library_match
rnd-1_family-673	LTR/Gypsy	RepeatMasker_library_match
rnd-1_family-674	LTR/Gypsy	RepeatMasker_library_match
rnd-1_family-675	LTR/Gypsy	RepeatMasker_library_match
rnd-1_family-678	LTR/Gypsy	RepeatProteinMask
rnd-1_family-68	LTR/Gypsy	RepeatMasker_library_match
rnd-1_family-680	DNA/TcMar-Stowaway	RepeatMasker_library_match
rnd-1_family-681	LTR/Copia	RepeatMasker_library_match
rnd-1_family-682	LTR/Caulimovirus	RepeatMasker_library_match
rnd-1_family-683	DNA/Harbinger	RepeatMasker_library_match
rnd-1_family-684	LTR/Caulimovirus	RepeatMasker_library_match
rnd-1_family-685	LTR/Caulimovirus	RepeatMasker_library_match
rnd-1_family-687	LTR/Gypsy	RepeatProteinMask
rnd-1_family-688	LTR/Gypsy	RepeatMasker_library_match
rnd-1_family-689	LTR/Gypsy	RepeatMasker_library_match
rnd-1_family-69	LTR/Gypsy	RepeatMasker_library_match
rnd-1_family-690	LTR/Copia	RepeatMasker_library_match
rnd-1_family-691	DNA/MULE-MuDR	RepeatMasker_library_match
rnd-1_family-692	LTR/Copia	RepeatMasker_library_match
rnd-1_family-693	LTR/Gypsy	RepeatMasker_library_match
rnd-1_family-694	DNA	RepeatMasker_library_match
rnd-1_family-696	LTR/Copia	RepeatMasker_library_match
rnd-1_family-697	LTR/Gypsy	RepeatMasker_library_match
rnd-1_family-699	LTR/Gypsy	RepeatMasker_library_match
rnd-1_family-7	LTR/Gypsy	RepeatMasker_library_match
rnd-1_family-70	LTR/Gypsy	RepeatMasker_library_match
rnd-1_family-701	LTR/Gypsy	RepeatProteinMask
rnd-1_family-703	LTR/Caulimovirus	RepeatMasker_library_match
rnd-1_family-706	DNA/hAT-Ac	RepeatMasker_library_match
rnd-1_family-707	LTR/Copia	RepeatMasker_library_match
rnd-1_family-708	DNA/hAT-Ac	RepeatProteinMask
rnd-1_family-709	LTR/Copia	RepeatProteinMask
rnd-1_family-71	LTR/Gypsy	RepeatProteinMask
rnd-1_family-710	LTR/Gypsy	RepeatProteinMask
rnd-1_family-713	LTR/Gypsy	RepeatMasker_library_match
rnd-1_family-714	LTR/Gypsy	RepeatMasker_library_match
rnd-1_family-715	LTR/Gypsy	RepeatMasker_library_match
rnd-1_family-716	Simple_repeat	RepeatMasker
rnd-1_family-717	LTR/Gypsy	RepeatMasker_library_match
rnd-1_family-718	LTR/Gypsy	RepeatMasker_library_match
rnd-1_family-719	DNA/MULE-MuDR	RepeatMasker_library_match
rnd-1_family-72	LTR/Gypsy	RepeatMasker_library_match
rnd-1_family-720	Simple_repeat	RepeatMasker
rnd-1_family-721	LTR/Gypsy	RepeatMasker_library_match
rnd-1_family-722	LTR/Copia	RepeatProteinMask
rnd-1_family-723	DNA	RepeatMasker_library_match
rnd-1_family-725	LTR/Copia	RepeatMasker_library_match
rnd-1_family-726	LTR/Copia	RepeatProteinMask
rnd-1_family-727	Simple_repeat	RepeatMasker
rnd-1_family-729	LTR/Copia	RepeatProteinMask
rnd-1_family-73	LTR/Gypsy	RepeatMasker_library_match
rnd-1_family-730	DNA/TcMar-Stowaway	RepeatMasker_library_match
rnd-1_family-731	LTR/Copia	RepeatMasker_library_match
rnd-1_family-732	LTR/Gypsy	RepeatMasker_library_match
rnd-1_family-733	LTR/Gypsy	RepeatMasker_library_match
rnd-1_family-734	LTR/Gypsy	RepeatMasker_library_match
rnd-1_family-735	LTR/Gypsy	RepeatMasker_library_match
rnd-1_family-736	LTR/Gypsy	RepeatMasker_library_match
rnd-1_family-738	LTR/Copia	RepeatMasker_library_match
rnd-1_family-74	LTR/Gypsy	RepeatMasker_library_match
rnd-1_family-740	Simple_repeat	RepeatMasker
rnd-1_family-741	DNA/PIF-Harbinger	RepeatMasker_library_match
rnd-1_family-743	LTR/Gypsy	RepeatMasker_library_match
rnd-1_family-746	LTR/Gypsy	RepeatMasker_library_match
rnd-1_family-747	LINE/L1	RepeatMasker_library_match
rnd-1_family-748	LTR/Copia	RepeatMasker_library_match
rnd-1_family-749	LTR/Gypsy	RepeatProteinMask
rnd-1_family-75	LTR/Gypsy	RepeatProteinMask
rnd-1_family-751	LTR/Gypsy	RepeatMasker_library_match
rnd-1_family-752	LINE/L1	RepeatMasker_library_match
rnd-1_family-754	LTR/Copia	RepeatProteinMask
rnd-1_family-755	LINE/L1	RepeatMasker_library_match
rnd-1_family-756	LTR/Copia	RepeatMasker_library_match
rnd-1_family-757	LTR/Gypsy	RepeatProteinMask
rnd-1_family-758	LTR/Caulimovirus	RepeatMasker_library_match
rnd-1_family-76	LTR/Gypsy	RepeatMasker_library_match
rnd-1_family-763	DNA/MULE-MuDR	RepeatMasker_library_match
rnd-1_family-764	LTR/Gypsy	RepeatMasker_library_match
rnd-1_family-766	LTR/Copia	RepeatMasker_library_match
rnd-1_family-767	LTR/Gypsy	RepeatMasker_library_match
rnd-1_family-768	DNA/TcMar-Pogo	RepeatProteinMask
rnd-1_family-769	LTR/Gypsy	RepeatProteinMask
rnd-1_family-77	LTR/Gypsy	RepeatMasker_library_match
rnd-1_family-770	LTR/Gypsy	RepeatMasker_library_match
rnd-1_family-774	LTR/Copia	RepeatProteinMask
rnd-1_family-775	LTR/Gypsy	RepeatMasker_library_match
rnd-1_family-776	DNA/hAT-Ac	RepeatProteinMask
rnd-1_family-777	LTR/Copia	RepeatProteinMask
rnd-1_family-778	LTR/Gypsy	RepeatProteinMask
rnd-1_family-78	LTR/Gypsy	RepeatMasker_library_match
rnd-1_family-780	LTR/Copia	RepeatProteinMask
rnd-1_family-781	LTR/Gypsy	RepeatMasker_library_match
rnd-1_family-782	LTR/Gypsy	RepeatProteinMask
rnd-1_family-783	DNA/CMC-EnSpm	RepeatMasker_library_match
rnd-1_family-784	LTR/Gypsy	RepeatMasker_library_match
rnd-1_family-785	LTR/Gypsy	RepeatMasker_library_match
rnd-1_family-787	DNA/CMC-EnSpm	RepeatMasker_library_match
rnd-1_family-788	DNA/hAT-Ac	RepeatProteinMask
rnd-1_family-789	LTR/Gypsy	RepeatProteinMask
rnd-1_family-79	LTR/Gypsy	RepeatMasker_library_match
rnd-1_family-791	LTR/Copia	RepeatProteinMask
rnd-1_family-792	LTR/Gypsy	RepeatProteinMask
rnd-1_family-793	LTR/Gypsy	RepeatMasker_library_match
rnd-1_family-794	LTR/Caulimovirus	RepeatMasker_library_match
rnd-1_family-795	LTR/Gypsy	RepeatProteinMask
rnd-1_family-796	DNA/hAT-Tag1	RepeatMasker_library_match
rnd-1_family-797	Simple_repeat	RepeatMasker
rnd-1_family-798	LTR/Gypsy	RepeatProteinMask
rnd-1_family-8	LTR/Gypsy	RepeatProteinMask
rnd-1_family-80	LTR/Gypsy	RepeatProteinMask
rnd-1_family-805	LTR/Copia	RepeatProteinMask
rnd-1_family-808	LTR/Gypsy	RepeatMasker_library_match
rnd-1_family-81	LTR/Gypsy	RepeatProteinMask
rnd-1_family-811	LTR/Gypsy	RepeatMasker_library_match
rnd-1_family-813	LTR/Gypsy	RepeatMasker_library_match
rnd-1_family-815	LTR/Copia	RepeatProteinMask
rnd-1_family-816	DNA/hAT-Tip100	RepeatMasker_library_match
rnd-1_family-818	LTR/Copia	RepeatProteinMask
rnd-1_family-82	Retroposon	RepeatMasker_library_match
rnd-1_family-821	LTR/Gypsy	RepeatMasker_library_match
rnd-1_family-822	DNA/TcMar-Pogo	RepeatProteinMask
rnd-1_family-823	LTR/Gypsy	RepeatMasker_library_match
rnd-1_family-824	LTR/Gypsy	RepeatMasker_library_match
rnd-1_family-826	LTR/Gypsy	RepeatMasker_library_match
rnd-1_family-828	LTR/Gypsy	RepeatProteinMask
rnd-1_family-829	LTR/Gypsy	RepeatProteinMask
rnd-1_family-83	LTR/Gypsy	RepeatMasker_library_match
rnd-1_family-831	LTR/Caulimovirus	RepeatMasker_library_match
rnd-1_family-832	LINE/L1	RepeatProteinMask
rnd-1_family-834	LTR/Gypsy	RepeatMasker_library_match
rnd-1_family-835	LTR/Caulimovirus	RepeatMasker_library_match
rnd-1_family-838	LINE/L1	RepeatMasker_library_match
rnd-1_family-839	LTR/Gypsy	RepeatProteinMask
rnd-1_family-84	LTR/Gypsy	RepeatMasker_library_match
rnd-1_family-840	LTR/Caulimovirus	RepeatMasker_library_match
rnd-1_family-841	LTR/Gypsy	RepeatMasker_library_match
rnd-1_family-842	LTR/Copia	RepeatProteinMask
rnd-1_family-844	LTR/Gypsy	RepeatMasker_library_match
rnd-1_family-845	Retroposon	RepeatMasker_library_match
rnd-1_family-846	LTR/Gypsy	RepeatProteinMask
rnd-1_family-847	LTR/Gypsy	RepeatMasker_library_match
rnd-1_family-848	LTR/Copia	RepeatProteinMask
rnd-1_family-85	LTR/Gypsy	RepeatMasker_library_match
rnd-1_family-851	DNA	RepeatMasker_library_match
rnd-1_family-853	DNA/CMC-EnSpm	RepeatMasker_library_match
rnd-1_family-856	DNA/CMC-EnSpm	RepeatMasker_library_match
rnd-1_family-860	DNA/CMC-EnSpm	RepeatMasker_library_match
rnd-1_family-862	LTR/Gypsy	RepeatMasker_library_match
rnd-1_family-87	LTR/Gypsy	RepeatMasker_library_match
rnd-1_family-871	LTR/Gypsy	RepeatProteinMask
rnd-1_family-872	LTR/Gypsy	RepeatProteinMask
rnd-1_family-873	LTR/Gypsy	RepeatMasker_library_match
rnd-1_family-874	DNA	RepeatMasker_library_match
rnd-1_family-877	Simple_repeat	RepeatMasker
rnd-1_family-879	LTR/Gypsy	RepeatMasker_library_match
rnd-1_family-88	Retroposon	RepeatMasker_library_match
rnd-1_family-880	DNA/CMC-En-Spm	RepeatProteinMask
rnd-1_family-881	LTR/Caulimovirus	RepeatMasker_library_match
rnd-1_family-883	DNA/hAT-Tag1	RepeatMasker_library_match
rnd-1_family-885	Simple_repeat	RepeatMasker
rnd-1_family-888	LTR/Gypsy	RepeatProteinMask
rnd-1_family-889	DNA/CMC-En-Spm	RepeatProteinMask
rnd-1_family-891	LTR/Gypsy	RepeatMasker_library_match
rnd-1_family-892	LINE/L1	RepeatProteinMask
rnd-1_family-894	LTR/Gypsy	RepeatMasker_library_match
rnd-1_family-895	LTR/Copia	RepeatProteinMask
rnd-1_family-896	LTR/Copia	RepeatMasker_library_match
rnd-1_family-897	LTR/Caulimovirus	RepeatMasker_library_match
rnd-1_family-898	DNA	RepeatMasker_library_match
rnd-1_family-899	Simple_repeat	RepeatMasker
rnd-1_family-9	LTR/Gypsy	RepeatMasker_library_match
rnd-1_family-90	LTR/Gypsy	RepeatMasker_library_match
rnd-1_family-900	LTR/Gypsy	RepeatMasker_library_match
rnd-1_family-906	LTR/Copia	RepeatProteinMask
rnd-1_family-907	DNA/hAT-Tip100	RepeatMasker_library_match
rnd-1_family-908	LTR/Gypsy	RepeatProteinMask
rnd-1_family-909	LTR/Gypsy	RepeatMasker_library_match
rnd-1_family-91	LTR/Gypsy	RepeatMasker_library_match
rnd-1_family-910	LTR/Gypsy	RepeatMasker_library_match
rnd-1_family-911	LTR/Gypsy	RepeatProteinMask
rnd-1_family-914	LTR/Caulimovirus	RepeatMasker_library_match
rnd-1_family-917	LTR/Copia	RepeatProteinMask
rnd-1_family-92	LTR/Gypsy	RepeatProteinMask
rnd-1_family-921	DNA	RepeatMasker_library_match
rnd-1_family-922	LTR/Gypsy	RepeatMasker_library_match
rnd-1_family-924	LTR/Copia	RepeatMasker_library_match
rnd-1_family-926	Simple_repeat	RepeatMasker
rnd-1_family-929	LTR/Gypsy	RepeatMasker_library_match
rnd-1_family-93	LTR/Gypsy	RepeatMasker_library_match
rnd-1_family-930	Simple_repeat	RepeatMasker
rnd-1_family-931	DNA/CMC-EnSpm	RepeatMasker_library_match
rnd-1_family-932	Simple_repeat	RepeatMasker
rnd-1_family-938	DNA/MULE-MuDR	RepeatMasker_library_match
rnd-1_family-939	LTR/Copia	RepeatProteinMask
rnd-1_family-94	LTR/Gypsy	RepeatMasker_library_match
rnd-1_family-940	LTR/Gypsy	RepeatProteinMask
rnd-1_family-941	LTR/Gypsy	RepeatMasker_library_match
rnd-1_family-942	LTR/Gypsy	RepeatProteinMask
rnd-1_family-944	Simple_repeat	RepeatMasker
rnd-1_family-945	LINE/L1	RepeatProteinMask
rnd-1_family-946	LTR/Gypsy	RepeatMasker_library_match
rnd-1_family-947	DNA	RepeatMasker_library_match
rnd-1_family-95	LTR/Gypsy	RepeatMasker_library_match
rnd-1_family-950	DNA/Harbinger	RepeatMasker_library_match
rnd-1_family-951	LTR/Gypsy	RepeatMasker_library_match
rnd-1_family-952	Simple_repeat	RepeatMasker
rnd-1_family-953	DNA/PIF-Harbinger	RepeatMasker_library_match
rnd-1_family-955	LTR/Gypsy	RepeatMasker_library_match
rnd-1_family-957	LTR/Gypsy	RepeatProteinMask
rnd-1_family-958	LTR/Gypsy	RepeatMasker_library_match
rnd-1_family-96	LTR/Gypsy	RepeatMasker_library_match
rnd-1_family-963	LTR/Gypsy	RepeatProteinMask
rnd-1_family-968	LTR/Gypsy	RepeatMasker_library_match
rnd-1_family-969	LTR/Gypsy	RepeatMasker_library_match
rnd-1_family-972	LTR/Gypsy	RepeatMasker_library_match
rnd-1_family-974	LTR/Copia	RepeatMasker_library_match
rnd-1_family-976	DNA/hAT-Ac	RepeatProteinMask
rnd-1_family-978	LTR/Copia	RepeatMasker_library_match
rnd-1_family-979	LTR/Copia	RepeatMasker_library_match
rnd-1_family-98	LTR/Gypsy	RepeatMasker_library_match
rnd-1_family-980	DNA/CMC-EnSpm	RepeatMasker_library_match
rnd-1_family-981	LTR/Gypsy	RepeatProteinMask
rnd-1_family-983	DNA/CMC-EnSpm	RepeatMasker_library_match
rnd-1_family-984	LTR/Gypsy	RepeatMasker_library_match
rnd-1_family-986	LTR/Gypsy	RepeatProteinMask
rnd-1_family-988	Satellite	RepeatMasker_library_match
rnd-1_family-989	LTR/Gypsy	RepeatMasker_library_match
rnd-1_family-99	DNA/hAT-Tip100	RepeatMasker_library_match
rnd-1_family-991	LINE/L1	RepeatMasker_library_match
rnd-1_family-993	Simple_repeat	RepeatMasker
rnd-1_family-995	DNA/CMC-En-Spm	RepeatProteinMask
rnd-1_family-997	DNA/CMC-EnSpm	RepeatMasker_library_match
rnd-1_family-999	LTR/Copia	RepeatProteinMask
rnd-2_family-202	LTR/Gypsy	RepeatProteinMask
rnd-3_family-142	DNA	RepeatMasker_library_match
rnd-3_family-191	Simple_repeat	RepeatMasker
rnd-3_family-20	Simple_repeat	RepeatMasker
rnd-3_family-215	Satellite	RepeatMasker_library_match
rnd-3_family-302	Simple_repeat	RepeatMasker
rnd-3_family-792	DNA/MULE-MuDR	RepeatMasker_library_match
rnd-3_family-92	LTR/Caulimovirus	RepeatMasker_library_match
rnd-3_family-94	LTR/Gypsy	RepeatProteinMask
rnd-4_family-1131	DNA/hAT-Tip100	RepeatMasker_library_match
rnd-4_family-1178	DNA/CMC-EnSpm	RepeatMasker_library_match
rnd-4_family-1314	Simple_repeat	RepeatMasker
rnd-4_family-134	DNA/CMC-EnSpm	RepeatMasker_library_match
rnd-4_family-1354	Simple_repeat	RepeatMasker
rnd-4_family-1356	Low_complexity	RepeatMasker
rnd-4_family-1480	DNA/Harbinger	RepeatMasker_library_match
rnd-4_family-149	DNA	RepeatMasker_library_match
rnd-4_family-153	Simple_repeat	RepeatMasker
rnd-4_family-154	Simple_repeat	RepeatMasker
rnd-4_family-1577	Simple_repeat	RepeatMasker
rnd-4_family-160	DNA	RepeatMasker_library_match
rnd-4_family-169	DNA	RepeatMasker_library_match
rnd-4_family-1959	Simple_repeat	RepeatMasker
rnd-4_family-213	DNA/hAT-Tip100	RepeatProteinMask
rnd-4_family-235	Simple_repeat	RepeatMasker
rnd-4_family-238	Simple_repeat	RepeatMasker
rnd-4_family-258	Low_complexity	RepeatMasker
rnd-4_family-2721	DNA/hAT-Tag1?	RepeatMasker_library_match
rnd-4_family-284	LTR/Copia	RepeatMasker_library_match
rnd-4_family-3271	LTR/Gypsy	RepeatMasker_library_match
rnd-4_family-328	Retroposon	RepeatMasker_library_match
rnd-4_family-366	LINE/L1	RepeatProteinMask
rnd-4_family-42	LINE/L1	RepeatProteinMask
rnd-4_family-438	LTR/Gypsy	RepeatProteinMask
rnd-4_family-439	LTR/Gypsy	RepeatProteinMask
rnd-4_family-46	DNA/Harbinger	RepeatMasker_library_match
rnd-4_family-469	LINE/L1	RepeatProteinMask
rnd-4_family-512	SINE/tRNA	RepeatMasker_library_match
rnd-4_family-59	LTR/Copia	RepeatProteinMask
rnd-4_family-652	Simple_and_Low_complexity	RepeatMasker
rnd-4_family-659	LTR/Gypsy	RepeatMasker_library_match
rnd-4_family-7	Simple_repeat	RepeatMasker
rnd-4_family-80	LINE/L1	RepeatProteinMask
rnd-4_family-895	DNA/TcMar-Stowaway	RepeatMasker_library_match
rnd-4_family-964	Simple_repeat	RepeatMasker
rnd-4_family-971	Low_complexity	RepeatMasker
rnd-5_family-1	Simple_repeat	RepeatMasker
rnd-5_family-100	LTR/Copia	RepeatProteinMask
rnd-5_family-102	LTR/Copia	RepeatMasker_library_match
rnd-5_family-1020	Simple_repeat	RepeatMasker
rnd-5_family-1032	LTR/Copia	RepeatProteinMask
rnd-5_family-1037	Low_complexity	RepeatMasker
rnd-5_family-1115	LINE/L1	RepeatProteinMask
rnd-5_family-1123	LTR/Caulimovirus	RepeatMasker_library_match
rnd-5_family-1148	LTR/Gypsy	RepeatMasker_library_match
rnd-5_family-115	Simple_and_Low_complexity	RepeatMasker
rnd-5_family-1150	LTR/Gypsy	RepeatMasker_library_match
rnd-5_family-1151	LTR/Gypsy	RepeatMasker_library_match
rnd-5_family-1156	DNA/CMC-EnSpm	RepeatMasker_library_match
rnd-5_family-117	LTR/Copia	RepeatProteinMask
rnd-5_family-1211	Simple_repeat	RepeatMasker
rnd-5_family-1224	LTR/Gypsy	RepeatMasker_library_match
rnd-5_family-1264	LTR/Copia	RepeatProteinMask
rnd-5_family-1271	Low_complexity	RepeatMasker
rnd-5_family-1285	LINE/L1	RepeatProteinMask
rnd-5_family-1363	Simple_repeat	RepeatMasker
rnd-5_family-1367	LTR/Copia	RepeatMasker_library_match
rnd-5_family-1368	LTR/Copia	RepeatMasker_library_match
rnd-5_family-1423	DNA/hAT-Ac	RepeatProteinMask
rnd-5_family-1428	Low_complexity	RepeatMasker
rnd-5_family-1431	Low_complexity	RepeatMasker
rnd-5_family-1488	Low_complexity	RepeatMasker
rnd-5_family-1502	LTR/Copia	RepeatMasker_library_match
rnd-5_family-1508	LTR/Copia	RepeatProteinMask
rnd-5_family-1535	Low_complexity	RepeatMasker
rnd-5_family-1548	Simple_repeat	RepeatMasker
rnd-5_family-1585	LINE/L1	RepeatProteinMask
rnd-5_family-1686	DNA	RepeatMasker_library_match
rnd-5_family-1690	Low_complexity	RepeatMasker
rnd-5_family-1710	LINE/L1	RepeatProteinMask
rnd-5_family-1732	Simple_repeat	RepeatMasker
rnd-5_family-1737	LTR/Gypsy	RepeatProteinMask
rnd-5_family-1747	LTR/Gypsy	RepeatProteinMask
rnd-5_family-175	LTR/Copia	RepeatProteinMask
rnd-5_family-1769	LTR/Copia	RepeatProteinMask
rnd-5_family-1776	DNA/hAT-Tag1?	RepeatMasker_library_match
rnd-5_family-183	LTR/Gypsy	RepeatProteinMask
rnd-5_family-1869	DNA/Harbinger	RepeatMasker_library_match
rnd-5_family-1870	Simple_repeat	RepeatMasker
rnd-5_family-19	DNA/CMC-EnSpm	RepeatMasker_library_match
rnd-5_family-1905	Simple_repeat	RepeatMasker
rnd-5_family-197	Low_complexity	RepeatMasker
rnd-5_family-200	Simple_repeat	RepeatMasker
rnd-5_family-201	LINE/L1	RepeatProteinMask
rnd-5_family-2026	LTR/Copia	RepeatProteinMask
rnd-5_family-2092	DNA/TcMar-Pogo	RepeatProteinMask
rnd-5_family-2105	DNA/hAT-Tip100	RepeatMasker_library_match
rnd-5_family-212	DNA/Harbinger	RepeatMasker_library_match
rnd-5_family-2138	LTR/Gypsy	RepeatMasker_library_match
rnd-5_family-2150	LTR/Copia	RepeatProteinMask
rnd-5_family-2193	Simple_repeat	RepeatMasker
rnd-5_family-2202	LTR/Copia	RepeatProteinMask
rnd-5_family-2208	LINE/L1	RepeatProteinMask
rnd-5_family-221	LTR/Gypsy	RepeatMasker_library_match
rnd-5_family-2239	Low_complexity	RepeatMasker
rnd-5_family-2280	Low_complexity	RepeatMasker
rnd-5_family-2285	Simple_repeat	RepeatMasker
rnd-5_family-2290	DNA/CMC-EnSpm	RepeatMasker_library_match
rnd-5_family-2304	Low_complexity	RepeatMasker
rnd-5_family-231	Simple_repeat	RepeatMasker
rnd-5_family-2344	LTR/Gypsy	RepeatMasker_library_match
rnd-5_family-2406	LTR/Gypsy	RepeatProteinMask
rnd-5_family-2440	Simple_and_Low_complexity	RepeatMasker
rnd-5_family-2470	LTR/Gypsy	RepeatProteinMask
rnd-5_family-2491	LTR/Copia	RepeatProteinMask
rnd-5_family-2493	LINE/RTE-BovB	RepeatProteinMask
rnd-5_family-2510	LTR/Gypsy	RepeatProteinMask
rnd-5_family-2526	DNA/CMC-En-Spm	RepeatProteinMask
rnd-5_family-2538	Low_complexity	RepeatMasker
rnd-5_family-2539	DNA/hAT-Tip100	RepeatMasker_library_match
rnd-5_family-257	Simple_repeat	RepeatMasker
rnd-5_family-2616	Simple_repeat	RepeatMasker
rnd-5_family-2652	LTR/Gypsy	RepeatMasker_library_match
rnd-5_family-2661	LTR/Gypsy	RepeatMasker_library_match
rnd-5_family-2665	Low_complexity	RepeatMasker
rnd-5_family-2674	Simple_repeat	RepeatMasker
rnd-5_family-2763	DNA/hAT-Ac	RepeatMasker_library_match
rnd-5_family-2790	DNA	RepeatMasker_library_match
rnd-5_family-2847	DNA/hAT-Tip100	RepeatProteinMask
rnd-5_family-2852	Simple_repeat	RepeatMasker
rnd-5_family-2867	LTR/Gypsy	RepeatMasker_library_match
rnd-5_family-288	LTR/Copia	RepeatProteinMask
rnd-5_family-290	Simple_repeat	RepeatMasker
rnd-5_family-2909	rRNA	RepeatMasker_library_match
rnd-5_family-293	LTR/Gypsy	RepeatProteinMask
rnd-5_family-2945	DNA	RepeatMasker_library_match
rnd-5_family-2959	LTR/Copia	RepeatProteinMask
rnd-5_family-3000	Low_complexity	RepeatMasker
rnd-5_family-307	Simple_repeat	RepeatMasker
rnd-5_family-3088	LTR/Copia	RepeatMasker_library_match
rnd-5_family-3162	LINE/RTE-BovB	RepeatProteinMask
rnd-5_family-325	LINE/RTE-BovB	RepeatProteinMask
rnd-5_family-3269	Simple_repeat	RepeatMasker
rnd-5_family-329	LINE/L1	RepeatMasker_library_match
rnd-5_family-3299	DNA/MULE-MuDR	RepeatProteinMask
rnd-5_family-330	LINE/L1	RepeatProteinMask
rnd-5_family-3315	DNA/PIF-Harbinger	RepeatMasker_library_match
rnd-5_family-332	LINE/L1	RepeatProteinMask
rnd-5_family-3320	LTR/Gypsy	RepeatProteinMask
rnd-5_family-3373	LTR/Copia	RepeatProteinMask
rnd-5_family-3437	LTR/Copia	RepeatProteinMask
rnd-5_family-3460	LTR/Gypsy	RepeatMasker_library_match
rnd-5_family-3468	LTR/Gypsy	RepeatMasker_library_match
rnd-5_family-3469	LTR/Gypsy	RepeatMasker_library_match
rnd-5_family-3494	LTR/Copia	RepeatProteinMask
rnd-5_family-3528	DNA/CMC-EnSpm	RepeatMasker_library_match
rnd-5_family-356	LTR/Copia	RepeatProteinMask
rnd-5_family-3583	LTR/Gypsy	RepeatMasker_library_match
rnd-5_family-3599	LTR/Gypsy	RepeatMasker_library_match
rnd-5_family-3607	DNA/MULE-MuDR	RepeatProteinMask
rnd-5_family-362	LTR/Copia	RepeatProteinMask
rnd-5_family-364	Simple_repeat	RepeatMasker
rnd-5_family-365	LTR/Copia	RepeatProteinMask
rnd-5_family-3694	rRNA	RepeatMasker
rnd-5_family-3697	LINE/L1	RepeatProteinMask
rnd-5_family-3762	LTR/Copia	RepeatProteinMask
rnd-5_family-3818	Simple_repeat	RepeatMasker
rnd-5_family-3932	DNA/CMC-EnSpm	RepeatMasker_library_match
rnd-5_family-404	LTR/Copia	RepeatProteinMask
rnd-5_family-4053	Low_complexity	RepeatMasker
rnd-5_family-4120	snRNA	RepeatMasker_library_match
rnd-5_family-4168	Simple_and_Low_complexity	RepeatMasker
rnd-5_family-4169	Satellite	RepeatMasker_library_match
rnd-5_family-42	LINE/L1	RepeatMasker_library_match
rnd-5_family-4346	LTR/Copia	RepeatMasker_library_match
rnd-5_family-4359	LTR/Gypsy	RepeatProteinMask
rnd-5_family-4385	LTR/Gypsy	RepeatProteinMask
rnd-5_family-44	DNA	RepeatMasker_library_match
rnd-5_family-4425	Simple_repeat	RepeatMasker
rnd-5_family-444	rRNA	RepeatMasker
rnd-5_family-4668	LINE/L1	RepeatMasker_library_match
rnd-5_family-4670	Simple_repeat	RepeatMasker
rnd-5_family-48	LTR/Gypsy	RepeatMasker_library_match
rnd-5_family-4936	Low_complexity	RepeatMasker
rnd-5_family-520	DNA/PIF-Harbinger	RepeatMasker_library_match
rnd-5_family-5229	Simple_repeat	RepeatMasker
rnd-5_family-523	DNA/PIF-Harbinger	RepeatMasker_library_match
rnd-5_family-5241	DNA/hAT-Ac	RepeatMasker_library_match
rnd-5_family-5338	Simple_repeat	RepeatMasker
rnd-5_family-5531	LTR/Gypsy	RepeatProteinMask
rnd-5_family-5565	LTR/Gypsy	RepeatProteinMask
rnd-5_family-5589	LINE/L1	RepeatMasker_library_match
rnd-5_family-5618	DNA/Harbinger	RepeatMasker_library_match
rnd-5_family-564	Simple_and_Low_complexity	RepeatMasker
rnd-5_family-5676	LINE/L1	RepeatProteinMask
rnd-5_family-5682	Simple_and_Low_complexity	RepeatMasker
rnd-5_family-5716	Low_complexity	RepeatMasker
rnd-5_family-5725	Simple_repeat	RepeatMasker
rnd-5_family-576	LTR/Gypsy	RepeatProteinMask
rnd-5_family-58	LTR/Copia	RepeatMasker_library_match
rnd-5_family-595	DNA/Harbinger	RepeatMasker_library_match
rnd-5_family-6042	DNA/hAT-Tip100	RepeatProteinMask
rnd-5_family-6233	DNA/MULE-MuDR	RepeatProteinMask
rnd-5_family-6380	LTR/Copia	RepeatMasker_library_match
rnd-5_family-668	DNA/CMC-En-Spm	RepeatProteinMask
rnd-5_family-6684	DNA	RepeatMasker_library_match
rnd-5_family-6693	LTR/Gypsy	RepeatMasker_library_match
rnd-5_family-677	Simple_and_Low_complexity	RepeatMasker
rnd-5_family-6857	Simple_repeat	RepeatMasker
rnd-5_family-7	Simple_repeat	RepeatMasker
rnd-5_family-70	DNA/CMC-EnSpm	RepeatMasker_library_match
rnd-5_family-706	LTR/Gypsy	RepeatMasker_library_match
rnd-5_family-707	LTR/Gypsy	RepeatMasker_library_match
rnd-5_family-716	Simple_and_Low_complexity	RepeatMasker
rnd-5_family-717	rRNA	RepeatMasker_library_match
rnd-5_family-754	Simple_repeat	RepeatMasker
rnd-5_family-761	Simple_repeat	RepeatMasker
rnd-5_family-7659	LTR/Gypsy	RepeatProteinMask
rnd-5_family-7831	LTR/Gypsy	RepeatProteinMask
rnd-5_family-797	Simple_repeat	RepeatMasker
rnd-5_family-81	LTR/Gypsy	RepeatMasker_library_match
rnd-5_family-8151	Low_complexity	RepeatMasker
rnd-5_family-8319	DNA/TcMar-Stowaway	RepeatMasker_library_match
rnd-5_family-8326	DNA/hAT-Tip100	RepeatMasker_library_match
rnd-5_family-85	RC/Helitron	RepeatProteinMask
rnd-5_family-8563	Simple_repeat	RepeatMasker
rnd-5_family-901	Simple_repeat	RepeatMasker
rnd-5_family-904	Simple_repeat	RepeatMasker
rnd-5_family-946	LTR/Copia	RepeatProteinMask
rnd-5_family-95	Simple_repeat	RepeatMasker
rnd-5_family-954	Simple_repeat	RepeatMasker
rnd-5_family-955	DNA/CMC-EnSpm	RepeatMasker_library_match
rnd-5_family-956	DNA/CMC-En-Spm	RepeatProteinMask
rnd-5_family-970	SINE/tRNA	RepeatMasker_library_match
rnd-5_family-9717	DNA/TcMar-Pogo	RepeatMasker_library_match
rnd-5_family-978	LTR/Copia	RepeatProteinMask
rnd-5_family-99	LTR/Gypsy	RepeatProteinMask
rnd-5_family-9902	Retroposon	RepeatMasker_library_match
rnd-5_family-999	DNA/TcMar-Stowaway	RepeatMasker_library_match
rnd-6_family-10399	DNA/MULE-MuDR	RepeatMasker_library_match
rnd-6_family-109	LINE/L1	RepeatProteinMask
rnd-6_family-1118	Simple_repeat	RepeatMasker
rnd-6_family-1120	DNA/TcMar-Pogo	RepeatMasker_library_match
rnd-6_family-1164	LTR/Copia	RepeatProteinMask
rnd-6_family-1170	LINE/L1	RepeatProteinMask
rnd-6_family-1174	Low_complexity	RepeatMasker
rnd-6_family-1180	DNA/CMC-EnSpm	RepeatMasker_library_match
rnd-6_family-11885	DNA/MULE-MuDR	RepeatMasker_library_match
rnd-6_family-1196	LTR/Gypsy	RepeatProteinMask
rnd-6_family-1201	Simple_repeat	RepeatMasker
rnd-6_family-121	LTR/Gypsy	RepeatMasker_library_match
rnd-6_family-122	LTR/Gypsy	RepeatMasker_library_match
rnd-6_family-1232	Low_complexity	RepeatMasker
rnd-6_family-1267	LINE/L1	RepeatMasker_library_match
rnd-6_family-1269	Simple_repeat	RepeatMasker
rnd-6_family-129	LTR/Gypsy	RepeatProteinMask
rnd-6_family-13	LTR/Gypsy	RepeatProteinMask
rnd-6_family-1307	Simple_repeat	RepeatMasker
rnd-6_family-1330	LTR/Gypsy	RepeatProteinMask
rnd-6_family-1333	LTR/Gypsy	RepeatMasker_library_match
rnd-6_family-1335	Simple_repeat	RepeatMasker
rnd-6_family-1346	LTR/Gypsy	RepeatProteinMask
rnd-6_family-135	DNA/CMC-En-Spm	RepeatProteinMask
rnd-6_family-1356	Simple_repeat	RepeatMasker
rnd-6_family-1370	LTR/Gypsy	RepeatProteinMask
rnd-6_family-14034	Low_complexity	RepeatMasker
rnd-6_family-1433	LTR/Gypsy	RepeatMasker_library_match
rnd-6_family-1437	DNA	RepeatMasker_library_match
rnd-6_family-1462	Simple_repeat	RepeatMasker
rnd-6_family-1470	LTR/Copia	RepeatProteinMask
rnd-6_family-15403	DNA/MULE-MuDR	RepeatProteinMask
rnd-6_family-1574	Simple_and_Low_complexity	RepeatMasker
rnd-6_family-1613	LTR/Gypsy	RepeatProteinMask
rnd-6_family-1628	snRNA	RepeatMasker_library_match
rnd-6_family-1729	LTR/Caulimovirus	RepeatProteinMask
rnd-6_family-173	Simple_repeat	RepeatMasker
rnd-6_family-1731	LTR/Caulimovirus	RepeatProteinMask
rnd-6_family-1741	Simple_repeat	RepeatMasker
rnd-6_family-1810	DNA/CMC-En-Spm	RepeatProteinMask
rnd-6_family-1852	LTR/Gypsy	RepeatMasker_library_match
rnd-6_family-1906	Simple_repeat	RepeatMasker
rnd-6_family-194	Low_complexity	RepeatMasker
rnd-6_family-196	Simple_and_Low_complexity	RepeatMasker
rnd-6_family-1987	LTR/Copia	RepeatMasker_library_match
rnd-6_family-1995	Simple_repeat	RepeatMasker
rnd-6_family-2037	LTR/Gypsy	RepeatMasker_library_match
rnd-6_family-2059	DNA	RepeatMasker_library_match
rnd-6_family-2093	LINE/RTE-BovB	RepeatMasker_library_match
rnd-6_family-225	LINE/L1	RepeatProteinMask
rnd-6_family-2282	Simple_repeat	RepeatMasker
rnd-6_family-2283	LTR/Copia	RepeatMasker_library_match
rnd-6_family-2287	DNA/Harbinger	RepeatMasker_library_match
rnd-6_family-2320	RC/Helitron	RepeatMasker_library_match
rnd-6_family-2322	RC/Helitron	RepeatMasker_library_match
rnd-6_family-2323	LTR/Copia	RepeatMasker_library_match
rnd-6_family-2417	LTR/Copia	RepeatProteinMask
rnd-6_family-243	LINE/L1	RepeatProteinMask
rnd-6_family-2519	LINE/L1	RepeatProteinMask
rnd-6_family-2615	LTR/Gypsy	RepeatMasker_library_match
rnd-6_family-2660	Simple_and_Low_complexity	RepeatMasker
rnd-6_family-2743	Simple_and_Low_complexity	RepeatMasker
rnd-6_family-2767	LTR/Copia	RepeatMasker_library_match
rnd-6_family-280	Simple_and_Low_complexity	RepeatMasker
rnd-6_family-284	LINE/L1	RepeatProteinMask
rnd-6_family-2853	DNA/hAT-Ac	RepeatProteinMask
rnd-6_family-2932	LTR/Copia	RepeatProteinMask
rnd-6_family-2933	LTR/Copia	RepeatProteinMask
rnd-6_family-296	DNA/hAT-Tip100	RepeatMasker_library_match
rnd-6_family-3011	LINE/L1	RepeatProteinMask
rnd-6_family-3025	DNA	RepeatMasker_library_match
rnd-6_family-3076	LTR/Copia	RepeatProteinMask
rnd-6_family-3248	Simple_repeat	RepeatMasker
rnd-6_family-326	LINE/L1	RepeatProteinMask
rnd-6_family-331	DNA/MULE-MuDR	RepeatProteinMask
rnd-6_family-334	RC/Helitron	RepeatMasker_library_match
rnd-6_family-3404	Simple_repeat	RepeatMasker
rnd-6_family-347	Simple_repeat	RepeatMasker
rnd-6_family-3482	LINE/L1	RepeatProteinMask
rnd-6_family-3533	LTR/Copia	RepeatProteinMask
rnd-6_family-3573	LTR/Caulimovirus	RepeatMasker_library_match
rnd-6_family-37	DNA	RepeatMasker_library_match
rnd-6_family-3764	LTR/Copia	RepeatProteinMask
rnd-6_family-384	Simple_repeat	RepeatMasker
rnd-6_family-3953	DNA/CMC-En-Spm	RepeatProteinMask
rnd-6_family-3956	LINE/L1	RepeatProteinMask
rnd-6_family-3957	Simple_repeat	RepeatMasker
rnd-6_family-396	LTR/Copia	RepeatProteinMask
rnd-6_family-3976	LTR/Gypsy	RepeatMasker_library_match
rnd-6_family-408	LINE/RTE-BovB	RepeatProteinMask
rnd-6_family-419	LTR/Copia	RepeatProteinMask
rnd-6_family-4288	RC/Helitron	RepeatProteinMask
rnd-6_family-4297	DNA/hAT-Ac	RepeatMasker_library_match
rnd-6_family-438	Simple_repeat	RepeatMasker
rnd-6_family-4421	Simple_repeat	RepeatMasker
rnd-6_family-4442	LTR/Copia	RepeatProteinMask
rnd-6_family-462	LINE/L1	RepeatProteinMask
rnd-6_family-4712	LTR/Copia	RepeatProteinMask
rnd-6_family-4793	LINE/L1	RepeatProteinMask
rnd-6_family-4836	DNA/TcMar-Stowaway	RepeatMasker_library_match
rnd-6_family-4924	Simple_and_Low_complexity	RepeatMasker
rnd-6_family-499	LTR/Gypsy	RepeatProteinMask
rnd-6_family-5044	Low_complexity	RepeatMasker
rnd-6_family-520	Simple_and_Low_complexity	RepeatMasker
rnd-6_family-5229	Simple_repeat	RepeatMasker
rnd-6_family-540	Simple_repeat	RepeatMasker
rnd-6_family-5408	DNA/hAT-Tip100	RepeatProteinMask
rnd-6_family-545	LTR/Copia	RepeatProteinMask
rnd-6_family-5573	Simple_and_Low_complexity	RepeatMasker
rnd-6_family-564	Simple_repeat	RepeatMasker
rnd-6_family-5656	Low_complexity	RepeatMasker
rnd-6_family-5669	DNA/hAT-Tag1	RepeatMasker_library_match
rnd-6_family-5744	Simple_repeat	RepeatMasker
rnd-6_family-5766	DNA/CMC-En-Spm	RepeatProteinMask
rnd-6_family-5813	LINE/L1	RepeatProteinMask
rnd-6_family-587	LINE/L1	RepeatProteinMask
rnd-6_family-5940	LTR/Copia	RepeatProteinMask
rnd-6_family-5958	Low_complexity	RepeatMasker
rnd-6_family-6014	LINE/L1	RepeatProteinMask
rnd-6_family-6059	Simple_repeat	RepeatMasker
rnd-6_family-616	LTR/Copia	RepeatProteinMask
rnd-6_family-633	LTR/Gypsy	RepeatMasker_library_match
rnd-6_family-6576	LINE/L1	RepeatProteinMask
rnd-6_family-6611	Simple_repeat	RepeatMasker
rnd-6_family-668	Simple_repeat	RepeatMasker
rnd-6_family-7017	LINE/L1	RepeatProteinMask
rnd-6_family-7149	LTR/Gypsy	RepeatProteinMask
rnd-6_family-7220	LINE/L1	RepeatProteinMask
rnd-6_family-7252	LINE/L1	RepeatMasker_library_match
rnd-6_family-7256	Simple_repeat	RepeatMasker
rnd-6_family-731	rRNA	RepeatMasker_library_match
rnd-6_family-732	LTR/Copia	RepeatProteinMask
rnd-6_family-755	Satellite	RepeatMasker_library_match
rnd-6_family-778	Simple_repeat	RepeatMasker
rnd-6_family-781	LTR/Copia	RepeatProteinMask
rnd-6_family-834	LTR/Gypsy	RepeatProteinMask
rnd-6_family-841	LTR/Copia	RepeatProteinMask
rnd-6_family-843	Simple_repeat	RepeatMasker
rnd-6_family-8456	LINE/L1	RepeatProteinMask
rnd-6_family-850	Simple_repeat	RepeatMasker
rnd-6_family-87	DNA/TcMar-Pogo	RepeatMasker_library_match
rnd-6_family-8730	LINE/L1	RepeatProteinMask
rnd-6_family-8798	LINE/L1	RepeatMasker_library_match
rnd-6_family-8953	Simple_repeat	RepeatMasker
rnd-6_family-897	Low_complexity	RepeatMasker
rnd-6_family-905	DNA	RepeatMasker_library_match
rnd-6_family-9160	LTR/Caulimovirus	RepeatMasker_library_match
rnd-6_family-966	LTR/Copia	RepeatMasker_library_match

## Sheet: Solanum_lycopersicum_annotation
Solanum lycopersicum
Repeat Family	Annotation	Annotation method
rnd-1_family-0	LTR/Gypsy	RepeatProteinMask
rnd-1_family-1	LTR/Gypsy	RepeatProteinMask
rnd-1_family-10	LTR/Gypsy	RepeatMasker_library_match
rnd-1_family-101	LTR/Gypsy	RepeatProteinMask
rnd-1_family-102	LTR/Gypsy	RepeatMasker_library_match
rnd-1_family-103	LTR/Gypsy	RepeatProteinMask
rnd-1_family-104	LTR/Gypsy	RepeatMasker_library_match
rnd-1_family-105	LTR/Gypsy	RepeatMasker_library_match
rnd-1_family-107	LTR/Copia	RepeatProteinMask
rnd-1_family-108	LTR/Gypsy	RepeatMasker_library_match
rnd-1_family-109	LTR/Gypsy	RepeatProteinMask
rnd-1_family-11	LTR/Gypsy	RepeatMasker_library_match
rnd-1_family-110	LTR/Gypsy	RepeatMasker_library_match
rnd-1_family-111	LTR/Gypsy	RepeatProteinMask
rnd-1_family-113	LTR/Gypsy	RepeatProteinMask
rnd-1_family-114	LTR/Gypsy	RepeatMasker_library_match
rnd-1_family-116	DNA/CMC-EnSpm?	RepeatMasker_library_match
rnd-1_family-117	LTR/Gypsy	RepeatProteinMask
rnd-1_family-118	LTR/Gypsy	RepeatProteinMask
rnd-1_family-119	LTR/Gypsy	RepeatMasker_library_match
rnd-1_family-12	LTR/Gypsy	RepeatMasker_library_match
rnd-1_family-120	LTR/Gypsy	RepeatProteinMask
rnd-1_family-121	LTR/Gypsy	RepeatMasker_library_match
rnd-1_family-122	LTR/Gypsy	RepeatMasker_library_match
rnd-1_family-125	Simple_repeat	RepeatMasker
rnd-1_family-127	LTR/Copia	RepeatProteinMask
rnd-1_family-129	LTR/Gypsy	RepeatProteinMask
rnd-1_family-13	LTR/Gypsy	RepeatMasker_library_match
rnd-1_family-131	LTR/Gypsy	RepeatMasker_library_match
rnd-1_family-132	LTR/Gypsy	RepeatMasker_library_match
rnd-1_family-133	LTR/Gypsy	RepeatMasker_library_match
rnd-1_family-134	LTR/Copia	RepeatProteinMask
rnd-1_family-135	LTR/Gypsy	RepeatProteinMask
rnd-1_family-136	LTR/Gypsy	RepeatMasker_library_match
rnd-1_family-137	LTR/Copia	RepeatProteinMask
rnd-1_family-138	LTR/Gypsy	RepeatProteinMask
rnd-1_family-139	LTR/Gypsy	RepeatProteinMask
rnd-1_family-14	LTR/Gypsy	RepeatMasker_library_match
rnd-1_family-140	LTR/Gypsy	RepeatMasker_library_match
rnd-1_family-142	LTR/Gypsy	RepeatMasker_library_match
rnd-1_family-143	LTR/Gypsy	RepeatProteinMask
rnd-1_family-145	LTR/Gypsy	RepeatMasker_library_match
rnd-1_family-146	LTR/Gypsy	RepeatProteinMask
rnd-1_family-147	LTR/Gypsy	RepeatProteinMask
rnd-1_family-148	LTR/Gypsy	RepeatMasker_library_match
rnd-1_family-149	LTR/Copia	RepeatProteinMask
rnd-1_family-15	LTR/Gypsy	RepeatMasker_library_match
rnd-1_family-151	LTR/Gypsy	RepeatMasker_library_match
rnd-1_family-152	LTR/Gypsy	RepeatProteinMask
rnd-1_family-153	LTR/Gypsy	RepeatMasker_library_match
rnd-1_family-154	LTR/Gypsy	RepeatMasker_library_match
rnd-1_family-155	LTR/Gypsy	RepeatProteinMask
rnd-1_family-157	LTR/Gypsy	RepeatMasker_library_match
rnd-1_family-16	LTR/Gypsy	RepeatMasker_library_match
rnd-1_family-162	LTR/Gypsy	RepeatMasker_library_match
rnd-1_family-163	LTR/Gypsy	RepeatMasker_library_match
rnd-1_family-165	LTR/Gypsy	RepeatMasker_library_match
rnd-1_family-166	LTR/Gypsy	RepeatProteinMask
rnd-1_family-167	LTR/Gypsy	RepeatMasker_library_match
rnd-1_family-168	LTR/Gypsy	RepeatProteinMask
rnd-1_family-169	LTR/Gypsy	RepeatMasker_library_match
rnd-1_family-17	LTR/Gypsy	RepeatMasker_library_match
rnd-1_family-171	LTR/Gypsy	RepeatMasker_library_match
rnd-1_family-172	LTR/Gypsy	RepeatMasker_library_match
rnd-1_family-174	LTR/Gypsy	RepeatProteinMask
rnd-1_family-175	LTR/Gypsy	RepeatMasker_library_match
rnd-1_family-176	LTR/Gypsy	RepeatMasker_library_match
rnd-1_family-177	LTR/Gypsy	RepeatMasker_library_match
rnd-1_family-178	LTR/Copia	RepeatProteinMask
rnd-1_family-179	LTR/Copia	RepeatProteinMask
rnd-1_family-18	LTR/Gypsy	RepeatMasker_library_match
rnd-1_family-181	LTR/Copia	RepeatProteinMask
rnd-1_family-182	LTR/Gypsy	RepeatMasker_library_match
rnd-1_family-183	LTR/Copia	RepeatProteinMask
rnd-1_family-184	LTR/Gypsy	RepeatProteinMask
rnd-1_family-185	LTR/Gypsy	RepeatMasker_library_match
rnd-1_family-186	LTR/Gypsy	RepeatProteinMask
rnd-1_family-187	LTR/Gypsy	RepeatMasker_library_match
rnd-1_family-188	LTR/Gypsy	RepeatMasker_library_match
rnd-1_family-190	LTR/Gypsy	RepeatMasker_library_match
rnd-1_family-193	LTR/Gypsy	RepeatMasker_library_match
rnd-1_family-194	LTR/Gypsy	RepeatMasker_library_match
rnd-1_family-197	LTR/Gypsy	RepeatMasker_library_match
rnd-1_family-199	LTR/Gypsy	RepeatProteinMask
rnd-1_family-2	LTR/Gypsy	RepeatProteinMask
rnd-1_family-20	LTR/Gypsy	RepeatMasker_library_match
rnd-1_family-200	LTR/Copia	RepeatProteinMask
rnd-1_family-201	LTR/Gypsy	RepeatMasker_library_match
rnd-1_family-203	LTR/Gypsy	RepeatMasker_library_match
rnd-1_family-205	LTR/Gypsy	RepeatMasker_library_match
rnd-1_family-208	LTR/Gypsy	RepeatProteinMask
rnd-1_family-209	LTR/Gypsy	RepeatMasker_library_match
rnd-1_family-21	LTR/Gypsy	RepeatMasker_library_match
rnd-1_family-210	LTR/Copia	RepeatProteinMask
rnd-1_family-213	DNA/MULE-MuDR	RepeatMasker_library_match
rnd-1_family-214	DNA/TcMar-Stowaway	RepeatMasker_library_match
rnd-1_family-215	DNA	RepeatMasker_library_match
rnd-1_family-217	LTR/Copia	RepeatMasker_library_match
rnd-1_family-218	LTR/Copia	RepeatProteinMask
rnd-1_family-219	DNA/hAT-Tip100	RepeatMasker_library_match
rnd-1_family-22	LTR/Gypsy	RepeatMasker_library_match
rnd-1_family-220	LTR/Gypsy	RepeatProteinMask
rnd-1_family-221	LTR/Copia	RepeatMasker_library_match
rnd-1_family-223	Simple_repeat	RepeatMasker
rnd-1_family-225	LTR/Gypsy	RepeatMasker_library_match
rnd-1_family-227	LTR/Copia	RepeatProteinMask
rnd-1_family-228	LTR/Gypsy	RepeatProteinMask
rnd-1_family-229	LTR/Copia	RepeatProteinMask
rnd-1_family-23	LTR/Gypsy	RepeatProteinMask
rnd-1_family-230	LTR/Gypsy	RepeatMasker_library_match
rnd-1_family-231	LTR/Gypsy	RepeatMasker_library_match
rnd-1_family-232	LTR/Gypsy	RepeatMasker_library_match
rnd-1_family-234	Simple_repeat	RepeatMasker
rnd-1_family-236	LINE/RTE-BovB	RepeatMasker_library_match
rnd-1_family-24	LTR/Gypsy	RepeatMasker_library_match
rnd-1_family-240	LTR/Gypsy	RepeatMasker_library_match
rnd-1_family-241	LTR/Gypsy	RepeatProteinMask
rnd-1_family-243	LTR/Gypsy	RepeatMasker_library_match
rnd-1_family-244	LTR/Copia	RepeatProteinMask
rnd-1_family-246	DNA/hAT-Tip100	RepeatMasker_library_match
rnd-1_family-247	Simple_repeat	RepeatMasker
rnd-1_family-249	LTR/Gypsy	RepeatMasker_library_match
rnd-1_family-250	LTR/Gypsy	RepeatMasker_library_match
rnd-1_family-252	LTR/Gypsy	RepeatMasker_library_match
rnd-1_family-254	LTR/Copia	RepeatProteinMask
rnd-1_family-257	LINE/RTE-BovB	RepeatMasker_library_match
rnd-1_family-258	LTR/Copia	RepeatProteinMask
rnd-1_family-259	LTR/Copia	RepeatProteinMask
rnd-1_family-26	LTR/Gypsy	RepeatMasker_library_match
rnd-1_family-261	LTR/Gypsy	RepeatProteinMask
rnd-1_family-266	LTR/Gypsy	RepeatMasker_library_match
rnd-1_family-269	LTR/Copia	RepeatProteinMask
rnd-1_family-27	LTR/Gypsy	RepeatMasker_library_match
rnd-1_family-274	Simple_repeat	RepeatMasker
rnd-1_family-277	Simple_repeat	RepeatMasker
rnd-1_family-279	LTR/Copia	RepeatMasker_library_match
rnd-1_family-28	LTR/Gypsy	RepeatProteinMask
rnd-1_family-280	Simple_repeat	RepeatMasker
rnd-1_family-281	Simple_repeat	RepeatMasker
rnd-1_family-283	LTR/Copia	RepeatProteinMask
rnd-1_family-284	LINE/RTE-BovB	RepeatMasker_library_match
rnd-1_family-286	LTR/Copia	RepeatProteinMask
rnd-1_family-290	LTR/Copia	RepeatMasker_library_match
rnd-1_family-291	Retroposon	RepeatMasker_library_match
rnd-1_family-293	LTR/Copia	RepeatProteinMask
rnd-1_family-294	LTR/Copia	RepeatProteinMask
rnd-1_family-295	LTR/Gypsy	RepeatMasker_library_match
rnd-1_family-296	LTR/Copia	RepeatProteinMask
rnd-1_family-297	LTR/Copia	RepeatProteinMask
rnd-1_family-3	LTR/Gypsy	RepeatMasker_library_match
rnd-1_family-30	LTR/Gypsy	RepeatMasker_library_match
rnd-1_family-301	LTR/Copia	RepeatProteinMask
rnd-1_family-302	LTR/Copia	RepeatMasker_library_match
rnd-1_family-304	LTR/Gypsy	RepeatMasker_library_match
rnd-1_family-305	LTR/Copia	RepeatProteinMask
rnd-1_family-309	LTR/Copia	RepeatProteinMask
rnd-1_family-310	LTR/Gypsy	RepeatProteinMask
rnd-1_family-313	LTR/Gypsy	RepeatMasker_library_match
rnd-1_family-314	LTR/Copia	RepeatProteinMask
rnd-1_family-316	LTR/Gypsy	RepeatMasker_library_match
rnd-1_family-317	DNA/hAT-Tip100	RepeatMasker_library_match
rnd-1_family-319	LTR/Copia	RepeatProteinMask
rnd-1_family-32	LTR/Gypsy	RepeatProteinMask
rnd-1_family-320	LTR/Copia	RepeatProteinMask
rnd-1_family-321	DNA	RepeatMasker_library_match
rnd-1_family-322	LTR/Copia	RepeatProteinMask
rnd-1_family-326	LTR/Gypsy	RepeatMasker_library_match
rnd-1_family-327	LTR/Gypsy	RepeatProteinMask
rnd-1_family-328	LTR/Copia	RepeatMasker_library_match
rnd-1_family-329	LTR/Gypsy	RepeatMasker_library_match
rnd-1_family-33	LTR/Gypsy	RepeatProteinMask
rnd-1_family-331	LTR/Gypsy	RepeatMasker_library_match
rnd-1_family-332	LTR/Gypsy	RepeatMasker_library_match
rnd-1_family-333	LTR/Gypsy	RepeatProteinMask
rnd-1_family-335	LTR/Gypsy	RepeatMasker_library_match
rnd-1_family-336	DNA	RepeatMasker_library_match
rnd-1_family-338	LTR/Copia	RepeatMasker_library_match
rnd-1_family-339	LTR/Gypsy	RepeatMasker_library_match
rnd-1_family-341	LTR/Copia	RepeatProteinMask
rnd-1_family-345	LTR/Copia	RepeatProteinMask
rnd-1_family-347	LTR/Copia	RepeatMasker_library_match
rnd-1_family-350	LTR/Gypsy	RepeatMasker_library_match
rnd-1_family-351	LTR/Copia	RepeatMasker_library_match
rnd-1_family-355	LTR/Copia	RepeatMasker_library_match
rnd-1_family-356	LTR/Gypsy	RepeatMasker_library_match
rnd-1_family-357	LTR/Copia	RepeatMasker_library_match
rnd-1_family-358	LTR/Copia	RepeatProteinMask
rnd-1_family-359	LTR/Copia	RepeatProteinMask
rnd-1_family-361	LTR/Copia	RepeatMasker_library_match
rnd-1_family-363	LTR/Copia	RepeatMasker_library_match
rnd-1_family-366	DNA/TcMar-Stowaway	RepeatMasker_library_match
rnd-1_family-367	LTR/Copia	RepeatProteinMask
rnd-1_family-370	LTR/Gypsy	RepeatMasker_library_match
rnd-1_family-375	DNA	RepeatMasker_library_match
rnd-1_family-376	DNA	RepeatMasker_library_match
rnd-1_family-377	LINE/RTE-BovB	RepeatMasker_library_match
rnd-1_family-378	LTR/Copia	RepeatProteinMask
rnd-1_family-379	LTR/Copia	RepeatProteinMask
rnd-1_family-38	LTR/Gypsy	RepeatMasker_library_match
rnd-1_family-381	LTR/Gypsy	RepeatMasker_library_match
rnd-1_family-382	Simple_repeat	RepeatMasker
rnd-1_family-385	LTR/Copia	RepeatMasker_library_match
rnd-1_family-386	LTR/Copia	RepeatProteinMask
rnd-1_family-388	DNA	RepeatMasker_library_match
rnd-1_family-389	LTR/Copia	RepeatProteinMask
rnd-1_family-39	LTR/Gypsy	RepeatMasker_library_match
rnd-1_family-390	LTR/Gypsy	RepeatMasker_library_match
rnd-1_family-392	LTR/Copia	RepeatProteinMask
rnd-1_family-394	Simple_repeat	RepeatMasker
rnd-1_family-396	LTR/Gypsy	RepeatMasker_library_match
rnd-1_family-397	SINE/tRNA	RepeatMasker_library_match
rnd-1_family-398	LTR/Gypsy	RepeatMasker_library_match
rnd-1_family-4	LTR/Gypsy	RepeatMasker_library_match
rnd-1_family-40	LTR/Gypsy	RepeatMasker_library_match
rnd-1_family-400	LTR/Copia	RepeatMasker_library_match
rnd-1_family-401	LTR/Gypsy	RepeatMasker_library_match
rnd-1_family-402	Retroposon	RepeatMasker_library_match
rnd-1_family-408	LTR/Copia	RepeatProteinMask
rnd-1_family-409	LTR/Copia	RepeatMasker_library_match
rnd-1_family-41	LTR/Gypsy	RepeatProteinMask
rnd-1_family-410	LTR/Gypsy	RepeatProteinMask
rnd-1_family-412	LTR/Gypsy	RepeatMasker_library_match
rnd-1_family-414	DNA/MULE-MuDR	RepeatMasker_library_match
rnd-1_family-415	Simple_repeat	RepeatMasker
rnd-1_family-416	LTR/Gypsy	RepeatMasker_library_match
rnd-1_family-418	LTR/Gypsy	RepeatMasker_library_match
rnd-1_family-420	LTR/Gypsy	RepeatMasker_library_match
rnd-1_family-421	LTR/Copia	RepeatProteinMask
rnd-1_family-425	LTR/Gypsy	RepeatMasker_library_match
rnd-1_family-426	LTR/Gypsy	RepeatProteinMask
rnd-1_family-427	DNA/TcMar-Stowaway	RepeatMasker_library_match
rnd-1_family-428	LTR/Copia	RepeatMasker_library_match
rnd-1_family-430	LTR/Gypsy	RepeatMasker_library_match
rnd-1_family-431	LTR/Gypsy	RepeatMasker_library_match
rnd-1_family-432	Simple_repeat	RepeatMasker
rnd-1_family-437	DNA/TcMar-Stowaway	RepeatMasker_library_match
rnd-1_family-439	LTR/Gypsy	RepeatMasker_library_match
rnd-1_family-44	LTR/Gypsy	RepeatMasker_library_match
rnd-1_family-440	LTR/Gypsy	RepeatMasker_library_match
rnd-1_family-442	LTR/Copia	RepeatMasker_library_match
rnd-1_family-443	LTR/Copia	RepeatMasker_library_match
rnd-1_family-445	DNA/MULE-MuDR	RepeatMasker_library_match
rnd-1_family-446	LTR/Copia	RepeatProteinMask
rnd-1_family-448	LTR/Gypsy	RepeatMasker_library_match
rnd-1_family-45	LTR/Gypsy	RepeatMasker_library_match
rnd-1_family-454	LTR/Copia	RepeatProteinMask
rnd-1_family-456	LTR/Gypsy	RepeatMasker_library_match
rnd-1_family-46	LTR/Gypsy	RepeatProteinMask
rnd-1_family-461	LTR/Copia	RepeatMasker_library_match
rnd-1_family-462	LTR/Gypsy	RepeatProteinMask
rnd-1_family-463	LTR/Gypsy	RepeatMasker_library_match
rnd-1_family-464	LTR/Gypsy	RepeatProteinMask
rnd-1_family-466	LTR/Gypsy	RepeatMasker_library_match
rnd-1_family-47	LTR/Gypsy	RepeatMasker_library_match
rnd-1_family-471	LTR/Copia	RepeatProteinMask
rnd-1_family-472	LTR/Gypsy	RepeatMasker_library_match
rnd-1_family-473	LTR/Gypsy	RepeatMasker_library_match
rnd-1_family-476	LTR/Gypsy	RepeatProteinMask
rnd-1_family-48	tRNA	RepeatMasker_library_match
rnd-1_family-480	LTR/Gypsy	RepeatProteinMask
rnd-1_family-481	LTR/Gypsy	RepeatMasker_library_match
rnd-1_family-483	LTR/Gypsy	RepeatMasker_library_match
rnd-1_family-484	LTR/Gypsy	RepeatMasker_library_match
rnd-1_family-486	DNA/MULE-MuDR	RepeatMasker_library_match
rnd-1_family-488	DNA/hAT-Tag1	RepeatMasker_library_match
rnd-1_family-489	Low_complexity	RepeatMasker
rnd-1_family-49	LTR/Gypsy	RepeatProteinMask
rnd-1_family-490	LTR/Gypsy	RepeatMasker_library_match
rnd-1_family-491	LTR/Gypsy	RepeatProteinMask
rnd-1_family-492	LTR/Gypsy	RepeatMasker_library_match
rnd-1_family-493	LTR/Copia	RepeatProteinMask
rnd-1_family-494	LTR/Gypsy	RepeatMasker_library_match
rnd-1_family-495	Simple_repeat	RepeatMasker
rnd-1_family-498	LTR/Copia	RepeatMasker_library_match
rnd-1_family-499	LTR/Gypsy	RepeatMasker_library_match
rnd-1_family-5	LTR/Gypsy	RepeatProteinMask
rnd-1_family-500	DNA/CMC-EnSpm?	RepeatMasker_library_match
rnd-1_family-502	LTR/Copia	RepeatMasker_library_match
rnd-1_family-503	LTR/Gypsy	RepeatMasker_library_match
rnd-1_family-504	LTR/Copia	RepeatProteinMask
rnd-1_family-505	LTR/Gypsy	RepeatMasker_library_match
rnd-1_family-506	DNA/Harbinger	RepeatMasker_library_match
rnd-1_family-507	LTR/Gypsy	RepeatMasker_library_match
rnd-1_family-508	LTR/Gypsy	RepeatMasker_library_match
rnd-1_family-510	LTR/Gypsy	RepeatMasker_library_match
rnd-1_family-511	DNA/hAT-Ac	RepeatProteinMask
rnd-1_family-515	LTR/Gypsy	RepeatProteinMask
rnd-1_family-517	LTR/Gypsy	RepeatMasker_library_match
rnd-1_family-519	LTR/Gypsy	RepeatProteinMask
rnd-1_family-523	LTR/Gypsy	RepeatProteinMask
rnd-1_family-524	Simple_and_Low_complexity	RepeatMasker
rnd-1_family-525	Simple_repeat	RepeatMasker
rnd-1_family-526	LTR/Gypsy	RepeatMasker_library_match
rnd-1_family-527	LTR/Gypsy	RepeatMasker_library_match
rnd-1_family-528	LTR/Copia	RepeatProteinMask
rnd-1_family-529	LTR/Copia	RepeatProteinMask
rnd-1_family-53	LTR/Gypsy	RepeatMasker_library_match
rnd-1_family-532	LTR/Gypsy	RepeatMasker_library_match
rnd-1_family-533	LTR/Copia	RepeatProteinMask
rnd-1_family-535	DNA/hAT-Ac	RepeatProteinMask
rnd-1_family-536	LTR/Gypsy	RepeatMasker_library_match
rnd-1_family-538	DNA/MULE-MuDR	RepeatMasker_library_match
rnd-1_family-539	LTR/Copia	RepeatMasker_library_match
rnd-1_family-54	LTR/Gypsy	RepeatMasker_library_match
rnd-1_family-541	DNA/Harbinger	RepeatMasker_library_match
rnd-1_family-543	LTR/Gypsy	RepeatMasker_library_match
rnd-1_family-544	LTR/Gypsy	RepeatProteinMask
rnd-1_family-545	LTR/Gypsy	RepeatProteinMask
rnd-1_family-547	LTR/Copia	RepeatProteinMask
rnd-1_family-55	LTR/Gypsy	RepeatMasker_library_match
rnd-1_family-551	LTR/Gypsy	RepeatMasker_library_match
rnd-1_family-553	LTR/Gypsy	RepeatProteinMask
rnd-1_family-554	LTR/Gypsy	RepeatMasker_library_match
rnd-1_family-556	DNA/hAT-Ac	RepeatProteinMask
rnd-1_family-56	LTR/Gypsy	RepeatMasker_library_match
rnd-1_family-562	LTR/Copia	RepeatProteinMask
rnd-1_family-563	LTR/Gypsy	RepeatMasker_library_match
rnd-1_family-564	LTR/Gypsy	RepeatProteinMask
rnd-1_family-566	LTR/Gypsy	RepeatProteinMask
rnd-1_family-568	LTR/Gypsy	RepeatMasker_library_match
rnd-1_family-57	LTR/Gypsy	RepeatMasker_library_match
rnd-1_family-572	LTR/Copia	RepeatProteinMask
rnd-1_family-573	LTR/Gypsy	RepeatMasker_library_match
rnd-1_family-576	DNA/hAT-Ac	RepeatProteinMask
rnd-1_family-578	LTR/Copia	RepeatMasker_library_match
rnd-1_family-58	LTR/Gypsy	RepeatProteinMask
rnd-1_family-581	Simple_repeat	RepeatMasker
rnd-1_family-583	LTR/Gypsy	RepeatMasker_library_match
rnd-1_family-584	LTR/Copia	RepeatMasker_library_match
rnd-1_family-587	Simple_repeat	RepeatMasker
rnd-1_family-588	LTR/Gypsy	RepeatMasker_library_match
rnd-1_family-589	LINE/L1	RepeatMasker_library_match
rnd-1_family-59	LTR/Gypsy	RepeatProteinMask
rnd-1_family-591	DNA/hAT-Ac	RepeatProteinMask
rnd-1_family-594	LTR/Copia	RepeatProteinMask
rnd-1_family-595	DNA	RepeatMasker_library_match
rnd-1_family-596	Retroposon	RepeatMasker_library_match
rnd-1_family-6	LTR/Gypsy	RepeatProteinMask
rnd-1_family-60	LTR/Gypsy	RepeatMasker_library_match
rnd-1_family-603	LTR/Copia	RepeatProteinMask
rnd-1_family-604	DNA/Harbinger	RepeatMasker_library_match
rnd-1_family-607	LTR/Gypsy	RepeatMasker_library_match
rnd-1_family-611	DNA/hAT-Ac	RepeatMasker_library_match
rnd-1_family-612	LTR/Gypsy	RepeatMasker_library_match
rnd-1_family-614	LTR/Copia	RepeatMasker_library_match
rnd-1_family-615	LTR/Copia	RepeatMasker_library_match
rnd-1_family-616	LTR/Copia	RepeatMasker_library_match
rnd-1_family-618	LTR/Gypsy	RepeatProteinMask
rnd-1_family-62	LTR/Gypsy	RepeatProteinMask
rnd-1_family-620	DNA/hAT-Ac	RepeatProteinMask
rnd-1_family-621	LTR/Gypsy	RepeatProteinMask
rnd-1_family-622	Simple_repeat	RepeatMasker
rnd-1_family-625	LTR/Gypsy	RepeatMasker_library_match
rnd-1_family-63	LTR/Gypsy	RepeatProteinMask
rnd-1_family-631	Simple_repeat	RepeatMasker
rnd-1_family-632	LTR/Gypsy	RepeatMasker_library_match
rnd-1_family-634	LINE/L1	RepeatMasker_library_match
rnd-1_family-639	LTR/Gypsy	RepeatMasker_library_match
rnd-1_family-64	LTR/Gypsy	RepeatProteinMask
rnd-1_family-643	LTR/Copia	RepeatProteinMask
rnd-1_family-645	LTR/Copia	RepeatProteinMask
rnd-1_family-648	LTR/Gypsy	RepeatMasker_library_match
rnd-1_family-65	LTR/Gypsy	RepeatMasker_library_match
rnd-1_family-650	LTR/Gypsy	RepeatMasker_library_match
rnd-1_family-652	LTR/Copia	RepeatProteinMask
rnd-1_family-653	LTR/Gypsy	RepeatMasker_library_match
rnd-1_family-654	Simple_repeat	RepeatMasker
rnd-1_family-657	DNA/hAT-Ac	RepeatMasker_library_match
rnd-1_family-658	DNA	RepeatMasker_library_match
rnd-1_family-659	LTR/Gypsy	RepeatMasker_library_match
rnd-1_family-66	LTR/Gypsy	RepeatMasker_library_match
rnd-1_family-661	LTR/Gypsy	RepeatMasker_library_match
rnd-1_family-662	DNA/MULE-MuDR	RepeatMasker_library_match
rnd-1_family-663	LTR/Gypsy	RepeatProteinMask
rnd-1_family-664	LTR/Gypsy	RepeatProteinMask
rnd-1_family-666	LTR/Gypsy	RepeatProteinMask
rnd-1_family-668	LTR/Gypsy	RepeatMasker_library_match
rnd-1_family-669	LTR/Copia	RepeatProteinMask
rnd-1_family-67	LTR/Gypsy	RepeatMasker_library_match
rnd-1_family-670	LTR/Gypsy	RepeatMasker_library_match
rnd-1_family-671	Simple_repeat	RepeatMasker
rnd-1_family-672	LTR/Gypsy	RepeatProteinMask
rnd-1_family-673	LTR/Gypsy	RepeatMasker_library_match
rnd-1_family-676	LTR/Gypsy	RepeatMasker_library_match
rnd-1_family-68	LTR/Gypsy	RepeatMasker_library_match
rnd-1_family-682	LTR/Gypsy	RepeatMasker_library_match
rnd-1_family-683	LTR/Gypsy	RepeatProteinMask
rnd-1_family-686	LTR/Gypsy	RepeatProteinMask
rnd-1_family-687	DNA/hAT-Ac	RepeatProteinMask
rnd-1_family-688	LTR/Gypsy	RepeatMasker_library_match
rnd-1_family-69	LTR/Gypsy	RepeatMasker_library_match
rnd-1_family-690	LTR/Gypsy	RepeatProteinMask
rnd-1_family-691	LTR/Gypsy	RepeatMasker_library_match
rnd-1_family-695	LTR/Gypsy	RepeatMasker_library_match
rnd-1_family-696	LTR/Gypsy	RepeatProteinMask
rnd-1_family-699	LTR/Copia	RepeatProteinMask
rnd-1_family-70	LTR/Gypsy	RepeatMasker_library_match
rnd-1_family-702	LTR/Gypsy	RepeatMasker_library_match
rnd-1_family-703	SINE/tRNA	RepeatMasker_library_match
rnd-1_family-704	LTR/Gypsy	RepeatMasker_library_match
rnd-1_family-705	DNA/MULE-MuDR	RepeatMasker_library_match
rnd-1_family-708	LTR/Gypsy	RepeatMasker_library_match
rnd-1_family-709	DNA/hAT-Tag1	RepeatMasker_library_match
rnd-1_family-71	LTR/Gypsy	RepeatMasker_library_match
rnd-1_family-710	LTR/Copia	RepeatMasker_library_match
rnd-1_family-711	DNA/PIF-Harbinger	RepeatMasker_library_match
rnd-1_family-712	LTR/Copia	RepeatMasker_library_match
rnd-1_family-713	LTR/Copia	RepeatProteinMask
rnd-1_family-716	LTR/Gypsy	RepeatMasker_library_match
rnd-1_family-718	LTR/Gypsy	RepeatMasker_library_match
rnd-1_family-719	LTR/Gypsy	RepeatProteinMask
rnd-1_family-72	LTR/Gypsy	RepeatMasker_library_match
rnd-1_family-721	DNA/CMC-EnSpm	RepeatMasker_library_match
rnd-1_family-723	DNA/MULE-MuDR	RepeatMasker_library_match
rnd-1_family-724	LTR/Copia	RepeatMasker_library_match
rnd-1_family-729	Simple_repeat	RepeatMasker
rnd-1_family-730	LTR/Copia	RepeatMasker_library_match
rnd-1_family-731	LTR/Gypsy	RepeatMasker_library_match
rnd-1_family-734	Low_complexity	RepeatMasker
rnd-1_family-736	DNA/hAT-Ac	RepeatMasker_library_match
rnd-1_family-738	Simple_repeat	RepeatMasker
rnd-1_family-74	LTR/Gypsy	RepeatMasker_library_match
rnd-1_family-740	Simple_repeat	RepeatMasker
rnd-1_family-741	LTR/Gypsy	RepeatMasker_library_match
rnd-1_family-743	LTR/Gypsy	RepeatMasker_library_match
rnd-1_family-745	LTR/Copia	RepeatMasker_library_match
rnd-1_family-747	LTR/Gypsy	RepeatMasker_library_match
rnd-1_family-748	DNA/Harbinger	RepeatMasker_library_match
rnd-1_family-749	LTR/Gypsy	RepeatMasker_library_match
rnd-1_family-751	DNA/MULE-MuDR	RepeatMasker_library_match
rnd-1_family-752	LTR/Gypsy	RepeatProteinMask
rnd-1_family-754	LTR/Gypsy	RepeatMasker_library_match
rnd-1_family-758	LTR/Gypsy	RepeatMasker_library_match
rnd-1_family-760	DNA/hAT-Ac	RepeatProteinMask
rnd-1_family-762	LTR/Gypsy	RepeatMasker_library_match
rnd-1_family-763	LTR/Gypsy	RepeatProteinMask
rnd-1_family-764	Simple_repeat	RepeatMasker
rnd-1_family-765	LTR/Gypsy	RepeatMasker_library_match
rnd-1_family-766	DNA/Harbinger	RepeatMasker_library_match
rnd-1_family-767	Simple_repeat	RepeatMasker
rnd-1_family-768	LTR/Gypsy	RepeatMasker_library_match
rnd-1_family-777	LINE/L1	RepeatProteinMask
rnd-1_family-779	LTR/Gypsy	RepeatMasker_library_match
rnd-1_family-780	LTR/Copia	RepeatProteinMask
rnd-1_family-782	LTR/Copia	RepeatMasker_library_match
rnd-1_family-784	LTR/Gypsy	RepeatMasker_library_match
rnd-1_family-785	LTR/Gypsy	RepeatMasker_library_match
rnd-1_family-788	Simple_repeat	RepeatMasker
rnd-1_family-79	Retroposon	RepeatMasker_library_match
rnd-1_family-791	DNA/TcMar-Pogo	RepeatProteinMask
rnd-1_family-793	DNA/MULE-MuDR	RepeatMasker_library_match
rnd-1_family-796	Simple_repeat	RepeatMasker
rnd-1_family-798	DNA/MULE-MuDR	RepeatMasker_library_match
rnd-1_family-8	LTR/Gypsy	RepeatProteinMask
rnd-1_family-80	LTR/Gypsy	RepeatMasker_library_match
rnd-1_family-800	LTR/Gypsy	RepeatMasker_library_match
rnd-1_family-801	LTR/Gypsy	RepeatMasker_library_match
rnd-1_family-804	DNA/PIF-Harbinger	RepeatMasker_library_match
rnd-1_family-806	DNA	RepeatMasker_library_match
rnd-1_family-808	LTR/Gypsy	RepeatMasker_library_match
rnd-1_family-809	LTR/Copia	RepeatProteinMask
rnd-1_family-81	LTR/Gypsy	RepeatMasker_library_match
rnd-1_family-812	LTR/Gypsy	RepeatMasker_library_match
rnd-1_family-813	LTR/Gypsy	RepeatMasker_library_match
rnd-1_family-815	DNA/MULE-MuDR	RepeatMasker_library_match
rnd-1_family-818	DNA/PIF-Harbinger	RepeatMasker_library_match
rnd-1_family-819	LTR/Copia	RepeatMasker_library_match
rnd-1_family-82	LTR/Gypsy	RepeatMasker_library_match
rnd-1_family-826	Simple_repeat	RepeatMasker
rnd-1_family-827	LTR/Copia	RepeatMasker_library_match
rnd-1_family-829	LTR/Gypsy	RepeatMasker_library_match
rnd-1_family-831	LTR/Copia	RepeatMasker_library_match
rnd-1_family-834	DNA/MULE-MuDR	RepeatMasker_library_match
rnd-1_family-838	LTR/Copia	RepeatMasker_library_match
rnd-1_family-84	LTR/Gypsy	RepeatMasker_library_match
rnd-1_family-842	Simple_repeat	RepeatMasker
rnd-1_family-846	LTR/Gypsy	RepeatProteinMask
rnd-1_family-86	LTR/Gypsy	RepeatMasker_library_match
rnd-1_family-88	LTR/Gypsy	RepeatMasker_library_match
rnd-1_family-89	LTR/Gypsy	RepeatMasker_library_match
rnd-1_family-9	LTR/Gypsy	RepeatMasker_library_match
rnd-1_family-90	LTR/Gypsy	RepeatProteinMask
rnd-1_family-92	LTR/Gypsy	RepeatProteinMask
rnd-1_family-93	LTR/Gypsy	RepeatMasker_library_match
rnd-1_family-94	LTR/Gypsy	RepeatProteinMask
rnd-1_family-96	LTR/Gypsy	RepeatProteinMask
rnd-1_family-97	LTR/Gypsy	RepeatMasker_library_match
rnd-1_family-98	LTR/Copia	RepeatProteinMask
rnd-1_family-99	LTR/Gypsy	RepeatMasker_library_match
rnd-2_family-100	LTR/Gypsy	RepeatProteinMask
rnd-2_family-35	LTR/Gypsy	RepeatProteinMask
rnd-3_family-12	LTR/Gypsy	RepeatProteinMask
rnd-3_family-126	LTR/Gypsy	RepeatProteinMask
rnd-3_family-28	SINE/tRNA	RepeatMasker_library_match
rnd-3_family-288	DNA/TcMar-Stowaway	RepeatMasker_library_match
rnd-3_family-30	SINE	RepeatMasker_library_match
rnd-3_family-322	LINE/RTE-BovB	RepeatMasker_library_match
rnd-3_family-549	DNA/TcMar-Stowaway	RepeatMasker_library_match
rnd-4_family-105	DNA/hAT-Ac	RepeatMasker_library_match
rnd-4_family-1092	Simple_repeat	RepeatMasker
rnd-4_family-1096	Simple_and_Low_complexity	RepeatMasker
rnd-4_family-11	LTR/Gypsy	RepeatProteinMask
rnd-4_family-110	Simple_repeat	RepeatMasker
rnd-4_family-112	DNA	RepeatMasker_library_match
rnd-4_family-1142	Simple_repeat	RepeatMasker
rnd-4_family-1464	DNA/hAT-Tag1	RepeatMasker_library_match
rnd-4_family-1634	LTR/Gypsy	RepeatProteinMask
rnd-4_family-174	RC/Helitron	RepeatMasker_library_match
rnd-4_family-176	LINE/L1	RepeatProteinMask
rnd-4_family-182	DNA/hAT-Tip100	RepeatMasker_library_match
rnd-4_family-186	SINE	RepeatMasker_library_match
rnd-4_family-2007	LTR/Gypsy	RepeatProteinMask
rnd-4_family-202	LTR/Gypsy	RepeatProteinMask
rnd-4_family-2061	DNA/Harbinger	RepeatMasker_library_match
rnd-4_family-22	Simple_repeat	RepeatMasker
rnd-4_family-225	Retroposon	RepeatMasker_library_match
rnd-4_family-23	LTR/Gypsy	RepeatProteinMask
rnd-4_family-273	LTR/Gypsy	RepeatMasker_library_match
rnd-4_family-31	DNA	RepeatMasker_library_match
rnd-4_family-319	LTR/Gypsy	RepeatMasker_library_match
rnd-4_family-333	LTR/Gypsy	RepeatMasker_library_match
rnd-4_family-334	LTR/Gypsy	RepeatMasker_library_match
rnd-4_family-36I	LINE/L1	RepeatProteinMask
rnd-4_family-380	LTR/Gypsy	RepeatMasker_library_match
rnd-4_family-415	LTR/Gypsy	RepeatMasker_library_match
rnd-4_family-434	LTR/Gypsy	RepeatMasker_library_match
rnd-4_family-453	LTR/Gypsy	RepeatProteinMask
rnd-4_family-505	DNA/PIF-Harbinger	RepeatMasker_library_match
rnd-4_family-506	DNA	RepeatMasker_library_match
rnd-4_family-509	LINE/RTE-BovB	RepeatProteinMask
rnd-4_family-516	Simple_and_Low_complexity	RepeatMasker
rnd-4_family-61	DNA/hAT-Ac	RepeatMasker_library_match
rnd-4_family-610	DNA/CMC-EnSpm	RepeatMasker_library_match
rnd-4_family-622	Simple_and_Low_complexity	RepeatMasker
rnd-4_family-716	LTR/Gypsy	RepeatMasker_library_match
rnd-4_family-799	DNA	RepeatMasker_library_match
rnd-4_family-81I	LINE/RTE-BovB	RepeatProteinMask
rnd-4_family-863	LTR/Gypsy	RepeatProteinMask
rnd-5_family-1011	Simple_repeat	RepeatMasker
rnd-5_family-1026	LINE/L1	RepeatProteinMask
rnd-5_family-1061	Simple_repeat	RepeatMasker
rnd-5_family-109	LTR/Gypsy	RepeatMasker_library_match
rnd-5_family-1107	Simple_repeat	RepeatMasker
rnd-5_family-1134	DNA/hAT-Tip100	RepeatMasker_library_match
rnd-5_family-114	LTR/Copia	RepeatProteinMask
rnd-5_family-1163	LINE/L1	RepeatProteinMask
rnd-5_family-1196	DNA/hAT-Ac	RepeatProteinMask
rnd-5_family-1197	LTR/Gypsy	RepeatMasker_library_match
rnd-5_family-1239	LTR/Gypsy	RepeatMasker_library_match
rnd-5_family-125	Simple_repeat	RepeatMasker
rnd-5_family-1252	LTR/Copia	RepeatProteinMask
rnd-5_family-1292	DNA/hAT-Tag1?	RepeatMasker_library_match
rnd-5_family-13	LTR/Gypsy	RepeatProteinMask
rnd-5_family-1321	LTR/Gypsy	RepeatProteinMask
rnd-5_family-1322	LTR/Gypsy	RepeatProteinMask
rnd-5_family-1392	LTR/Copia	RepeatProteinMask
rnd-5_family-1395	Simple_repeat	RepeatMasker
rnd-5_family-1418	LTR/Gypsy	RepeatMasker_library_match
rnd-5_family-1442	LINE/RTE-BovB	RepeatMasker_library_match
rnd-5_family-1460	Simple_repeat	RepeatMasker
rnd-5_family-1496	DNA/TcMar-Pogo	RepeatProteinMask
rnd-5_family-15	LTR/Gypsy	RepeatMasker_library_match
rnd-5_family-1530	Simple_repeat	RepeatMasker
rnd-5_family-1545	DNA/Harbinger	RepeatMasker_library_match
rnd-5_family-1550	Simple_repeat	RepeatMasker
rnd-5_family-1555	DNA/hAT-Tip100	RepeatMasker_library_match
rnd-5_family-1633	LTR/Gypsy	RepeatMasker_library_match
rnd-5_family-1642	tRNA	RepeatMasker_library_match
rnd-5_family-1678	LTR/Copia	RepeatProteinMask
rnd-5_family-1706	LTR/Gypsy	RepeatMasker_library_match
rnd-5_family-1735	Low_complexity	RepeatMasker
rnd-5_family-1739	LTR/Gypsy	RepeatProteinMask
rnd-5_family-1740	RC/Helitron	RepeatProteinMask
rnd-5_family-1786	LTR/Copia	RepeatProteinMask
rnd-5_family-1808	LTR/Copia	RepeatProteinMask
rnd-5_family-184	DNA/PIF-Harbinger	RepeatMasker_library_match
rnd-5_family-1861	DNA/Harbinger	RepeatMasker_library_match
rnd-5_family-1902	Simple_repeat	RepeatMasker
rnd-5_family-1920	LTR/Copia	RepeatProteinMask
rnd-5_family-1936	LTR/Gypsy	RepeatMasker_library_match
rnd-5_family-1941	LTR/Gypsy	RepeatMasker_library_match
rnd-5_family-1971	LINE/L1	RepeatProteinMask
rnd-5_family-2019	LINE/RTE-BovB	RepeatMasker_library_match
rnd-5_family-2086	LTR/Gypsy	RepeatMasker_library_match
rnd-5_family-2124	LTR/Gypsy	RepeatProteinMask
rnd-5_family-2150	LINE/L1	RepeatProteinMask
rnd-5_family-2153	DNA/MULE-MuDR	RepeatMasker_library_match
rnd-5_family-2167	LINE/L1	RepeatProteinMask
rnd-5_family-224	LINE/L1	RepeatProteinMask
rnd-5_family-2248	DNA/MULE-MuDR	RepeatMasker_library_match
rnd-5_family-2302	LTR/Gypsy	RepeatMasker_library_match
rnd-5_family-2316	LTR/Gypsy	RepeatMasker_library_match
rnd-5_family-2338	LTR/Copia	RepeatProteinMask
rnd-5_family-239	LTR/Gypsy	RepeatMasker_library_match
rnd-5_family-2415	LTR/Gypsy	RepeatProteinMask
rnd-5_family-2423	Simple_repeat	RepeatMasker
rnd-5_family-253	LINE/L1	RepeatProteinMask
rnd-5_family-2553	LTR/Copia	RepeatMasker_library_match
rnd-5_family-2561	LTR/Gypsy	RepeatMasker_library_match
rnd-5_family-2578	Simple_repeat	RepeatMasker
rnd-5_family-2593	LTR/Copia	RepeatProteinMask
rnd-5_family-2767	LTR/Gypsy	RepeatMasker_library_match
rnd-5_family-2781	LTR/Gypsy	RepeatProteinMask
rnd-5_family-2783	LTR/Gypsy	RepeatMasker_library_match
rnd-5_family-2786	DNA/CMC-EnSpm	RepeatMasker_library_match
rnd-5_family-28	LTR/Gypsy	RepeatMasker_library_match
rnd-5_family-2843	LTR/Gypsy	RepeatMasker_library_match
rnd-5_family-2875	Simple_and_Low_complexity	RepeatMasker
rnd-5_family-2883	LTR/Gypsy	RepeatProteinMask
rnd-5_family-29	LTR/Gypsy	RepeatProteinMask
rnd-5_family-2922	DNA/Harbinger	RepeatProteinMask
rnd-5_family-2953	LTR/Copia	RepeatProteinMask
rnd-5_family-30	LTR/Gypsy	RepeatProteinMask
rnd-5_family-3050	LINE/L1	RepeatProteinMask
rnd-5_family-3181	Simple_repeat	RepeatMasker
rnd-5_family-3236	DNA/Harbinger	RepeatMasker_library_match
rnd-5_family-3278	LTR/Copia	RepeatProteinMask
rnd-5_family-3317	LTR/Caulimovirus	RepeatMasker_library_match
rnd-5_family-3340	DNA/MULE-MuDR	RepeatMasker_library_match
rnd-5_family-3353	tRNA	RepeatMasker_library_match
rnd-5_family-3357	LINE/L1	RepeatProteinMask
rnd-5_family-3429	DNA/MULE-MuDR	RepeatMasker_library_match
rnd-5_family-3456	LINE/L1	RepeatProteinMask
rnd-5_family-348	DNA/hAT-Tip100	RepeatMasker_library_match
rnd-5_family-3497	LTR/Gypsy	RepeatMasker_library_match
rnd-5_family-3510	LTR/Gypsy	RepeatMasker_library_match
rnd-5_family-366	LTR/Gypsy	RepeatMasker_library_match
rnd-5_family-3662	LTR/Copia	RepeatProteinMask
rnd-5_family-369	LTR/Gypsy	RepeatMasker_library_match
rnd-5_family-36I	LINE/L1	RepeatProteinMask
rnd-5_family-373	DNA/Harbinger	RepeatMasker_library_match
rnd-5_family-3749	LTR/Copia	RepeatProteinMask
rnd-5_family-3856	LTR/Gypsy	RepeatProteinMask
rnd-5_family-3903	LTR/Gypsy	RepeatMasker_library_match
rnd-5_family-3932	LTR/Copia	RepeatProteinMask
rnd-5_family-3975	DNA/hAT-Tag1	RepeatProteinMask
rnd-5_family-4070	LTR/Copia	RepeatProteinMask
rnd-5_family-409	Low_complexity	RepeatMasker
rnd-5_family-418	Simple_repeat	RepeatMasker
rnd-5_family-422	Simple_repeat	RepeatMasker
rnd-5_family-426	DNA/Harbinger	RepeatMasker_library_match
rnd-5_family-433	LTR/Gypsy	RepeatProteinMask
rnd-5_family-4332	Simple_repeat	RepeatMasker
rnd-5_family-436	Simple_repeat	RepeatMasker
rnd-5_family-443	Simple_repeat	RepeatMasker
rnd-5_family-447	LINE/RTE-BovB	RepeatProteinMask
rnd-5_family-4530	Simple_repeat	RepeatMasker
rnd-5_family-457	Low_complexity	RepeatMasker
rnd-5_family-467	LTR/Copia	RepeatProteinMask
rnd-5_family-4765	LTR/Copia	RepeatProteinMask
rnd-5_family-4769	DNA	RepeatMasker_library_match
rnd-5_family-4789	LTR/Copia	RepeatProteinMask
rnd-5_family-5023	Satellite	RepeatMasker_library_match
rnd-5_family-5030	LTR/Copia	RepeatMasker_library_match
rnd-5_family-5034	LTR/Copia	RepeatProteinMask
rnd-5_family-508	LINE/L1	RepeatProteinMask
rnd-5_family-511	Simple_and_Low_complexity	RepeatMasker
rnd-5_family-523	Simple_repeat	RepeatMasker
rnd-5_family-559	DNA/Harbinger	RepeatMasker_library_match
rnd-5_family-560	LTR/Gypsy	RepeatMasker_library_match
rnd-5_family-570	Low_complexity	RepeatMasker
rnd-5_family-5760	Simple_repeat	RepeatMasker
rnd-5_family-578	LINE/L1	RepeatMasker_library_match
rnd-5_family-580	Simple_repeat	RepeatMasker
rnd-5_family-587	LTR/Copia	RepeatProteinMask
rnd-5_family-589	LTR/Copia	RepeatProteinMask
rnd-5_family-590	LTR/Copia	RepeatProteinMask
rnd-5_family-605	LTR/Gypsy	RepeatProteinMask
rnd-5_family-626	DNA/Harbinger	RepeatProteinMask
rnd-5_family-632	LTR/Gypsy	RepeatMasker_library_match
rnd-5_family-637	LTR/Gypsy	RepeatProteinMask
rnd-5_family-6375	Simple_repeat	RepeatMasker
rnd-5_family-642	Simple_repeat	RepeatMasker
rnd-5_family-651	Simple_repeat	RepeatMasker
rnd-5_family-6534	DNA	RepeatMasker_library_match
rnd-5_family-67	LTR/Copia	RepeatProteinMask
rnd-5_family-673	LTR/Gypsy	RepeatProteinMask
rnd-5_family-675	LTR/Gypsy	RepeatMasker_library_match
rnd-5_family-703	LTR/Gypsy	RepeatMasker_library_match
rnd-5_family-704	LTR/Gypsy	RepeatMasker_library_match
rnd-5_family-7169	Low_complexity	RepeatMasker
rnd-5_family-727	DNA/CMC-EnSpm	RepeatMasker_library_match
rnd-5_family-731	LTR/Gypsy	RepeatMasker_library_match
rnd-5_family-74	LTR/Copia	RepeatProteinMask
rnd-5_family-772	Simple_repeat	RepeatMasker
rnd-5_family-799	Retroposon	RepeatMasker_library_match
rnd-5_family-800	Simple_repeat	RepeatMasker
rnd-5_family-8078	LINE/L1	RepeatProteinMask
rnd-5_family-815	Simple_repeat	RepeatMasker
rnd-5_family-817	Low_complexity	RepeatMasker
rnd-5_family-829	LTR/Gypsy	RepeatMasker_library_match
rnd-5_family-835	DNA/PIF-Harbinger	RepeatMasker_library_match
rnd-5_family-852	Low_complexity	RepeatMasker
rnd-5_family-8540	LTR/Gypsy	RepeatMasker_library_match
rnd-5_family-86	LTR/Copia	RepeatProteinMask
rnd-5_family-863	LTR/Gypsy	RepeatProteinMask
rnd-5_family-865	LTR/Gypsy	RepeatMasker_library_match
rnd-5_family-877	LTR/Gypsy	RepeatProteinMask
rnd-5_family-882	LTR/Gypsy	RepeatMasker_library_match
rnd-5_family-910	snRNA	RepeatMasker_library_match
rnd-5_family-931	DNA/CMC-EnSpm	RepeatMasker_library_match
rnd-5_family-96	LTR/Copia	RepeatProteinMask
rnd-5_family-9662	SINE/tRNA	RepeatMasker_library_match
rnd-5_family-984	DNA/Harbinger	RepeatMasker_library_match
rnd-6_family-10413	DNA/TcMar-Stowaway	RepeatMasker_library_match
rnd-6_family-1060	LTR/Gypsy	RepeatProteinMask
rnd-6_family-1106	DNA/hAT-Tag1	RepeatMasker_library_match
rnd-6_family-1145	DNA	RepeatMasker_library_match
rnd-6_family-1150	LTR/Gypsy	RepeatMasker_library_match
rnd-6_family-1154	LTR/Gypsy	RepeatMasker_library_match
rnd-6_family-1221	DNA/hAT-Tag1?	RepeatMasker_library_match
rnd-6_family-1251	LINE/L1	RepeatProteinMask
rnd-6_family-1253	LTR/Gypsy	RepeatProteinMask
rnd-6_family-1268	DNA/MULE-MuDR	RepeatMasker_library_match
rnd-6_family-1349	DNA/CMC-EnSpm	RepeatMasker_library_match
rnd-6_family-1356	Simple_repeat	RepeatMasker
rnd-6_family-1385	LINE/L1	RepeatMasker_library_match
rnd-6_family-1395	Simple_and_Low_complexity	RepeatMasker
rnd-6_family-1398	LTR/Copia	RepeatProteinMask
rnd-6_family-1407	DNA/TcMar-Stowaway	RepeatMasker_library_match
rnd-6_family-1508	LTR/Gypsy	RepeatProteinMask
rnd-6_family-1518	LTR/Gypsy	RepeatProteinMask
rnd-6_family-1519	LTR/Gypsy	RepeatProteinMask
rnd-6_family-1522	LTR/Gypsy	RepeatProteinMask
rnd-6_family-1533	DNA/MULE-MuDR	RepeatMasker_library_match
rnd-6_family-1534	DNA/MULE-MuDR	RepeatMasker_library_match
rnd-6_family-1535	DNA/MULE-MuDR	RepeatMasker_library_match
rnd-6_family-1567	LTR/Gypsy	RepeatMasker_library_match
rnd-6_family-1575	LTR/Copia	RepeatMasker_library_match
rnd-6_family-1576	Simple_repeat	RepeatMasker
rnd-6_family-1589	LTR/Gypsy	RepeatProteinMask
rnd-6_family-1702	LTR/Copia	RepeatProteinMask
rnd-6_family-1722	LTR/Copia	RepeatProteinMask
rnd-6_family-1774	Simple_repeat	RepeatMasker
rnd-6_family-188	LTR/Gypsy	RepeatMasker_library_match
rnd-6_family-1881	LTR/Gypsy	RepeatProteinMask
rnd-6_family-1933	Simple_repeat	RepeatMasker
rnd-6_family-1960	LINE/RTE-BovB	RepeatProteinMask
rnd-6_family-2059	LTR/Copia	RepeatMasker_library_match
rnd-6_family-2106	LTR/Copia	RepeatMasker_library_match
rnd-6_family-2182	LTR/Copia	RepeatProteinMask
rnd-6_family-2201	Retroposon	RepeatMasker_library_match
rnd-6_family-229	DNA	RepeatMasker_library_match
rnd-6_family-2307	DNA/CMC-EnSpm	RepeatMasker_library_match
rnd-6_family-2328	LTR/Gypsy	RepeatMasker_library_match
rnd-6_family-2334	LTR/Gypsy	RepeatProteinMask
rnd-6_family-234	DNA	RepeatMasker_library_match
rnd-6_family-235	Simple_repeat	RepeatMasker
rnd-6_family-2478	LTR/Copia	RepeatMasker_library_match
rnd-6_family-2526	DNA/CMC-EnSpm	RepeatMasker_library_match
rnd-6_family-2536	LTR/Gypsy	RepeatProteinMask
rnd-6_family-2574	Simple_repeat	RepeatMasker
rnd-6_family-2656	LTR/Gypsy	RepeatMasker_library_match
rnd-6_family-27	LTR/Gypsy	RepeatProteinMask
rnd-6_family-2739	DNA/TcMar-Pogo	RepeatProteinMask
rnd-6_family-2759	LTR/Gypsy	RepeatProteinMask
rnd-6_family-287	LTR/Copia	RepeatMasker_library_match
rnd-6_family-2895	Simple_and_Low_complexity	RepeatMasker
rnd-6_family-2956	LINE/L1	RepeatMasker_library_match
rnd-6_family-3062	DNA/Harbinger	RepeatMasker_library_match
rnd-6_family-308	Simple_repeat	RepeatMasker
rnd-6_family-3167	Simple_repeat	RepeatMasker
rnd-6_family-3271	Simple_repeat	RepeatMasker
rnd-6_family-3471	LTR/Gypsy	RepeatMasker_library_match
rnd-6_family-3509	LTR/Gypsy	RepeatMasker_library_match
rnd-6_family-3560	LTR/Gypsy	RepeatProteinMask
rnd-6_family-380	Simple_and_Low_complexity	RepeatMasker
rnd-6_family-3805	Simple_repeat	RepeatMasker
rnd-6_family-3807	DNA/MULE-MuDR	RepeatMasker_library_match
rnd-6_family-389	LTR/Copia	RepeatMasker_library_match
rnd-6_family-3925	Simple_repeat	RepeatMasker
rnd-6_family-3936	Simple_repeat	RepeatMasker
rnd-6_family-3960	DNA	RepeatMasker_library_match
rnd-6_family-3999	DNA/Harbinger	RepeatProteinMask
rnd-6_family-4098	LINE/L1	RepeatProteinMask
rnd-6_family-4130	DNA/MULE-MuDR	RepeatMasker_library_match
rnd-6_family-4305	Simple_repeat	RepeatMasker
rnd-6_family-435	LTR/Copia	RepeatProteinMask
rnd-6_family-436	LINE/L1	RepeatProteinMask
rnd-6_family-4471	LTR/Copia	RepeatProteinMask
rnd-6_family-4486	DNA/Harbinger	RepeatMasker_library_match
rnd-6_family-4521	DNA/MULE-MuDR	RepeatMasker_library_match
rnd-6_family-4594	LTR/Copia	RepeatMasker_library_match
rnd-6_family-4602	Simple_repeat	RepeatMasker
rnd-6_family-466	rRNA	RepeatMasker_library_match
rnd-6_family-4668	DNA/hAT-Ac	RepeatMasker_library_match
rnd-6_family-4669	DNA/hAT-Ac	RepeatMasker_library_match
rnd-6_family-4778	Simple_repeat	RepeatMasker
rnd-6_family-4993	DNA/hAT-Tip100	RepeatProteinMask
rnd-6_family-5001	LTR/Copia	RepeatProteinMask
rnd-6_family-501	Simple_repeat	RepeatMasker
rnd-6_family-5080	Simple_repeat	RepeatMasker
rnd-6_family-514	DNA/hAT-Tag1	RepeatMasker_library_match
rnd-6_family-5308	LTR/Gypsy	RepeatMasker_library_match
rnd-6_family-547	LTR/Copia	RepeatMasker_library_match
rnd-6_family-5883	DNA/PIF-Harbinger	RepeatMasker_library_match
rnd-6_family-597	LTR/Gypsy	RepeatMasker_library_match
rnd-6_family-6097	Simple_and_Low_complexity	RepeatMasker
rnd-6_family-6261	Simple_and_Low_complexity	RepeatMasker
rnd-6_family-64	LTR/Copia	RepeatProteinMask
rnd-6_family-640	DNA	RepeatMasker_library_match
rnd-6_family-6518	LTR/Gypsy	RepeatProteinMask
rnd-6_family-671	DNA/Harbinger	RepeatMasker_library_match
rnd-6_family-673	Simple_and_Low_complexity	RepeatMasker
rnd-6_family-693	DNA	RepeatMasker_library_match
rnd-6_family-7337	Simple_repeat	RepeatMasker
rnd-6_family-74	LTR/Gypsy	RepeatMasker_library_match
rnd-6_family-7408	LINE/L1	RepeatMasker_library_match
rnd-6_family-7426	LTR/ERV1	RepeatProteinMask
rnd-6_family-745	DNA	RepeatMasker_library_match
rnd-6_family-746	LINE/RTE-BovB	RepeatProteinMask
rnd-6_family-747	DNA	RepeatMasker_library_match
rnd-6_family-8	LTR/Copia	RepeatMasker_library_match
rnd-6_family-844	LTR/Caulimovirus	RepeatMasker_library_match
rnd-6_family-89	Simple_repeat	RepeatMasker
rnd-6_family-910	Simple_repeat	RepeatMasker
rnd-6_family-937	LTR/Gypsy	RepeatProteinMask
rnd-6_family-976	DNA/MULE-MuDR	RepeatMasker_library_match
rnd-6_family-991	Simple_repeat	RepeatMasker
