# Supplementary material for: A Deluge of Complex Repeats: The Solanum Genome
Source: PLoS One. 2015 Aug 4;10(8):e0133962. doi: 10.1371/journal.pone.0133962 (PMC4524691; doi:10.1371/journal.pone.0133962)
Supplement: S10 Table — The list of species was prepared using RepBase. (XLS) [file pone.0133962.s016.xls]

## Sheet: Sheet1
LTR/ERV families information from Repbase 20.04
Repeat Family	Repeat Superfamily	Species
>FERVLTR4c_LTR	ERV1	Takifugu
>FERVLTR4d_LTR	ERV1	Takifugu
>FERVR1_LTR	ERV1	Takifugu_rubripes
>FERVLTR4b_LTR	ERV1	Takifugu
>FERVR2_LTR	ERV1	Takifugu_rubripes
>FERVR_LTR	ERV1	Takifugu_rubripes
>FERVR1_I	ERV1	Takifugu_rubripes
>FERVLTR4a_LTR	ERV1	Takifugu
>FERVR2_I	ERV1	Takifugu_rubripes
>HERVH	ERV1	Eutheria
>PrimLTR79	ERV1	Homo_sapiens
>LTR89	ERV3	Mammalia
>LTR25-int	ERV1	Primates
>HERV18	Endogenous_Retrovirus	Homo_sapiens
>MER21I	ERV1	Homo_sapiens
>LTR1F2	ERV1	Primates
>LTR13	ERV2	Homo_sapiens
>LTR14B	ERV2	Homo_sapiens
>LTR6B	ERV1	Homo_sapiens
>MER67B	ERV1	Homo_sapiens
>LTR38B	ERV1	Homo_sapiens
>HERVK11I	ERV2	Homo_sapiens
>LTR66	ERV3	Homo_sapiens
>LTR1F	ERV1	Homo_sapiens
>LTR69	ERV3	Homo_sapiens
>MER84	ERV1	Homo_sapiens
>LTR45C	ERV1	Homo_sapiens
>MER70A	ERV3	Homo_sapiens
>MLT-int	ERV3	Eutheria
>LTR5B	ERV2	Homo_sapiens
>LTR40B	ERV3	Homo_sapiens
>LTR81A	ERV1	Mammalia
>LTR16B	ERV3	Eutheria
>HERVL_40	Endogenous_Retrovirus	Homo_sapiens
>LTR22B1	ERV2	Homo_sapiens
>MLT1N2	ERV3	Homo_sapiens
>LTR55	ERV3	Homo_sapiens
>MLT1E	ERV3	Eutheria
>MER90a_LTR	ERV1	Eutheria
>LTR13A	ERV2	Homo_sapiens
>MLT1H1	ERV3	Homo_sapiens
>LTR47B	ERV3	Homo_sapiens
>LTR16D2	ERV3	Eutheria
>LTR22C2	ERV2	Homo_sapiens
>HERVS71	ERV1	Eutheria
>HERV1_LTR	Endogenous_Retrovirus	Homo_sapiens
>LTR86A1	ERV3	Mammalia
>MER50	ERV1	Homo_sapiens
>HARLEQUIN	ERV1	Homo_sapiens
>HERV4_I	ERV1	Homo_sapiens
>MER68C	ERV3	Homo_sapiens
>LTR27C	ERV1	Homo_sapiens
>HERV52I	Endogenous_Retrovirus	Homo_sapiens
>LTR9A1	ERV1	Homo_sapiens
>LTR5	ERV2	Homo_sapiens
>MER4A	ERV1	Homo_sapiens
>PABL_B	ERV1	Homo_sapiens
>LTR51	ERV1	Homo_sapiens
>LTR24B	ERV1	Homo_sapiens
>MLT1D	ERV3	Eutheria
>MER41G	ERV1	Homo_sapiens
>ERV3-16A3_LTR	ERV3	Homo_sapiens
>MER9	ERV2	Homo_sapiens
>MER83	ERV1	Homo_sapiens
>LTR41B	ERV3	Homo_sapiens
>LOR1b_LTR	ERV1	Primates
>LTR48B	ERV1	Homo_sapiens
>MLT2B3	ERV3	Eutheria
>MLT2F	ERV3	Eutheria
>LTR72	ERV1	Homo_sapiens
>MER4A1	ERV1	Homo_sapiens
>LTR22E	ERV2	Homo_sapiens
>LTR26B	ERV1	Primates
>MER57F	ERV1	Homo_sapiens
>LTR7C	ERV3	Homo_sapiens
>LTR37B	ERV1	Homo_sapiens
>LTR10B2	ERV1	Homo_sapiens
>LTR33A	ERV3	Eutheria
>MER110A	ERV1	Homo_sapiens
>HERVL66I	ERV3	Eutheria
>LTR65	ERV1	Homo_sapiens
>MER70B	ERV3	Homo_sapiens
>MER34C2	ERV1	Homo_sapiens
>MLT2A2	ERV3	Homo_sapiens
>MER41B	ERV1	Homo_sapiens
>MER74B	ERV3	Homo_sapiens
>LTR52	ERV3	Homo_sapiens
>LTR5_Hs	ERV2	Primates
>LTR9C	ERV1	Homo_sapiens
>LTR27	ERV1	Homo_sapiens
>MER83B	ERV1	Homo_sapiens
>MER70C	ERV3	Homo_sapiens
>HERVK13I	ERV2	Homo_sapiens
>HERVE	ERV1	Homo_sapiens
>MLT1F1	ERV3	Eutheria
>MER92B	ERV1	Homo_sapiens
>MER51A	ERV1	Homo_sapiens
>MLT2E	ERV3	Eutheria
>ERVL-B4	ERV3	Eutheria
>HERV9	ERV1	Homo_sapiens
>MER52A	ERV1	Homo_sapiens
>MER74C	ERV3	Homo_sapiens
>MER57D	ERV1	Eutheria
>MER92C	ERV1	Eutheria
>MLT1E1	ERV3	Eutheria
>MER65A	ERV1	Eutheria
>LTR22C	ERV2	Primates
>LTR1B	ERV1	Homo_sapiens
>HERV16	ERV3	Homo_sapiens
>LTR9B	ERV1	Homo_sapiens
>LTR27B	ERV1	Homo_sapiens
>LTR1E	ERV1	Homo_sapiens
>MLT1F_I	ERV3	Eutheria
>MER4D1	ERV1	Homo_sapiens
>LTR34	ERV1	Homo_sapiens
>MER52C	ERV1	Homo_sapiens
>LTR12F	ERV1	Primates
>MER11D	ERV2	Homo_sapiens
>LTR41	ERV3	Homo_sapiens
>LTR1C2	ERV1	Homo_sapiens
>LTR16	ERV3	Homo_sapiens
>LTR84b	ERV3	Eutheria
>LTR45B	ERV1	Homo_sapiens
>LTR8B	ERV1	Homo_sapiens
>MLT1F2	ERV3	Eutheria
>MSTA	ERV3	Primates
>LTR91	ERV3	Homo_sapiens
>MER83AI	ERV1	Homo_sapiens
>LTR18A	ERV3	Homo_sapiens
>MER34	ERV1	Homo_sapiens
>MER76	ERV3	Homo_sapiens
>LTR39	ERV1	Homo_sapiens
>LTR1F1	ERV1	Primates
>LTR10B	ERV1	Homo_sapiens
>MER4E	ERV1	Homo_sapiens
>LTR21C	ERV1	Homo_sapiens
>LTR29	ERV1	Homo_sapiens
>MER11A	ERV2	Homo_sapiens
>LTR16B1	ERV3	Eutheria
>LTR1C	ERV1	Homo_sapiens
>HERV-K14CI	ERV2	Homo_sapiens
>LTR83	ERV3	Eutheria
>MLT2D	ERV3	Homo_sapiens
>HERVK22I	ERV2	Eutheria
>LTR35B	ERV1	Homo_sapiens
>MLT1O	ERV3	Eutheria
>LTR86B2	ERV3	Mammalia
>LTR1D1	ERV1	Primates
>MER65C	ERV1	Homo_sapiens
>MLT2C2	ERV3	Homo_sapiens
>LTR31	ERV1	Homo_sapiens
>LTR75	ERV3	Homo_sapiens
>LTR24	ERV1	Homo_sapiens
>MLT1E2	ERV3	Eutheria
>LTR43B	ERV1	Homo_sapiens
>LTR16E2	ERV3	Eutheria
>HERVK	ERV2	Primates
>LTR3A	ERV2	Primates
>MLT2B4	ERV3	Eutheria
>PABL_A	ERV1	Homo_sapiens
>MER54A	ERV3	Homo_sapiens
>MER39B	ERV1	Homo_sapiens
>LTR8	ERV1	Homo_sapiens
>LTR81AB	ERV1	Homo_sapiens
>MER21	ERV3	Homo_sapiens
>MER57B1	ERV1	Eutheria
>HERVR	ERV1	Papio_hamadryas
>LTR18B	ERV3	Homo_sapiens
>LTR21B	ERV1	Homo_sapiens
>LTR28B	ERV1	Homo_sapiens
>HERVK11DI	ERV2	Homo_sapiens
>MLT1G	ERV3	Homo_sapiens
>LTR16B2	ERV3	Eutheria
>MLT1G2	ERV3	Homo_sapiens
>HERV38I	Endogenous_Retrovirus	Homo_sapiens
>LTR54B	ERV1	Eutheria
>LTR78B	ERV1	Homo_sapiens
>MER66D	ERV1	Homo_sapiens
>LTR2C	ERV1	Homo_sapiens
>MER50B	ERV1	Homo_sapiens
>LTR9D	ERV1	Homo_sapiens
>MLT1K	ERV3	Homo_sapiens
>LTR40A	ERV3	Homo_sapiens
>LTR36	ERV1	Homo_sapiens
>MLT1M	ERV3	Mammalia
>MSTC	ERV3	Eutheria
>LTR86B1	ERV3	Mammalia
>MER83C	ERV1	Homo_sapiens
>MER51E	ERV1	Homo_sapiens
>LTR22	ERV2	Primates
>MLT1J	ERV3	Eutheria
>MLT1_I	ERV3	Eutheria
>MLT1F	ERV3	Eutheria
>MER110	ERV1	Homo_sapiens
>THE1C	ERV3	Homo_sapiens
>MER21A	ERV3	Homo_sapiens
>LTR1C3	ERV1	Primates
>LTR32	ERV3	Homo_sapiens
>LOR1I	ERV1	Homo_sapiens
>LTR81B	ERV1	Mammalia
>LTR26	ERV1	Homo_sapiens
>MER89	ERV1	Homo_sapiens
>LTR7A	ERV3	Homo_sapiens
>LOR1a_LTR	ERV1	Primates
>HERV57I	Endogenous_Retrovirus	Homo_sapiens
>LTR16E1	ERV3	Eutheria
>MER87	ERV1	Homo_sapiens
>LTR22B2	ERV2	Homo_sapiens
>LTR59	ERV1	Homo_sapiens
>LTR79	ERV3	Mammalia
>LTR26E	ERV1	Homo_sapiens
>LTR68	ERV1	Eutheria
>MER66B	ERV1	Homo_sapiens
>MSTD	ERV3	Homo_sapiens
>MER65B	ERV1	Homo_sapiens
>LTR14A	ERV2	Homo_sapiens
>MER72B	ERV1	Homo_sapiens
>MLT1E1A	ERV3	Eutheria
>MER90	ERV1	Homo_sapiens
>MER50I	ERV1	Homo_sapiens
>MER66A	ERV1	Homo_sapiens
>LTR38	ERV1	Homo_sapiens
>LTR61	ERV1	Homo_sapiens
>LTR33B	ERV3	Mammalia
>LTR48	ERV1	Homo_sapiens
>MER92A	ERV1	Homo_sapiens
>MER57A1	ERV1	Homo_sapiens
>MER4E1	ERV1	Homo_sapiens
>LTR1	ERV1	Homo_sapiens
>LTR16D	ERV3	Homo_sapiens
>MLT1J1	ERV3	Eutheria
>MER34C	ERV1	Homo_sapiens
>MSTA1	ERV3	Primates
>MER57E3	ERV1	Eutheria
>LTR47B2	ERV3	Homo_sapiens
>MER65D	ERV1	Homo_sapiens
>LTR12D	ERV1	Homo_sapiens
>LTR58	ERV1	Homo_sapiens
>LTR10B1	ERV1	Primates
>PABL_AI	ERV1	Homo_sapiens
>MER57B2	ERV1	Homo_sapiens
>MER39	ERV1	Homo_sapiens
>LTR16A	ERV3	Eutheria
>LTR78	ERV1	Mammalia
>MLT1J-int	ERV3	Eutheria
>LTR35A	ERV1	Primates
>LTR21A	ERV1	Homo_sapiens
>MER57E1	ERV1	Eutheria
>LTR67B	ERV3	Eutheria
>LTR12	ERV1	Primates
>MER52AI	ERV1	Homo_sapiens
>HERV30I	Endogenous_Retrovirus	Homo_sapiens
>LTR7B	ERV3	Homo_sapiens
>LTR42	ERV3	Homo_sapiens
>MER21B	ERV3	Eutheria
>LTR8A	ERV1	Homo_sapiens
>LTR64	ERV1	Homo_sapiens
>LTR47A2	ERV3	Homo_sapiens
>MER87B	ERV1	Homo_sapiens
>LTR33	ERV3	Eutheria
>MLT2B2	ERV3	Eutheria
>LTR82A	ERV3	Eutheria
>LTR28	ERV1	Homo_sapiens
>MER101_I	ERV1	Primates
>LTR06	ERV1	Homo_sapiens
>LTR23	ERV1	Homo_sapiens
>MER73	ERV3	Homo_sapiens
>MST_I	ERV3	Eutheria
>MSTB	ERV3	Homo_sapiens
>MER51B	ERV1	Homo_sapiens
>HERVL68	Endogenous_Retrovirus	Eutheria
>LTR87	ERV3	Eutheria
>MER4D	ERV1	Homo_sapiens
>MLT1J2	ERV3	Eutheria
>HERV49I	ERV1	Homo_sapiens
>MER11C	ERV2	Homo_sapiens
>MER57C2	ERV1	Eutheria
>LTR75B	ERV3	Homo_sapiens
>HERVP71A_I	Endogenous_Retrovirus	Homo_sapiens
>MER31B	ERV1	Homo_sapiens
>MLT1H_I	ERV3	Eutheria
>HUERS-P1	ERV1	Primates
>MER83BI	ERV1	Homo_sapiens
>LTR10E	ERV1	Eutheria
>LTR15	ERV1	Homo_sapiens
>LTR6A	ERV1	Homo_sapiens
>LTR14	ERV2	Homo_sapiens
>HERVK9I	ERV2	Homo_sapiens
>MLT1B	ERV3	Eutheria
>MER21C	ERV3	Eutheria
>LTR1C1	ERV1	Primates
>LTR41C	ERV3	Homo_sapiens
>LTR10G	ERV1	Eutheria
>MER68_I	ERV3	Eutheria
>MER4A1_LTR	ERV1	Primates
>LTR30	ERV1	Homo_sapiens
>MER34A	ERV1	Eutheria
>LTR18C	ERV3	Homo_sapiens
>LTR60	ERV1	Homo_sapiens
>LTR84a	ERV3	Eutheria
>LTR22A	ERV2	Homo_sapiens
>LTR1A2	ERV1	Primates
>MER74A	ERV3	Eutheria
>LTR62	ERV3	Homo_sapiens
>LTR86C	ERV3	Mammalia
>LTR45	ERV1	Homo_sapiens
>HERV23	Endogenous_Retrovirus	Homo_sapiens
>LTR14C	ERV2	Homo_sapiens
>LTR56	ERV1	Homo_sapiens
>LTR43	ERV1	Homo_sapiens
>MER51C	ERV1	Homo_sapiens
>MLT1G1	ERV3	Homo_sapiens
>LTR10D	ERV1	Homo_sapiens
>LTR10A	ERV1	Eutheria
>LTR71A	ERV1	Homo_sapiens
>MER31A	ERV1	Eutheria
>HERV3	ERV1	Homo_sapiens
>HERVK3I	ERV2	Homo_sapiens
>LTR80B	ERV3	Eutheria
>HERVFH21I	Endogenous_Retrovirus	Eutheria
>LTR27D	ERV1	Homo_sapiens
>MER21C_BT	ERV3	Eutheria
>LTR1B0	ERV1	Primates
>MER68A	ERV3	Eutheria
>MER54B	ERV3	Homo_sapiens
>HERVH48I	Endogenous_Retrovirus	Homo_sapiens
>LTR16D1	ERV3	Eutheria
>LTR16A1	ERV3	Homo_sapiens
>LTR38C	ERV1	Homo_sapiens
>HERV46I	Endogenous_Retrovirus	Homo_sapiens
>HERV35I	ERV1	Homo_sapiens
>MER9B	ERV2	Homo_sapiens
>LTR2B	ERV1	Homo_sapiens
>ERVL-E	ERV3	Eutheria
>MER41D	ERV1	Homo_sapiens
>LTR24C	ERV1	Homo_sapiens
>LTR28C	ERV1	Homo_sapiens
>LTR50	ERV3	Homo_sapiens
>MER110I	ERV1	Homo_sapiens
>LTR43_I	ERV1	Primates
>PABL_BI	ERV1	Homo_sapiens
>LTR71B	ERV1	Homo_sapiens
>LTR70	ERV1	Homo_sapiens
>LTR10C	ERV1	Homo_sapiens
>ERV3-16A3_I	ERV3	Homo_sapiens
>LTR35	ERV1	Homo_sapiens
>HERV15I	Endogenous_Retrovirus	Homo_sapiens
>LTR37A	ERV1	Homo_sapiens
>MER4B	ERV1	Homo_sapiens
>HERVIP10F	ERV1	Homo_sapiens
>MLT1A0	ERV3	Eutheria
>MER66C	ERV1	Homo_sapiens
>HERV17	ERV1	Homo_sapiens
>THE1B	ERV3	Hominidae
>LTR22B	ERV2	Homo_sapiens
>MER67C	ERV1	Homo_sapiens
>LTR81C	ERV1	Mammalia
>MSTB1	ERV3	Primates
>MER41C	ERV1	Homo_sapiens
>MLT1C	ERV3	Eutheria
>MER89I	ERV1	Homo_sapiens
>MER34A1	ERV1	Eutheria
>THE1A	ERV3	Homo_sapiens
>MLT1H2	ERV3	Homo_sapiens
>LTR38A1	ERV1	Homo_sapiens
>HERV19I	ERV1	Homo_sapiens
>MLT1I	ERV3	Homo_sapiens
>LTR7Y	ERV3	Primates
>LTR54	ERV1	Eutheria
>LTR19C	ERV3	Homo_sapiens
>LTR12B	ERV1	Homo_sapiens
>MLT1H	ERV3	Homo_sapiens
>LTR75_1	ERV1	Eutheria
>MSTA2	ERV3	Primates
>LTR25	ERV1	Homo_sapiens
>LTR53B	ERV3	Homo_sapiens
>MER41E	ERV1	Primates
>LTR16C	ERV3	Homo_sapiens
>LTR60B	ERV1	Homo_sapiens
>LTR73	ERV1	Homo_sapiens
>MER61C	ERV1	Homo_sapiens
>LTR2	ERV1	Homo_sapiens
>LTR12C	ERV1	Homo_sapiens
>MLT2A1	ERV3	Homo_sapiens
>HERVL74	ERV3	Homo_sapiens
>LTR17	ERV1	Homo_sapiens
>MLT1C1	ERV3	Eutheria
>LTR2752	ERV1	Homo_sapiens
>LTR40C	ERV3	Homo_sapiens
>MER68B	ERV3	Homo_sapiens
>MER88	ERV3	Homo_sapiens
>LTR10F	ERV1	Homo_sapiens
>PRIMA4_LTR	ERV1	Homo_sapiens
>LTR12E	ERV1	Homo_sapiens
>MER4C	ERV1	Homo_sapiens
>LTR49	ERV1	Homo_sapiens
>LTR40A1	ERV3	Eutheria
>LTR77B	ERV3	Homo_sapiens
>LTR9	ERV1	Homo_sapiens
>LTR3B	ERV2	Homo_sapiens
>MER4D_LTR	ERV1	Primates
>MER11B	ERV2	Primates
>LTR1D	ERV1	Homo_sapiens
>MER77	ERV3	Homo_sapiens
>LTR53	ERV3	Homo_sapiens
>LTR16E	ERV3	Homo_sapiens
>HERVG25	Endogenous_Retrovirus	Homo_sapiens
>LTR3	ERV2	Homo_sapiens
>MER61B	ERV1	Homo_sapiens
>MLT1L	ERV3	Homo_sapiens
>MER4CL34	ERV1	Homo_sapiens
>MER49	ERV1	Homo_sapiens
>MER57E2	ERV1	Eutheria
>MER51D	ERV1	Homo_sapiens
>MER72	ERV1	Homo_sapiens
>LTR76	ERV1	Homo_sapiens
>HERV39	Endogenous_Retrovirus	Homo_sapiens
>LTR72B	ERV1	Homo_sapiens
>THE1D	ERV3	Homo_sapiens
>MER57C1	ERV1	Eutheria
>LTR82B	ERV3	Mammalia
>MER101B	ERV1	Homo_sapiens
>ERVL	ERV3	Homo_sapiens
>MER67D	ERV1	Homo_sapiens
>MER67A	ERV1	Homo_sapiens
>LTR44	ERV1	Homo_sapiens
>MLT1G3	ERV3	Homo_sapiens
>MER34D	ERV1	Primates
>LTR27E	ERV1	Homo_sapiens
>LTR33C	ERV3	Eutheria
>LTR4	ERV1	Homo_sapiens
>LTR47A	ERV3	Homo_sapiens
>MLT1A1	ERV3	Eutheria
>HERVIP10FH	ERV1	Homo_sapiens
>LTR77	ERV1	Homo_sapiens
>HERVFH19I	Endogenous_Retrovirus	Homo_sapiens
>MER76-int	ERV3	Eutheria
>LTR19A	ERV3	Homo_sapiens
>HERVL	ERV3	Homo_sapiens
>LTR19B	ERV3	Homo_sapiens
>MER34B	ERV1	Homo_sapiens
>LTR57	ERV3	Homo_sapiens
>MER66_I	ERV1	Homo_sapiens
>MER48	ERV1	Homo_sapiens
>HERV4_LTR	Endogenous_Retrovirus	Homo_sapiens
>HERVKC4	ERV2	Eutheria
>LTR1B1	ERV1	Homo_sapiens
>MER34-int	ERV1	Eutheria
>MER41A	ERV1	Homo_sapiens
>MLT1C2	ERV3	Eutheria
>HERV-K14I	ERV2	Homo_sapiens
>LTR16A2	ERV3	Homo_sapiens
>HERVI	ERV1	Homo_sapiens
>LTR5A	ERV2	Primates
>MER50C	ERV1	Primates
>LTR80A	ERV3	Eutheria
>MER52D	ERV1	Homo_sapiens
>LTR46	ERV1	Homo_sapiens
>MER101	ERV1	Homo_sapiens
>LTR86A2	ERV3	Mammalia
>LTR3_ET	ERV3	Echinops_telfairi
>LTR190_MD	ERV3	Monodelphis_domestica
>LTR10B_DN	ERV3	Dasypus_novemcinctus
>LTR16C_Pca	ERV1	Procavia_capensis
>CarLTR1A2B_LTR	ERV1	Carnivora
>LTR7_Opr	ERV1	Ochotona_princeps
>LTR23B_CHo	ERV3	Choloepus_hoffmanni
>LTR21_MD	ERV1	Monodelphis_domestica
>ERV2X5-LTR_ML	ERV2	Myotis_lucifugus
>LTR10E_Opr	ERV2	Ochotona_princeps
>LTR15B2_Opr	ERV2	Ochotona_princeps
>LTR14_Ttr	ERV1	Tursiops_truncatus
>LTR89	ERV3	Mammalia
>LTR1B1a_PVa	ERV1	Pteropus_vampyrus
>LTR22B_AMe	ERV2	Ailuropoda_melanoleuca
>LTR29_Tbel	ERV1	Tupaia_belangeri
>LTR2D1_Pca	ERV2	Procavia_capensis
>LTR67_EC	ERV3	Equus_caballus
>LTR24_FC	ERV3	Felis_catus
>LTR19_ET	ERV1	Echinops_telfairi
>MER101E_ML	ERV1	Myotis_lucifugus
>LTR104a_MD	ERV1	Didelphidae
>LTR1B_Tbel	ERV1	Tupaia_belangeri
>LTR8_SSc	ERV1	Sus_scrofa
>LTR36_OC	ERV1	Oryctolagus_cuniculus
>LTR14_Sar	ERV1	Sorex_araneus
>LTR3E_SS	ERV3	Sus_scrofa
>LTR6A_ML	ERV1	Myotis_lucifugus
>LTR15B2_Pca	ERV1	Procavia_capensis
>LTR6B_ML	ERV1	Myotis_lucifugus
>LTR199_MD	ERV2	Monodelphis_domestica
>ERV22_MD_I	ERV1	Monodelphis_domestica
>LTR13	ERV2	Homo_sapiens
>BtERV3B_LTR	ERV3	Bos_taurus
>LTR5B_DN	ERV2	Dasypus_novemcinctus
>LTR96B_MD	ERV1	Monodelphis_domestica
>ERV3-1C-EC_LTR	ERV3	Equus_caballus
>LTR15_FC	ERV1	Felis_catus
>LTR19_EE	ERV2	Erinaceus_europaeus
>PlatERVR2_LTR	ERV1	Ornithorhynchus
>LTR1C2_OC	ERV1	Oryctolagus_cuniculus
>CarERV2	ERV1	Carnivora
>LTR19_Cho	ERV3	Choloepus_hoffmanni
>ERV2-7_PCa-I	ERV2	Procavia_capensis
>ALTR2_Ttr	ERV1	Tursiops_truncatus
>LTR11C1_CHo	ERV1	Choloepus_hoffmanni
>LTR19_DN	ERV2	Dasypus_novemcinctus
>LTR6_MD	ERV1	Monodelphis_domestica
>PlatLTR20B	ERV3	Ornithorhynchus_anatinus
>SLTR14_SS	ERV1	Sus_scrofa
>LTR15_PVa	ERV2	Pteropus_vampyrus
>MER87B_BT	ERV1	Bos_taurus
>LTR11B2a9_EE	ERV2	Erinaceus_europaeus
>LTR2D1_EE	ERV2	Erinaceus_europaeus
>Mdo3LTR1a	ERV1	Monodelphis
>LTR31_ML	ERV1	Myotis_lucifugus
>ERV3-1_ET-I	ERV3	Echinops_telfairi
>LTR7B_Vpa	ERV1	Vicugna_pacos
>LTR12B2_PVa	ERV1	Pteropus_vampyrus
>LTR10D_OC	ERV2	Oryctolagus_cuniculus
>CfERVF1_LTR	ERV1	Canis
>LTR20C_OC	ERV1	Oryctolagus_cuniculus
>MERVK1D_LTR	ERV2	Macropus_eugenii
>LTR5_PVa	ERV1	Pteropus_vampyrus
>LTR8A_EC	ERV1	Equus_caballus
>LTR39_PVa	ERV1	Pteropus_vampyrus
>ERV2-1-I_Opr	ERV2	Ochotona_princeps
>BTLTR1J4	ERV2	Bos_taurus
>LTR22B_ML	ERV2	Myotis_lucifugus
>LTR15_Pca	ERV1	Procavia_capensis
>LTR19_LA	ERV1	Loxodonta_africana
>LTR30_Tbel	ERV2	Tupaia_belangeri
>ERV1-3_SSc-I	ERV1	Sus_scrofa
>LTR14_EC	ERV1	Equus_caballus
>LTR15B2_Sar	ERV2	Sorex_araneus
>ERV23_MD_I	ERV2	Monodelphis_domestica
>LTR7c_MD	ERV1	Didelphidae
>LTR74c_MD	ERV1	Didelphidae
>LTR12B_PVa	ERV1	Pteropus_vampyrus
>LTR28B_OC	ERV2	Oryctolagus_cuniculus
>LTR12_Opr	ERV1	Ochotona_princeps
>MLT-int	ERV3	Eutheria
>LTR17A_ML	ERV2	Myotis_lucifugus
>LTR1B_ML	ERV1	Myotis_lucifugus
>ERV1-1B_PVa-LTR	ERV1	Pteropus_vampyrus
>LTR8_Opr	ERV1	Ochotona_princeps
>LTR81A	ERV1	Mammalia
>ERV12_MD_I	ERV1	Monodelphis_domestica
>PlatERVP1	ERV1	Ornithorhynchus
>LTR16B	ERV3	Eutheria
>LTR1E_Cho	ERV3	Choloepus_hoffmanni
>MERVK1_LTR	ERV2	Macropus_eugenii
>ERV2-2B_PVa-LTR	ERV2	Pteropus_vampyrus
>LTR8A_Tbel	ERV1	Tupaia_belangeri
>LTR18_SSc	ERV1	Sus_scrofa
>ERV2_MD_LTR	ERV1	Monodelphis_domestica
>LTR19B_Sar	ERV1	Sorex_araneus
>MER41C_Vpa	ERV1	Vicugna_pacos
>ERV2-1_PVa-I	ERV2	Pteropus_vampyrus
>LTR2G_Pca	ERV2	Procavia_capensis
>MLT1Za_Pca	ERV3	Procavia_capensis
>LTR2C_Opr	ERV2	Ochotona_princeps
>MLT1E	ERV3	Eutheria
>MER90a_LTR	ERV1	Eutheria
>LTR9C_DN	ERV1	Dasypus_novemcinctus
>ERV2-2_SA-LTR	ERV2	Sorex_araneus
>LTR9_Cho	ERV3	Choloepus_hoffmanni
>LTR17_EE	ERV2	Erinaceus_europaeus
>LTR34_OC	ERV3	Oryctolagus_cuniculus
>LTR4A_FC	ERV1	Felis_catus
>LTR1D_ML	ERV1	Myotis_lucifugus
>NERV5_MD_LTR	Endogenous_Retrovirus	Monodelphis_domestica
>LTR9B_CHo	ERV3	Choloepus_hoffmanni
>LTR16D2	ERV3	Eutheria
>ERV1-1_OC-LTR	ERV1	Oryctolagus_cuniculus
>LTR17_ET	ERV3	Echinops_telfairi
>LTR17_Cho	ERV1	Choloepus_hoffmanni
>LTR5A_Cho	ERV2	Choloepus_hoffmanni
>LTR29_OC	ERV2	Oryctolagus_cuniculus
>LTR75B_EC	ERV1	Equus_caballus
>LTR39_Vpa	ERV1	Vicugna_pacos
>LTR25_ET	ERV3	Echinops_telfairi
>LTR6_EC	ERV1	Equus_caballus
>LTR15D_OC	ERV2	Oryctolagus_cuniculus
>LTR11B2a_EE	ERV2	Erinaceus_europaeus
>LTR20_Pca	ERV3	Procavia_capensis
>ERV2-1-LTR_BT	ERV2	Bos_taurus
>LTR98B_MD	ERV1	Monodelphis_domestica
>ERV2-1C-LTR_BT	ERV2	Bos_taurus
>ERV1-3-EC_LTR	ERV1	Equus_caballus
>LTR12A_Tbel	ERV1	Tupaia_belangeri
>LTR15B_Pca	ERV1	Procavia_capensis
>LTR12A_OC	ERV2	Oryctolagus_cuniculus
>BTLTR1J	ERV2	Bos_taurus
>ERV32_MD_I	ERV1	Monodelphis_domestica
>LTR9_Opr	ERV2	Ochotona_princeps
>LTR16B_Tbel	ERV2	Tupaia_belangeri
>ERV2-6_Pca-I	ERV2	Procavia_capensis
>LTR13B_Cho	ERV1	Choloepus_hoffmanni
>LTR2B_Sar	ERV2	Sorex_araneus
>LTR86A1	ERV3	Mammalia
>LTR75_MD	ERV1	Monodelphis_domestica
>LTR8B_ML	ERV3	Myotis_lucifugus
>CarLTR4_LTR	ERV1	Carnivora
>LTR47_LA	ERV3	Loxodonta_africana
>LTR7A2_OC	ERV1	Oryctolagus_cuniculus
>LTR18C_Sar	ERV2	Sorex_araneus
>LTR28_Sar	ERV3	Sorex_araneus
>MER34G_EC	ERV1	Equus_caballus
>LTR7B_EC	ERV2	Equus_caballus
>LTR10_Ttr	ERV2	Tursiops_truncatus
>LTR22B_OC	ERV3	Oryctolagus_cuniculus
>LTR11D_Opr	ERV1	Ochotona_princeps
>LTR168a_MD	ERV1	Monodelphis_domestica
>LTR2_FC	ERV1	Felis_catus
>LTR48B_PVa	ERV1	Pteropus_vampyrus
>LTR23_FC	ERV1	Felis_catus
>LTR18_OC	ERV2	Oryctolagus_cuniculus
>CfERVF1	ERV1	Canis
>LTR51C_MD	ERV1	Monodelphis_domestica
>LTR11_EC	ERV1	Equus_caballus
>MLERV3A_LTR	ERV3	Myotis_lucifugus
>MER34B_CF	ERV1	Canis_lupus_familiaris
>LTR4C_Opr	ERV2	Ochotona_princeps
>LTR39B2_ML	ERV1	Myotis_lucifugus
>LTR72_DN	ERV1	Dasypus_novemcinctus
>LTR9D_Tbel	ERV1	Tupaia_belangeri
>LTR8E_ML	ERV3	Myotis_lucifugus
>LTR11B_Cho	ERV1	Choloepus_hoffmanni
>LTR8_ET	ERV2	Echinops_telfairi
>LTR13G3_DN	ERV1	Dasypus_novemcinctus
>ERV2-2_CHo-I	ERV2	Choloepus_hoffmanni
>ERV1-1_OPr-I	ERV1	Ochotona_princeps
>ERV2-2B_BT-LTR	ERV2	Bos_taurus
>LTR10_Sar	ERV1	Sorex_araneus
>LTR73B5_DN	ERV3	Dasypus_novemcinctus
>BTLTR1E2	ERV2	Bos_taurus
>ERV2-4_EE-LTR	ERV2	Erinaceus_europaeus
>LTR1C_MEu	ERV1	Macropus_eugenii
>LTR14B_DN	ERV2	Dasypus_novemcinctus
>LTR23_EC	ERV3	Equus_caballus
>LTR8B_OC	ERV1	Oryctolagus_cuniculus
>MLT1D	ERV3	Eutheria
>LTR15_Cho	ERV1	Choloepus_hoffmanni
>CarERV4b_LTR	ERV1	Carnivora
>ALTR2B2_SSc	ERV1	Sus_scrofa
>ERV3-1N_MEu-I	ERV3	Macropus_eugenii
>LTR9_PVa	ERV1	Pteropus_vampyrus
>LTR9_OC	ERV3	Oryctolagus_cuniculus
>ERV1-4A-EC_LTR	ERV1	Equus_caballus
>ERV30_MD	ERV1	Monodelphis_domestica
>LTR18J_ML	ERV1	Myotis_lucifugus
>MERVK1_I	ERV2	Macropus_eugenii
>LTR11E_EE	ERV2	Erinaceus_europaeus
>ERV2-2_Tbel_LTR	ERV2	Tupaia_belangeri
>LTR11C_EE	ERV2	Erinaceus_europaeus
>ERV1-2_ET-LTR	ERV1	Echinops_telfairi
>LTR5B_Ttr	ERV3	Tursiops_truncatus
>LTR74_EC	ERV3	Equus_caballus
>LTR16P_ML	ERV2	Myotis_lucifugus
>PlatERVK1_LTR	ERV2	Ornithorhynchus
>LTR86_MD	ERV1	Monodelphis_domestica
>LTR72_BT	ERV1	Bos_taurus
>LTR149C_MD	ERV1	Monodelphis_domestica
>LTR1C_OC	ERV1	Oryctolagus_cuniculus
>LTR1C_Cho	ERV3	Choloepus_hoffmanni
>LTR14B_Pca	ERV3	Procavia_capensis
>LTR1B1_Cho	ERV3	Choloepus_hoffmanni
>ERV12_MD_LTR	ERV1	Monodelphis_domestica
>LTR13E_DN	ERV1	Dasypus_novemcinctus
>ERV1-2-LTR_BT	ERV1	Bos_taurus
>CfERVF2	ERV1	Canis
>LTR2_Vpa	ERV2	Vicugna_pacos
>LTR30_OC	ERV1	Oryctolagus_cuniculus
>LTR156B_MD	ERV1	Monodelphis_domestica
>ERV9_MD_LTR	ERV1	Monodelphis_domestica
>MLT1X_Pca	ERV3	Procavia_capensis
>LTR13_OC	ERV1	Oryctolagus_cuniculus
>LTR26_ML	ERV1	Myotis_lucifugus
>LTR1A_OA	ERV1	Ornithorhynchus_anatinus
>LTR19B_ML	ERV3	Myotis_lucifugus
>LTR131a_MD	ERV1	Didelphidae
>MLT2b_Pca	ERV3	Procavia_capensis
>LTR73-int_MD	ERV2	Monodelphis
>ERV1-1_PVa-LTR	ERV1	Pteropus_vampyrus
>LTR2B2_Opr	ERV2	Ochotona_princeps
>BTLTR1	ERV2	Bos_taurus
>ERV1-2_FCa-I	ERV1	Felis_catus
>LTR5B_FC	ERV3	Felis_catus
>PlatERVP1_LTR	ERV1	Ornithorhynchus
>LTR16L_ML	ERV2	Myotis_lucifugus
>LTR6B_Ttr	ERV3	Tursiops_truncatus
>LTR19B_MD	ERV1	Monodelphis_domestica
>PlatERVK2_LTR	ERV2	Ornithorhynchus
>ERV15_MD_I	ERV1	Monodelphis_domestica
>LTR8C_Cho	ERV2	Choloepus_hoffmanni
>LTR8_Sar	ERV2	Sorex_araneus
>LTR24A_Tbel	ERV1	Tupaia_belangeri
>LTR13C_ML	ERV1	Myotis_lucifugus
>ERV2-5_EE-I	ERV2	Erinaceus_europaeus
>LTR7F_ML	ERV1	Myotis_lucifugus
>ERV26_MD	ERV1	Monodelphis_domestica
>LTR71_FC	ERV1	Felis_catus
>LTR27_Sar	ERV2	Sorex_araneus
>LTR4B1_Opr	ERV2	Ochotona_princeps
>CarLTR1A1B_LTR	ERV1	Carnivora
>LTR11C1_EE	ERV2	Erinaceus_europaeus
>LTR2D_Pca	ERV2	Procavia_capensis
>LTR5A2_Pca	ERV2	Procavia_capensis
>LTR14B_Sar	ERV1	Sorex_araneus
>MonoRep289B	ERV3	Ornithorhynchus
>KORV_LTR	ERV1	Phascolarctos_cinereus
>ERV1-1_MEu-I	ERV1	Macropus_eugenii
>LTR176_MD	ERV1	Monodelphis_domestica
>LTR202_MD	ERV2	Monodelphis_domestica
>LTR29_EE	ERV2	Erinaceus_europaeus
>ERV1-1_PVa-I	ERV1	Pteropus_vampyrus
>LTR4B_Opr	ERV2	Ochotona_princeps
>LTR39B_BT	ERV1	Bos_taurus
>ERV1-5N2-EC_LTR	ERV1	Equus_caballus
>ERV13B_MD_LTR	ERV1	Monodelphis_domestica
>LTR4_Cho	ERV2	Choloepus_hoffmanni
>LTR160B_MD	ERV1	Monodelphis_domestica
>LTR2_LA	ERV2	Loxodonta_africana
>LTR45_EC	ERV1	Equus_caballus
>LTR17B_Pca	ERV1	Procavia_capensis
>CarLTR5_LTR	ERV1	Carnivora
>KORV_I	ERV1	Phascolarctos_cinereus
>LTR13G2_DN	ERV1	Dasypus_novemcinctus
>LTR14D_EE	ERV1	Erinaceus_europaeus
>LTR1B_EC	ERV1	Equus_caballus
>ERV1-3_SSc-LTR	ERV1	Sus_scrofa
>ERV1-1-LTR_BT	ERV1	Bos_taurus
>LTR20B2_Sar	ERV2	Sorex_araneus
>LTR13_DN	ERV1	Dasypus_novemcinctus
>LTR96C2_MD	ERV1	Monodelphis_domestica
>ERV3-1-EC_LTR	ERV3	Equus_caballus
>LTR35B_CF	ERV1	Canis_lupus_familiaris
>ERV2-2_Tbel_I	ERV2	Tupaia_belangeri
>LTR69B_MD	ERV1	Monodelphis_domestica
>LTR10A_Tbel	ERV2	Tupaia_belangeri
>LTR72B_CF	ERV1	Canis_lupus_familiaris
>LTR1C_Opr	ERV1	Ochotona_princeps
>LTR11_BT	ERV1	Bos_taurus
>LTR13_BT	ERV1	Bos_taurus
>ERV3-1-EC_I	ERV3	Equus_caballus
>ERV1-5N1B_EC_LTR	ERV1	Equus_caballus
>ERV2-3b_Pca-LTR	ERV2	Procavia_capensis
>LTR160_MD	ERV1	Monodelphis_domestica
>LTR183B_MD	ERV3	Monodelphis_domestica
>ERV1-2_PCa-I	ERV1	Procavia_capensis
>LTR1D_OC	ERV2	Oryctolagus_cuniculus
>ERVNOC2_LTR	ERV2	Oryctolagus_cuniculus
>ERV2N1B_CHo-LTR	ERV2	Choloepus_hoffmanni
>ERV1-1_PCa-LTR	ERV1	Procavia_capensis
>ERV32a_MD_LTR	ERV1	Didelphidae
>CarERV2b2_LTR	ERV1	Carnivora
>LTR1B_OC	ERV1	Oryctolagus_cuniculus
>LTR32_Vpa	ERV3	Vicugna_pacos
>LTR10_Opr	ERV2	Ochotona_princeps
>LTR2C_OC	ERV2	Oryctolagus_cuniculus
>LTR199B_MD	ERV2	Monodelphis_domestica
>LTR99B_MD	ERV1	Monodelphis_domestica
>ERV13_MD_LTR	ERV1	Monodelphis_domestica
>LTR13A_EC	ERV1	Equus_caballus
>LTR12_ET	ERV1	Echinops_telfairi
>ERV42_MD_LTR	ERV1	Monodelphis_domestica
>LTR28_Pca	ERV1	Procavia_capensis
>LTR10C_Pca	ERV2	Procavia_capensis
>MER41_CF	ERV1	Canis_lupus_familiaris
>LTR1_Ttr	ERV1	Tursiops_truncatus
>ERV11B-MD_LTR	ERV1	Monodelphis_domestica
>LTR16C_ML	ERV2	Myotis_lucifugus
>LTR2_Opr	ERV2	Ochotona_princeps
>LTR1B1_PVa	ERV1	Pteropus_vampyrus
>LTR160A2_MD	ERV1	Monodelphis_domestica
>LTR1C2_Cho	ERV3	Choloepus_hoffmanni
>ERV2X8-LTR_ML	ERV2	Myotis_lucifugus
>MER101_CF	ERV1	Canis_lupus_familiaris
>ERV1X1-I_ML	ERV1	Myotis_lucifugus
>LTR21B2_EC	ERV3	Equus_caballus
>LTR11B2a1_EE	ERV2	Erinaceus_europaeus
>LTR23_CHo	ERV3	Choloepus_hoffmanni
>LTR4B_LA	ERV1	Loxodonta_africana
>ERVL-B4	ERV3	Eutheria
>LTR8_BT	ERV1	Bos_taurus
>LTR20_DN	ERV2	Dasypus_novemcinctus
>LTR31_Opr	ERV2	Ochotona_princeps
>LTR1_AMe	ERV2	Ailuropoda_melanoleuca
>LTR11_MEu	ERV1	Macropus_eugenii
>LTR7A_OC	ERV1	Oryctolagus_cuniculus
>LTR11_Sar	ERV1	Sorex_araneus
>LTR16A_ML	ERV2	Myotis_lucifugus
>LTR19_PVa	ERV3	Pteropus_vampyrus
>LTR40_Ttr	ERV1	Tursiops_truncatus
>LTR45_BT	ERV1	Bos_taurus
>ERV2-3_Tbel_I	ERV2	Tupaia_belangeri
>BTLTR1D2	ERV2	Bos_taurus
>LTR13_PVa	ERV1	Pteropus_vampyrus
>LTR21B_Opr	ERV2	Ochotona_princeps
>LTR1B_ET	ERV2	Echinops_telfairi
>ERV1N-1A2_SSc-I	ERV1	Sus_scrofa
>LTR19B_Vpa	ERV1	Vicugna_pacos
>MER34B_EC	ERV1	Equus_caballus
>ERV24B_MD_LTR	ERV1	Monodelphis_domestica
>MER57D	ERV1	Eutheria
>CarLTR8b	ERV1	Carnivora
>LTR45B_DN	ERV1	Dasypus_novemcinctus
>LTR11B1c_EE	ERV2	Erinaceus_europaeus
>EqERV-beta1	Endogenous_Retrovirus	Equus_caballus
>LTR87B_MD	ERV1	Monodelphis_domestica
>LTR39A3_SSc	ERV1	Sus_scrofa
>MLT1Z_Pca	ERV3	Procavia_capensis
>LTR4A3_Tbel	ERV1	Tupaia_belangeri
>LTR14B2_Sar	ERV1	Sorex_araneus
>LTR31_ET	ERV1	Echinops_telfairi
>LTR8F_OC	ERV1	Oryctolagus_cuniculus
>LTR6_Ttr	ERV3	Tursiops_truncatus
>LTR12C_OC	ERV2	Oryctolagus_cuniculus
>LTR11B2a6_EE	ERV2	Erinaceus_europaeus
>LTR37_OC	ERV1	Oryctolagus_cuniculus
>ERV40_MD_I	ERV1	Monodelphis_domestica
>ERV12_MD_LTRb	ERV1	Monodelphis_domestica
>LTR2D_EE	ERV2	Erinaceus_europaeus
>LTR12C1_EE	ERV2	Erinaceus_europaeus
>LTR5_Vpa	ERV3	Vicugna_pacos
>ERV1-2_OC-LTR	ERV1	Oryctolagus_cuniculus
>MER41C1_Vpa	ERV1	Vicugna_pacos
>ERV2-2_EE-LTR	ERV2	Erinaceus_europaeus
>LTR19_FC	ERV1	Felis_catus
>MLT1F_I	ERV3	Eutheria
>LTR2B_Tbel	ERV2	Tupaia_belangeri
>LTR19B_DN	ERV2	Dasypus_novemcinctus
>LTR16_Cho	ERV1	Choloepus_hoffmanni
>ERV1-1_ET-LTR	ERV1	Echinops_telfairi
>LTR1B34a_CHo	ERV3	Choloepus_hoffmanni
>LTR8B_LA	ERV1	Loxodonta_africana
>ECE1LTR	ERV1	Felis_silvestris
>LTR39B_PVa	ERV1	Pteropus_vampyrus
>MLT2D_Cho	ERV3	Choloepus_hoffmanni
>LTR29_ML	ERV1	Myotis_lucifugus
>LTR19_Opr	ERV2	Ochotona_princeps
>ERV1-1-I_Tbel	ERV1	Tupaia_belangeri
>LTR6_Tbel	ERV1	Tupaia_belangeri
>LTR111c_MD	ERV1	Didelphidae
>NERV3_MD_LTR	Endogenous_Retrovirus	Monodelphis_domestica
>LTR8B1_OC	ERV1	Oryctolagus_cuniculus
>ERV2-1B_SH-LTR	ERV2	Sarcophilus_harrisii
>LTR33_Vpa	ERV1	Vicugna_pacos
>LTR8_OC	ERV1	Oryctolagus_cuniculus
>ERV1-5N1-EC_LTR	ERV1	Equus_caballus
>ERV2N1b_CHo-I	ERV2	Choloepus_hoffmanni
>LTR47_Ttr	ERV3	Tursiops_truncatus
>ERV2-10_PCa-LTR	ERV2	Procavia_capensis
>LTR9E_Tbel	ERV1	Tupaia_belangeri
>LTR2_EC	ERV1	Equus_caballus
>LTR13F_DN	ERV1	Dasypus_novemcinctus
>LTR45B2a_Cho	ERV1	Choloepus_hoffmanni
>LTR18_LA	ERV1	Loxodonta_africana
>ALTR2b_Vpa	ERV1	Vicugna_pacos
>LTR16_Sar	ERV1	Sorex_araneus
>ERV15B-MD_LTR	ERV1	Monodelphis_domestica
>LTR22C_ML	ERV2	Myotis_lucifugus
>ERV28_MD_I	ERV1	Monodelphis_domestica
>LTR23_Opr	ERV2	Ochotona_princeps
>ERV7_MD_I	ERV2	Monodelphis_domestica
>ERV2-4B1_EE-LTR	ERV2	Erinaceus_europaeus
>LTR39B_SSc	ERV1	Sus_scrofa
>ERV2-2_ET-LTR	ERV2	Echinops_telfairi
>LTR51B_MD	ERV1	Monodelphis_domestica
>ERV1-1_OPr-LTR	ERV1	Ochotona_princeps
>LTR177_MD	ERV1	Monodelphis_domestica
>ERV32_MD_LTR	ERV1	Monodelphis_domestica
>LTR44_PVa	ERV1	Pteropus_vampyrus
>LTR28B_Sar	ERV3	Sorex_araneus
>LTR24A2_Tbel	ERV1	Tupaia_belangeri
>LTR8D1_EC	ERV1	Equus_caballus
>LTR8_LA	ERV1	Loxodonta_africana
>LTR5C_SS	ERV3	Sus_scrofa
>LTR9B_Vpa	ERV1	Vicugna_pacos
>ERV3-1_OAn-I	ERV3	Ornithorhynchus_anatinus
>LTR84b	ERV3	Eutheria
>LTR1_ET	ERV2	Echinops_telfairi
>LTR46_PVa	ERV1	Pteropus_vampyrus
>ERV1-1_PCa-I	ERV1	Procavia_capensis
>LTR23_Sar	ERV3	Sorex_araneus
>ERV2-4_FCa-LTR	ERV2	Felis_catus
>LTR1A2_ML	ERV1	Myotis_lucifugus
>LTR23C_Opr	ERV2	Ochotona_princeps
>LTR16D_Tbel	ERV2	Tupaia_belangeri
>LTR11B1a_EE	ERV2	Erinaceus_europaeus
>LTR11B2a10_EE	ERV2	Erinaceus_europaeus
>LTR1B_PVa	ERV1	Pteropus_vampyrus
>LTR7A2_Cho	ERV3	Choloepus_hoffmanni
>LTR20_Cho	ERV1	Choloepus_hoffmanni
>LTR47B_AMe	ERV3	Ailuropoda_melanoleuca
>LTR47_BT	ERV3	Bos_taurus
>ERV1-4B-Vpa_LTR	ERV1	Vicugna_pacos
>LTR12B_OC	ERV2	Oryctolagus_cuniculus
>LTR16C_Tbel	ERV2	Tupaia_belangeri
>ERV2-1_EE-LTR	ERV2	Erinaceus_europaeus
>LTR2D2_EE	ERV2	Erinaceus_europaeus
>CfERV1b_LTR	ERV1	Canis
>LTR23B_Tbel	ERV1	Tupaia_belangeri
>LTR4_EE	ERV2	Erinaceus_europaeus
>LTR16B_ML	ERV2	Myotis_lucifugus
>LTR12_ML	ERV1	Myotis_lucifugus
>ERV1-3-LTR_Vpa	ERV1	Vicugna_pacos
>MLT2_LA	ERV3	Loxodonta_africana
>LTR176A2_MD	ERV1	Monodelphis_domestica
>LTR9B_PCa	ERV1	Procavia_capensis
>MER87B_Vpa	ERV1	Vicugna_pacos
>BTLTR1J2	ERV2	Bos_taurus
>MER34	ERV1	Homo_sapiens
>LTR11_AMe	ERV1	Ailuropoda_melanoleuca
>LTR22_OC	ERV3	Oryctolagus_cuniculus
>LTR1B1_Opr	ERV1	Ochotona_princeps
>LTR16B_EC	ERV1	Equus_caballus
>LTR32_Ttr	ERV1	Tursiops_truncatus
>LTR12D_EE	ERV2	Erinaceus_europaeus
>LTR4B_FC	ERV1	Felis_catus
>ERV3-1Na1a_MEu-LTR	ERV3	Macropus_eugenii
>LTR8A_DN	ERV2	Dasypus_novemcinctus
>LTR3E_ET	ERV3	Echinops_telfairi
>LTR13B_Sar	ERV2	Sorex_araneus
>LTR11B2a3_EE	ERV2	Erinaceus_europaeus
>MER87_CF	ERV1	Canis_lupus_familiaris
>LTR1B4_Cho	ERV3	Choloepus_hoffmanni
>LTR8_FC	ERV1	Felis_catus
>LTR159_MD	ERV1	Didelphidae
>ERV8_MD_LTR	ERV1	Monodelphis_domestica
>LTR16_Pca	ERV1	Procavia_capensis
>LTR15B3_Sar	ERV2	Sorex_araneus
>ERV3-1Na2_MEu-LTR	ERV3	Macropus_eugenii
>LTR11B_AMe	ERV1	Ailuropoda_melanoleuca
>LTR22_EC	ERV1	Equus_caballus
>LTR184_MD	ERV3	Monodelphis_domestica
>ERV2-3-I_BT	ERV2	Bos_taurus
>LTR24D2_ML	ERV1	Myotis_lucifugus
>ERV2-3-LTR_Vpa	ERV2	Vicugna_pacos
>LTR71_BT	ERV1	Bos_taurus
>ERV2-3_Pca-I	ERV2	Procavia_capensis
>LTR10A_Ttr	ERV1	Tursiops_truncatus
>ERV1N-2_SSc-I	ERV1	Sus_scrofa
>LTR2E_Pca	ERV2	Procavia_capensis
>PlatERVR1	ERV1	Ornithorhynchus
>LTR1D_Opr	ERV1	Ochotona_princeps
>LTR21_EC	ERV3	Equus_caballus
>ERV3-1_Pca-I	ERV3	Procavia_capensis
>LTR16A_EC	ERV1	Equus_caballus
>LTR11B2a2_EE	ERV2	Erinaceus_europaeus
>ALTR2B3_SSc	ERV1	Sus_scrofa
>ERV3-1B-EC_LTR	ERV3	Equus_caballus
>ERV1-1_MEu-LTR	ERV1	Macropus_eugenii
>LTR45B_BT	ERV1	Bos_taurus
>LTR57_DN	ERV3	Dasypus_novemcinctus
>LTR24C_ML	ERV1	Myotis_lucifugus
>LTR12B2a2_PVa	ERV1	Pteropus_vampyrus
>LTR26_Opr	ERV1	Ochotona_princeps
>LTR15C_ML	ERV1	Myotis_lucifugus
>LTR27C_ML	ERV3	Myotis_lucifugus
>LTR10_Pca	ERV2	Procavia_capensis
>LTR7A_Tbel	ERV2	Tupaia_belangeri
>LTR21C_Opr	ERV2	Ochotona_princeps
>ERV2-1_SA-LTR	ERV2	Sorex_araneus
>ERV3-1_CHo_LTR	ERV3	Choloepus_hoffmanni
>LTR149_MD	ERV1	Monodelphis_domestica
>LTR23B_MD	ERV1	Monodelphis_domestica
>LTR28B_ET	ERV1	Echinops_telfairi
>MER41_PVa-LTR	ERV1	Pteropus_vampyrus
>LTR16B1	ERV3	Eutheria
>LTR58C_MD	ERV1	Monodelphis_domestica
>LTR27_FC	ERV1	Felis_catus
>LTR8A2_Pca	ERV2	Procavia_capensis
>LTR156C_MD	ERV1	Monodelphis_domestica
>LTR2B_BT	ERV2	Bos_taurus
>MonoRep289A	ERV3	Ornithorhynchus
>ERV2-5_Opr-I	ERV2	Ochotona_princeps
>LTR15B3a_Opr	ERV2	Ochotona_princeps
>LTR18_Cho	ERV1	Choloepus_hoffmanni
>LTR3b_MD	ERV1	Didelphidae
>LTR18B_ML	ERV1	Myotis_lucifugus
>LTR9A2_DN	ERV1	Dasypus_novemcinctus
>LTR83	ERV3	Eutheria
>LTR2B_OC	ERV2	Oryctolagus_cuniculus
>ERV2-1_OC-I	ERV2	Oryctolagus_cuniculus
>LTR13_Cho	ERV1	Choloepus_hoffmanni
>LTR4_LA	ERV1	Loxodonta_africana
>MLT2D	ERV3	Homo_sapiens
>HERVK22I	ERV2	Eutheria
>MLT1O	ERV3	Eutheria
>ERV3_MD_I	ERV1	Monodelphis_domestica
>MER34C_EC	ERV1	Equus_caballus
>LTR15_ET	ERV2	Echinops_telfairi
>LTR25_Ttr	ERV1	Tursiops_truncatus
>LTR18B_Sar	ERV2	Sorex_araneus
>LTR4C1_Opr	ERV2	Ochotona_princeps
>LTR1_MEu	ERV1	Macropus_eugenii
>LTR86B2	ERV3	Mammalia
>ALTR2B1_BT	ERV1	Bos_taurus
>LTR16_DN	ERV2	Dasypus_novemcinctus
>CarLTR1B1_LTR	ERV1	Carnivora
>LTR23_OC	ERV1	Oryctolagus_cuniculus
>MLT2C2	ERV3	Homo_sapiens
>ERV2-6_Pca-LTR	ERV2	Procavia_capensis
>LTR15C_MD	ERV1	Monodelphis_domestica
>ERV1-1-LTR_Tbel	ERV1	Tupaia_belangeri
>LTR5_AMe	ERV1	Ailuropoda_melanoleuca
>ERV2X7-LTR_ML	ERV2	Myotis_lucifugus
>LTR6_OC	ERV3	Oryctolagus_cuniculus
>LTR71_Tbel	ERV1	Tupaia_belangeri
>LTR40B_Ttr	ERV1	Tursiops_truncatus
>LTR7B_DN	ERV2	Dasypus_novemcinctus
>ERV3_MD_LTR	ERV1	Monodelphis_domestica
>MLT1X4_LA	ERV3	Loxodonta_africana
>LTR10A_BT	ERV1	Bos_taurus
>LTR10C_Tbel	ERV2	Tupaia_belangeri
>BTLTR1E3	ERV2	Bos_taurus
>NERV6_MD_I	Endogenous_Retrovirus	Monodelphis_domestica
>LTR21_Vpa	ERV1	Vicugna_pacos
>LTR45B_Cho	ERV1	Choloepus_hoffmanni
>LTR9G_Tbel	ERV1	Tupaia_belangeri
>ERV2-1_SH-LTR	ERV2	Sarcophilus_harrisii
>LTR1B_EE	ERV3	Erinaceus_europaeus
>LTR16E2	ERV3	Eutheria
>LTR1B1a_CHo	ERV3	Choloepus_hoffmanni
>LTR16B1_Pca	ERV1	Procavia_capensis
>LTR17_FC	ERV1	Felis_catus
>LTR26_Tbel	ERV2	Tupaia_belangeri
>LTR5B_Tbel	ERV1	Tupaia_belangeri
>ERV16_MD_I	ERV1	Monodelphis_domestica
>ERV2X4-LTR_ML	ERV2	Myotis_lucifugus
>LTR11_ET	ERV1	Echinops_telfairi
>LTR6_Vpa	ERV1	Vicugna_pacos
>ERV47C_MD_LTR	ERV1	Monodelphis_domestica
>LTR7A_ML	ERV1	Myotis_lucifugus
>ERV5_MD_LTR	ERV2	Monodelphis_domestica
>LTR4A4_Tbel	ERV1	Tupaia_belangeri
>ERV45_MD_I	ERV2	Didelphidae
>LTR24F_ML	ERV1	Myotis_lucifugus
>ERV2N1_CHo-LTR	ERV2	Choloepus_hoffmanni
>LTR23B_ET	ERV3	Echinops_telfairi
>MER57B1	ERV1	Eutheria
>ERV2N-1_SSc-I	ERV2	Sus_scrofa
>LTR11B2b_EE	ERV2	Erinaceus_europaeus
>BTLTR1J3	ERV2	Bos_taurus
>LTR30B_Tbel	ERV2	Tupaia_belangeri
>ERV3-1B_MEu-LTR	ERV3	Macropus_eugenii
>LTR3C_OC	ERV3	Oryctolagus_cuniculus
>HERVR	ERV1	Papio_hamadryas
>LTR2_BT	ERV2	Bos_taurus
>LTR16N_ML	ERV2	Myotis_lucifugus
>LTR53C_MD	ERV1	Monodelphis_domestica
>LTR1E_OC	ERV2	Oryctolagus_cuniculus
>LTR10C_SS	ERV1	Sus_scrofa
>ERV29_MD_LTR	ERV1	Monodelphis_domestica
>LTR6B_BT	ERV1	Bos_taurus
>LTR5C_Cho	ERV2	Choloepus_hoffmanni
>ERV24_MD_I	ERV1	Monodelphis_domestica
>LTR23_EE	ERV2	Erinaceus_europaeus
>ERV2X1-LTR_ML	ERV2	Myotis_lucifugus
>LTR1B34_Cho	ERV3	Choloepus_hoffmanni
>LTR26_ET	ERV1	Echinops_telfairi
>LTR16_LA	ERV3	Loxodonta_africana
>LTR6_Pca	ERV1	Procavia_capensis
>LTR14_Cho	ERV1	Choloepus_hoffmanni
>LTR16B_Pca	ERV1	Procavia_capensis
>LTR1_EC	ERV1	Equus_caballus
>MER41A_ML	ERV1	Myotis_lucifugus
>LTR20_OC	ERV1	Oryctolagus_cuniculus
>CarLTR1A1C_LTR	ERV1	Carnivora
>LTR45_Tbel	ERV1	Tupaia_belangeri
>LTR17_OC	ERV1	Oryctolagus_cuniculus
>CarERV2a_LTR	ERV1	Carnivora
>LTR15B4_Opr	ERV2	Ochotona_princeps
>LTR8F_EC	ERV1	Equus_caballus
>MLT1G	ERV3	Homo_sapiens
>LTR74b_MD	ERV1	Didelphidae
>MER41_Vpa	ERV1	Vicugna_pacos
>LTR14_SS	ERV2	Sus_scrofa
>ERV7_MD_LTR	ERV2	Monodelphis_domestica
>ERV1-3_ET-LTR	ERV1	Echinops_telfairi
>LTR173c_MD	ERV1	Didelphidae
>LTR39B_Vpa	ERV1	Vicugna_pacos
>LTR14B_OC	ERV1	Oryctolagus_cuniculus
>LTR16B2	ERV3	Eutheria
>MLT1G2	ERV3	Homo_sapiens
>LTR5_DN	ERV2	Dasypus_novemcinctus
>LTR24H_ML	ERV1	Myotis_lucifugus
>LTR39A2_SSc	ERV1	Sus_scrofa
>CarLTR7	ERV1	Carnivora
>ERV16_MD_LTR	ERV1	Monodelphis_domestica
>LTR6_SS	ERV2	Sus_scrofa
>LTR13_SS	ERV2	Sus_scrofa
>MLT1Zb_Pca	ERV3	Procavia_capensis
>LTR39B1_PVa	ERV1	Pteropus_vampyrus
>LTR106_MD	ERV1	Monodelphis_domestica
>LTR7_LA	ERV3	Loxodonta_africana
>LTR31_Sar	ERV1	Sorex_araneus
>LTR1B1b_CHo	ERV3	Choloepus_hoffmanni
>LTR88A1_MD	ERV1	Monodelphis_domestica
>LTR1A3_ML	ERV1	Myotis_lucifugus
>LTR30A_ML	ERV1	Myotis_lucifugus
>ERV33_MD_I	ERV1	Monodelphis_domestica
>LTR9_Pca	ERV1	Procavia_capensis
>LTR15B5_Sar	ERV2	Sorex_araneus
>LTR13B_Vpa	ERV1	Vicugna_pacos
>ERV2-4_Pca-I	ERV2	Procavia_capensis
>LTR15C_Opr	ERV2	Ochotona_princeps
>LTR23_Vpa	ERV1	Vicugna_pacos
>MER41_BT	ERV1	Bos_taurus
>LTR101B_MD	ERV1	Monodelphis_domestica
>LTR109b_MD	ERV1	Didelphidae
>LTR10_EC	ERV3	Equus_caballus
>LTR18B_Cho	ERV1	Choloepus_hoffmanni
>LTR17C_Pca	ERV1	Procavia_capensis
>LTR3_EC	ERV3	Equus_caballus
>MLT1X3_LA	ERV3	Loxodonta_africana
>LTR18B_Opr	ERV1	Ochotona_princeps
>LTR25_Tbel	ERV3	Tupaia_belangeri
>ERV2-2-I_BT	ERV2	Bos_taurus
>MLT1M	ERV3	Mammalia
>MSTC	ERV3	Eutheria
>LTR28_OC	ERV2	Oryctolagus_cuniculus
>LTR20_Sar	ERV2	Sorex_araneus
>LTR86B1	ERV3	Mammalia
>LTR3_LA	ERV3	Loxodonta_africana
>ERV2-8_PCa-I	ERV2	Procavia_capensis
>LTR3F_ET	ERV3	Echinops_telfairi
>MER101A_ML	ERV1	Myotis_lucifugus
>ERV1N-2_SSc-LTR	ERV1	Sus_scrofa
>LTR32B_OC	ERV3	Oryctolagus_cuniculus
>LTR13C_SS	ERV2	Sus_scrofa
>LTR22B_CHo	ERV2	Choloepus_hoffmanni
>LTR39B3_SSc	ERV1	Sus_scrofa
>LTR30_ET	ERV1	Echinops_telfairi
>LTR9C_ML	ERV1	Myotis_lucifugus
>ERV2-2_ET-I	ERV2	Echinops_telfairi
>CarLTR1A3_LTR	ERV1	Carnivora
>LTR16A_OC	ERV1	Oryctolagus_cuniculus
>ERV2N-1_SSc-LTR	ERV2	Sus_scrofa
>LTR43_Tbel	ERV1	Tupaia_belangeri
>MER34F_EC	ERV1	Equus_caballus
>LTR8D_OC	ERV1	Oryctolagus_cuniculus
>LTR32B2_OC	ERV3	Oryctolagus_cuniculus
>LTR45_PVa	ERV1	Pteropus_vampyrus
>ERV3-1_OAn-LTR	ERV3	Ornithorhynchus_anatinus
>ERV2-1_CHo-I	ERV2	Choloepus_hoffmanni
>ERV1-2B_SSc-LTR	ERV1	Sus_scrofa
>LTR79A2_MD	ERV1	Monodelphis_domestica
>ERV1-1N-EC_I	ERV1	Equus_caballus
>LTR47_Tbel	ERV3	Tupaia_belangeri
>LTR1A_OC	ERV1	Oryctolagus_cuniculus
>ERV1-2B-EC_LTR	ERV1	Equus_caballus
>LTR191B_MD	ERV1	Monodelphis_domestica
>MSTA2_Tbel	ERV3	Tupaia_belangeri
>ERV1-1_ET-I	ERV1	Echinops_telfairi
>ERV23_MD_LTR	ERV2	Monodelphis_domestica
>LTR18G_ML	ERV1	Myotis_lucifugus
>LTR8C_LA	ERV1	Loxodonta_africana
>LTR91B_MD	ERV1	Monodelphis_domestica
>LTR18_DN	ERV2	Dasypus_novemcinctus
>LTR4B2_Opr	ERV2	Ochotona_princeps
>NERV4_MD_LTR	Endogenous_Retrovirus	Monodelphis_domestica
>CarLTR11a_LTR	ERV1	Canidae
>LTR35_OC	ERV2	Oryctolagus_cuniculus
>ERV2-4_EE-I	ERV2	Erinaceus_europaeus
>ERV38_MD	ERV1	Monodelphis_domestica
>LTR14_FC	ERV2	Felis_catus
>LTR5C_ET	ERV3	Echinops_telfairi
>ERV1-3_FCa-I	ERV1	Felis_catus
>LTR104b_MD	ERV1	Didelphidae
>ERV4_MD_LTR	ERV2	Monodelphis_domestica
>LTR51D_MD	ERV1	Monodelphis_domestica
>LTR191D_MD	ERV1	Monodelphis_domestica
>MLT1_I	ERV3	Eutheria
>LTR2a_MD	ERV1	Didelphidae
>LTR2C_BT	ERV2	Bos_taurus
>LTR101C_MD	ERV1	Monodelphis_domestica
>LTR1A2_OC	ERV1	Oryctolagus_cuniculus
>LTR19B_Cho	ERV3	Choloepus_hoffmanni
>ERV1-9N-I_ML	ERV1	Myotis_lucifugus
>LTR8B_Tbel	ERV1	Tupaia_belangeri
>MLT1F	ERV3	Eutheria
>LTR25B_LA	ERV1	Loxodonta_africana
>LTR3_Cho	ERV3	Choloepus_hoffmanni
>ERV2-2B_SA-LTR	ERV2	Sorex_araneus
>ERV1-3N-EC_LTR	ERV1	Equus_caballus
>LTR79B_MD	ERV1	Monodelphis_domestica
>LTR19C_CHo	ERV3	Choloepus_hoffmanni
>ERV2-3_Pca-LTR	ERV2	Procavia_capensis
>LTR10_ET	ERV2	Echinops_telfairi
>LTR73B3_DN	ERV3	Dasypus_novemcinctus
>LTR30B_ML	ERV1	Myotis_lucifugus
>LTR13_FC	ERV1	Felis_catus
>LTR18A3_Sar	ERV2	Sorex_araneus
>LTR10B1_OC	ERV2	Oryctolagus_cuniculus
>LTR20_SS	ERV2	Sus_scrofa
>LTR6_PVa	ERV1	Pteropus_vampyrus
>LTR22_CHo	ERV2	Choloepus_hoffmanni
>ERV32b_MD_LTR	ERV1	Didelphidae
>LTR4B1a_Opr	ERV2	Ochotona_princeps
>LTR7B2_ML	ERV1	Myotis_lucifugus
>BTLTR1B1	ERV2	Bos_taurus
>CarERV2c1_LTR	ERV1	Carnivora
>ERV1-1-EC_LTR	ERV1	Equus_caballus
>ERV8_MD_I	ERV1	Monodelphis_domestica
>LTR10B_Sar	ERV1	Sorex_araneus
>ERV2-5_Pca-LTR	ERV2	Procavia_capensis
>LTR106B_MD	ERV1	Monodelphis_domestica
>LTR2_MEu	ERV1	Macropus_eugenii
>LTR8B_EC	ERV1	Equus_caballus
>ERV1-1-EC_I	ERV1	Equus_caballus
>ERV2-6_EE-LTR	ERV2	Erinaceus_europaeus
>LTR192a_MD	ERV1	Metatheria
>LTR18C_Opr	ERV1	Ochotona_princeps
>ERV3-1_SSc-LTR	ERV3	Sus_scrofa
>LTR4_SS	ERV2	Sus_scrofa
>LTR14B_PVa	ERV1	Pteropus_vampyrus
>LTR15B1_Opr	ERV2	Ochotona_princeps
>LTR10A2_SS	ERV1	Sus_scrofa
>LTR73_DN	ERV3	Dasypus_novemcinctus
>ERV43_MD_I	ERV1	Monodelphis_domestica
>LTR55_AMe	ERV1	Ailuropoda_melanoleuca
>BTLTR1F	ERV2	Bos_taurus
>LTR81B	ERV1	Mammalia
>ERV34_MD_I	ERV1	Monodelphis_domestica
>LTR13A_ML	ERV1	Myotis_lucifugus
>LTR23_Tbel	ERV1	Tupaia_belangeri
>LTR9F_Tbel	ERV1	Tupaia_belangeri
>LTR8_EE	ERV1	Erinaceus_europaeus
>LTR2C_Pca	ERV2	Procavia_capensis
>LTR22_Opr	ERV2	Ochotona_princeps
>LTR1B3_Cho	ERV3	Choloepus_hoffmanni
>CarLTR1A2A_LTR	ERV1	Carnivora
>LTR11D1_EE	ERV2	Erinaceus_europaeus
>LTR7_PVa	ERV1	Pteropus_vampyrus
>LTR47_ML	ERV3	Myotis_lucifugus
>LTR138B_MD	ERV2	Monodelphis_domestica
>MLT2C2a_Cho	ERV3	Choloepus_hoffmanni
>LTR1_BT	ERV1	Bos_taurus
>LTR2_SS	ERV2	Sus_scrofa
>LTR21_LA	ERV1	Loxodonta_africana
>LTR16E1	ERV3	Eutheria
>LTR5B_Pca	ERV2	Procavia_capensis
>MER87	ERV1	Homo_sapiens
>LTR72A_EC	ERV1	Equus_caballus
>LTR22_Tbel	ERV1	Tupaia_belangeri
>MER34A1_EC	ERV1	Equus_caballus
>LTR32_BT	ERV3	Bos_taurus
>LTR167_MD	ERV1	Didelphidae
>CarLTR6b	ERV1	Carnivora
>ALTR2	ERV1	Bos_taurus
>LTR15_OC	ERV2	Oryctolagus_cuniculus
>LTR2A_OC	ERV2	Oryctolagus_cuniculus
>ERV2-1-Pca_I	ERV2	Procavia_capensis
>MonoRep289C	ERV3	Ornithorhynchus
>LTR7B_OC	ERV1	Oryctolagus_cuniculus
>PlatERVK2b	ERV2	Ornithorhynchus
>LTR39C_SSc	ERV1	Sus_scrofa
>LTR20C1_OC	ERV1	Oryctolagus_cuniculus
>ERV1-2N-EC_LTR	ERV1	Equus_caballus
>LTR16A_Tbel	ERV2	Tupaia_belangeri
>LTR79	ERV3	Mammalia
>LTR1_LA	ERV1	Loxodonta_africana
>LTR15A2_Sar	ERV2	Sorex_araneus
>ERV1-2_SSc-LTR	ERV1	Sus_scrofa
>ERV2-10_PCa-I	ERV2	Procavia_capensis
>LTR8D_ML	ERV3	Myotis_lucifugus
>LTR32B1_OC	ERV3	Oryctolagus_cuniculus
>LTR68	ERV1	Eutheria
>LTR18_Opr	ERV1	Ochotona_princeps
>ERV1-4N-EC_I	ERV1	Equus_caballus
>LTR16F_ML	ERV2	Myotis_lucifugus
>LTR86B_MD	ERV1	Monodelphis_domestica
>LTR16_EE	ERV2	Erinaceus_europaeus
>LTR11B_ML	ERV2	Myotis_lucifugus
>BTLTR1C	ERV2	Bos_taurus
>LTR9B_EE	ERV3	Erinaceus_europaeus
>LTR94_MD	ERV3	Monodelphis_domestica
>LTR17A_LA	ERV1	Loxodonta_africana
>LTR16E_Tbel	ERV2	Tupaia_belangeri
>LTR19_OC	ERV1	Oryctolagus_cuniculus
>LTR39B2_SSc	ERV1	Sus_scrofa
>ERV2-1_CHo-LTR	ERV2	Choloepus_hoffmanni
>LTR12C_PVa	ERV1	Pteropus_vampyrus
>LTR9_ET	ERV3	Echinops_telfairi
>LTR17B2a_EE	ERV2	Erinaceus_europaeus
>ERV2-1_DNo-LTR	ERV2	Dasypus_novemcinctus
>MER101B_CF	ERV1	Canis_lupus_familiaris
>LTR27D2_ML	ERV3	Myotis_lucifugus
>ERV4_MD_I	ERV2	Monodelphis_domestica
>LTR194B_MD	ERV1	Monodelphis_domestica
>ERV1-1_FCa-LTR	ERV1	Felis_catus
>LTR11_Pca	ERV1	Procavia_capensis
>LTR18F_ML	ERV1	Myotis_lucifugus
>LTR32_Opr	ERV1	Ochotona_princeps
>MER90	ERV1	Homo_sapiens
>LTR1B1_MEu	ERV1	Macropus_eugenii
>LTR13B1_Vpa	ERV1	Vicugna_pacos
>MLT1X2_LA	ERV3	Loxodonta_africana
>LTR15_Opr	ERV2	Ochotona_princeps
>ERV3-1_Pca-LTR	ERV3	Procavia_capensis
>LTR13_AMe	ERV1	Ailuropoda_melanoleuca
>LTR76_EC	ERV1	Equus_caballus
>LTR40_Vpa	ERV1	Vicugna_pacos
>LTR33B	ERV3	Mammalia
>LTR6B_Opr	ERV1	Ochotona_princeps
>LTR11_EE	ERV2	Erinaceus_europaeus
>LTR35_Vpa	ERV1	Vicugna_pacos
>LTR3_BT	ERV2	Bos_taurus
>NERV1_MD_I	ERV1	Monodelphis_domestica
>LTR21B_SS	ERV1	Sus_scrofa
>LTR47B_LA	ERV3	Loxodonta_africana
>PlatERVR1_LTR	ERV1	Ornithorhynchus
>CfERV1z_LTR	ERV1	Canis
>ERV1-2_SSc-I	ERV1	Sus_scrofa
>MLT2_Cho	ERV3	Choloepus_hoffmanni
>LTR162B_MD	ERV1	Monodelphis_domestica
>LTR39D_SSc	ERV1	Sus_scrofa
>LTR13B_EC	ERV1	Equus_caballus
>ERV2-2B_BT-I	ERV2	Bos_taurus
>ERV1N-3_SSc-I	ERV1	Sus_scrofa
>LTR31_AMe	ERV1	Ailuropoda_melanoleuca
>LTR24_OC	ERV1	Oryctolagus_cuniculus
>LTR14_Opr	ERV1	Ochotona_princeps
>LTR138_MD	ERV2	Monodelphis_domestica
>LTR18_EC	ERV1	Equus_caballus
>LTR16G_ML	ERV2	Myotis_lucifugus
>LTR11B2a8_EE	ERV2	Erinaceus_europaeus
>LTR14_ET	ERV1	Echinops_telfairi
>LTR72_Vpa	ERV1	Vicugna_pacos
>LTR25_ML	ERV1	Myotis_lucifugus
>LTR2B_Ttr	ERV1	Tursiops_truncatus
>LTR83_MD	ERV1	Monodelphis_domestica
>ERV22B_MD_LTR	ERV1	Monodelphis_domestica
>LTR39A_ML	ERV1	Myotis_lucifugus
>ERV1-1B-LTR_BT	ERV1	Bos_taurus
>MER57E3	ERV1	Eutheria
>LTR6_LA	ERV3	Loxodonta_africana
>LTR2B1_Opr	ERV2	Ochotona_princeps
>ERV1-3_ET-I	ERV1	Echinops_telfairi
>LTR201_MD	ERV1	Monodelphis_domestica
>LTR45A_DN	ERV1	Dasypus_novemcinctus
>LTR13G_DN	ERV1	Dasypus_novemcinctus
>LTR5D_OC	ERV1	Oryctolagus_cuniculus
>ERV1X2-I_ML	ERV1	Myotis_lucifugus
>ERV1-4N-EC_LTR	ERV1	Equus_caballus
>CarLTR9_LTR	ERV1	Carnivora
>LTR4_AMe	ERV1	Ailuropoda_melanoleuca
>LTR11_FC	ERV1	Felis_catus
>LTR22_FC	ERV1	Felis_catus
>LTR88B_MD	ERV1	Monodelphis_domestica
>LTR41_SS	ERV1	Sus_scrofa
>LTR18B_BT	ERV3	Bos_taurus
>LTR42_DN	ERV3	Dasypus_novemcinctus
>ERV31_MD	ERV1	Monodelphis_domestica
>LTR1D_DN	ERV1	Dasypus_novemcinctus
>ERV1-2-EC_I	ERV1	Equus_caballus
>LTR3B2_ET	ERV3	Echinops_telfairi
>LTR11_PVa	ERV2	Pteropus_vampyrus
>LTR5_Tbel	ERV2	Tupaia_belangeri
>ERV1-2N-EC_I	ERV1	Equus_caballus
>ALTR2_Vpa	ERV1	Vicugna_pacos
>LTR166_MD	ERV1	Monodelphis_domestica
>LTR183_MD	ERV3	Monodelphis_domestica
>LTR4_ME	ERV1	Macropus_eugenii
>LTR22_SS	ERV1	Sus_scrofa
>ERV3-5-EC_LTR	ERV3	Equus_caballus
>LTR72_EC	ERV1	Equus_caballus
>LTR25_Opr	ERV2	Ochotona_princeps
>LTR11_Ttr	ERV1	Tursiops_truncatus
>MER41B_ML	ERV1	Myotis_lucifugus
>ERV10_MD_I	ERV1	Monodelphis_domestica
>LTR6B2_MD	ERV1	Monodelphis_domestica
>LTR15B_Sar	ERV2	Sorex_araneus
>LTR18_Pca	ERV1	Procavia_capensis
>ERV18_MD_I	ERV1	Monodelphis_domestica
>MLT2B_Cho	ERV3	Choloepus_hoffmanni
>LTR21_Cho	ERV1	Choloepus_hoffmanni
>ERVNOC2B_LTR	ERV2	Oryctolagus_cuniculus
>LTR49_Tbel	ERV1	Tupaia_belangeri
>LTR3_MEu	ERV3	Macropus_eugenii
>LTR78	ERV1	Mammalia
>LTR17A2_ML	ERV2	Myotis_lucifugus
>LTR7B2_MD	ERV1	Monodelphis_domestica
>LTR11B1_EE	ERV2	Erinaceus_europaeus
>MLT1J-int	ERV3	Eutheria
>LTR13B_Tbel	ERV1	Tupaia_belangeri
>LTR25_OC	ERV2	Oryctolagus_cuniculus
>LTR5B_Cho	ERV2	Choloepus_hoffmanni
>LTR11B_BT	ERV1	Bos_taurus
>ALTR39_BT	ERV1	Bos_taurus
>LTR21_OC	ERV1	Oryctolagus_cuniculus
>LTR4D_SS	ERV2	Sus_scrofa
>ERV44_MD_I	ERV1	Monodelphis_domestica
>MER57E1	ERV1	Eutheria
>LTR73c_MD	ERV3	Didelphidae
>ERV2-4B_Pca-I	ERV2	Procavia_capensis
>LTR67B	ERV3	Eutheria
>LTR11_SS	ERV1	Sus_scrofa
>ERV2-1-I_BT	ERV2	Bos_taurus
>ERV2-1_EE-I	ERV2	Erinaceus_europaeus
>LTR8B_Vpa	ERV1	Vicugna_pacos
>LTR13B_BT	ERV1	Bos_taurus
>LTR73B2_DN	ERV3	Dasypus_novemcinctus
>LTR16_Opr	ERV1	Ochotona_princeps
>LTR39_Ttr	ERV1	Tursiops_truncatus
>LTR4A_OC	ERV2	Oryctolagus_cuniculus
>LTR14_ML	ERV1	Myotis_lucifugus
>LTR20B_DN	ERV2	Dasypus_novemcinctus
>ERV2-2N_Tbel_LTR	ERV2	Tupaia_belangeri
>LTR1_Tbel	ERV1	Tupaia_belangeri
>ERV2-1-EC_LTR	ERV2	Equus_caballus
>CarLTR1A1A_LTR	ERV1	Carnivora
>LTR197_MD	ERV1	Monodelphis_domestica
>LTR10_Cho	ERV2	Choloepus_hoffmanni
>LTR42_MD	ERV1	Monodelphis_domestica
>LTR7D_ML	ERV1	Myotis_lucifugus
>LTR6C_MD	ERV1	Monodelphis_domestica
>MER31_BT	ERV1	Bos_taurus
>LTR26_Sar	ERV2	Sorex_araneus
>LTR54_AMe	ERV1	Ailuropoda_melanoleuca
>LTR191C_MD	ERV1	Monodelphis_domestica
>LTR19B1_CHo	ERV3	Choloepus_hoffmanni
>LTR8B_Sar	ERV2	Sorex_araneus
>MER21B	ERV3	Eutheria
>ERV2-1_Tbel_I	ERV2	Tupaia_belangeri
>LTR24D4_ML	ERV1	Myotis_lucifugus
>LTR39C2_BT	ERV1	Bos_taurus
>LTR45_Cho	ERV1	Choloepus_hoffmanni
>LTR9_EE	ERV3	Erinaceus_europaeus
>ERV1-5N-EC_I	ERV1	Equus_caballus
>LTR4_Opr	ERV2	Ochotona_princeps
>LTR119B_MD	ERV1	Monodelphis_domestica
>LTR7B_PVa	ERV1	Pteropus_vampyrus
>ERV1-4-EC_LTR	ERV1	Equus_caballus
>LTR12_Vpa	ERV1	Vicugna_pacos
>ERV3-1_ET-LTR	ERV3	Echinops_telfairi
>ERV2-1-EC_I	ERV2	Equus_caballus
>MLT2B2	ERV3	Eutheria
>LTR82A	ERV3	Eutheria
>ERV2-1_ET-LTR	ERV2	Echinops_telfairi
>ERV1N-1_SSc-I	ERV1	Sus_scrofa
>ERV2-5_EE-LTR	ERV2	Erinaceus_europaeus
>MER41C2_Vpa	ERV1	Vicugna_pacos
>LTR7_BT	ERV2	Bos_taurus
>ERV2-2_Opr-I	ERV2	Ochotona_princeps
>ALTR2_SSc	ERV1	Sus_scrofa
>ERV1-2_PCa-LTR	ERV1	Procavia_capensis
>LTR24D_ML	ERV1	Myotis_lucifugus
>ERV2-2-EC_I	ERV2	Equus_caballus
>LTR16D_ML	ERV2	Myotis_lucifugus
>LTR12_DN	ERV2	Dasypus_novemcinctus
>LTR26B_Sar	ERV3	Sorex_araneus
>ERV17_MD_LTR	ERV2	Monodelphis_domestica
>PlatERVK2a	ERV2	Ornithorhynchus
>LTR7d_MD	ERV1	Didelphidae
>LTR15_SS	ERV1	Sus_scrofa
>LTR16C2_ML	ERV2	Myotis_lucifugus
>MER57_DN	ERV1	Dasypus_novemcinctus
>LTR39_BT	ERV1	Bos_taurus
>LTR30_Sar	ERV2	Sorex_araneus
>ERV3-1_MEu-LTR	ERV3	Macropus_eugenii
>ERV2-1N-OP_I	ERV2	Ochotona_princeps
>LTR143b_MD	ERV3	Didelphidae
>LTR20_EE	ERV3	Erinaceus_europaeus
>ERV2-2-Pca_I	ERV2	Procavia_capensis
>LTR27_Tbel	ERV1	Tupaia_belangeri
>LTR3_ML	ERV3	Myotis_lucifugus
>LTR7_SSc	ERV1	Sus_scrofa
>LTR31B_BT	ERV1	Bos_taurus
>LTR13B_PVa	ERV1	Pteropus_vampyrus
>LTR191A2_MD	ERV1	Monodelphis_domestica
>LTR29_Opr	ERV1	Ochotona_princeps
>MERVK1C_LTR	ERV2	Macropus_eugenii
>CarLTR3	ERV1	Carnivora
>LTR13B_EE	ERV2	Erinaceus_europaeus
>LTR7C_Tbel	ERV2	Tupaia_belangeri
>LTR35_MD	ERV1	Monodelphis_domestica
>LTR25_SS	ERV1	Sus_scrofa
>MST_I	ERV3	Eutheria
>MER87C_ML	ERV1	Myotis_lucifugus
>LTR1B_Cho	ERV3	Choloepus_hoffmanni
>LTR11B2a5_EE	ERV2	Erinaceus_europaeus
>LTR3B_Sar	ERV3	Sorex_araneus
>ERV36_MD_I	ERV2	Monodelphis_domestica
>ERV42_MD_I	ERV1	Monodelphis_domestica
>LTR24_LA	ERV1	Loxodonta_africana
>ERV1-9N-LTR_ML	ERV1	Myotis_lucifugus
>LTR24E_ML	ERV1	Myotis_lucifugus
>LTR9C3_PCa	ERV1	Procavia_capensis
>LTR15B_MD	ERV1	Monodelphis_domestica
>LTR8B2_OC	ERV1	Oryctolagus_cuniculus
>LTR21_ET	ERV3	Echinops_telfairi
>LTR16B_Opr	ERV1	Ochotona_princeps
>LTR19_Tbel	ERV3	Tupaia_belangeri
>LTR87	ERV3	Eutheria
>LTR5D_Tbel	ERV1	Tupaia_belangeri
>LTR16B_Sar	ERV1	Sorex_araneus
>LTR33B_Vpa	ERV1	Vicugna_pacos
>ERV2-1_SH-I	ERV2	Sarcophilus_harrisii
>LTR1B35_CHo	ERV3	Choloepus_hoffmanni
>LTR14C_SS	ERV2	Sus_scrofa
>LLTR29B_OC	ERV1	Oryctolagus_cuniculus
>LTR7b_MD	ERV1	Didelphidae
>CfERV1c_LTR	ERV1	Canis
>LTR39_SSc	ERV1	Sus_scrofa
>LTR15_EE	ERV2	Erinaceus_europaeus
>LTR111b_MD	ERV1	Didelphidae
>LTR13A2_EC	ERV1	Equus_caballus
>ERV2-9_PCa-I	ERV2	Procavia_capensis
>LTR15B_ML	ERV1	Myotis_lucifugus
>LTR30_FC	ERV3	Felis_catus
>ERV35_MD_LTR	ERV3	Monodelphis_domestica
>ERV17_MD_I	ERV2	Monodelphis_domestica
>LTR3A2_ET	ERV3	Echinops_telfairi
>LTR5_FC	ERV3	Felis_catus
>LTR1C1_CHo	ERV3	Choloepus_hoffmanni
>MER34B_AMe	ERV1	Ailuropoda_melanoleuca
>ERV2-3-LTR_BT	ERV2	Bos_taurus
>LTR22_Sar	ERV2	Sorex_araneus
>LTR2_Ttr	ERV1	Tursiops_truncatus
>LTR2_AMe	ERV1	Ailuropoda_melanoleuca
>LTR72B_ML	ERV1	Myotis_lucifugus
>LTR7_Ttr	ERV1	Tursiops_truncatus
>LTR46_Tbel	ERV1	Tupaia_belangeri
>LTR26_EE	ERV2	Erinaceus_europaeus
>LTR134A2_MD	ERV2	Monodelphis_domestica
>MER57C2	ERV1	Eutheria
>LTR5A2_Cho	ERV2	Choloepus_hoffmanni
>LTR7B_Cho	ERV3	Choloepus_hoffmanni
>LTR72C_EC	ERV1	Equus_caballus
>LTR75_Tbel	ERV1	Tupaia_belangeri
>ERV22C_MD_LTR	ERV1	Monodelphis_domestica
>LTR14_DN	ERV2	Dasypus_novemcinctus
>LTR39A4_SSc	ERV1	Sus_scrofa
>ERV1-3N-EC_I	ERV1	Equus_caballus
>LTR32_ET	ERV2	Echinops_telfairi
>ERV20_MD_I	ERV1	Monodelphis_domestica
>LTR4B2_Tbel	ERV1	Tupaia_belangeri
>LTR10_FC	ERV1	Felis_catus
>ERV1-5N-EC_LTR	ERV1	Equus_caballus
>MER41B_Vpa	ERV1	Vicugna_pacos
>ERV41_MD_LTR	ERV2	Monodelphis_domestica
>LTR09_FC	ERV1	Felis_catus
>LTR2C_Tbel	ERV2	Tupaia_belangeri
>ERV1-2_ET-I	ERV1	Echinops_telfairi
>LTR7_Vpa	ERV1	Vicugna_pacos
>MLT1H_I	ERV3	Eutheria
>LTR18_FC	ERV1	Felis_catus
>ERV25_MD_LTR	ERV1	Monodelphis_domestica
>MER34D_EC	ERV1	Equus_caballus
>LTR11B1b_EE	ERV2	Erinaceus_europaeus
>LTR45B_ML	ERV1	Myotis_lucifugus
>LTR3D_ET	ERV3	Echinops_telfairi
>LTR16_Vpa	ERV3	Vicugna_pacos
>LTR7B_ML	ERV1	Myotis_lucifugus
>LTR16H_ML	ERV2	Myotis_lucifugus
>LTR5C_DN	ERV2	Dasypus_novemcinctus
>LTR12_PVa	ERV1	Pteropus_vampyrus
>LTR4_BT	ERV1	Bos_taurus
>LTR1C_EE	ERV3	Erinaceus_europaeus
>LTR7_EE	ERV1	Erinaceus_europaeus
>LTR12_AMe	ERV1	Ailuropoda_melanoleuca
>BTLTR1J1	ERV2	Bos_taurus
>ERV2X1A-I_ML	ERV2	Myotis_lucifugus
>LTR3A_OC	ERV3	Oryctolagus_cuniculus
>ERV2-2-Pca_LTR	ERV2	Procavia_capensis
>LTR47_AMe	ERV3	Ailuropoda_melanoleuca
>ERV19_MD_I	ERV1	Monodelphis_domestica
>LTR21_SS	ERV1	Sus_scrofa
>LTR11B_Opr	ERV1	Ochotona_princeps
>ERV2-3_EE-LTR	ERV2	Erinaceus_europaeus
>LTR28_Opr	ERV3	Ochotona_princeps
>LTR176B_MD	ERV1	Monodelphis_domestica
>LTR20B_Sar	ERV2	Sorex_araneus
>MER101C_ML	ERV1	Myotis_lucifugus
>LTR21_FC	ERV1	Felis_catus
>LTR8D2_EC	ERV1	Equus_caballus
>LTR15B3_Opr	ERV2	Ochotona_princeps
>LTR22_DN	ERV2	Dasypus_novemcinctus
>MER87_Vpa	ERV1	Vicugna_pacos
>LTR17_EC	ERV1	Equus_caballus
>LTR7C_ML	ERV1	Myotis_lucifugus
>LTR4BC_SS	ERV2	Sus_scrofa
>LTR17_Pca	ERV1	Procavia_capensis
>LTR12D1_EE	ERV2	Erinaceus_europaeus
>LTR11_OC	ERV2	Oryctolagus_cuniculus
>ERV3-1Na1_MEu-LTR	ERV3	Macropus_eugenii
>ERV1-4_SSc-LTR	ERV1	Sus_scrofa
>MER41_SS-LTR	ERV1	Sus_scrofa
>LTR2B_Pca	ERV2	Procavia_capensis
>LTR33_Sar	ERV1	Sorex_araneus
>ERV2-3_Opr-LTR	ERV2	Ochotona_princeps
>LTR1B2_Cho	ERV3	Choloepus_hoffmanni
>MER57LA	ERV1	Laurasiatheria
>ERV1-3_FCa-LTR	ERV1	Felis_catus
>LTR8B_DN	ERV2	Dasypus_novemcinctus
>ERV2-4_Opr-I	ERV2	Ochotona_princeps
>LTRC_Tbel	ERV1	Tupaia_belangeri
>MLT1B	ERV3	Eutheria
>LTR13_ET	ERV2	Echinops_telfairi
>LTR11C_PVa	ERV2	Pteropus_vampyrus
>MER21C	ERV3	Eutheria
>LTR2_Cho	ERV2	Choloepus_hoffmanni
>ERV2-2_OC-I	ERV2	Oryctolagus_cuniculus
>LTR5A2a_Pca	ERV2	Procavia_capensis
>ERV1-3-EC_I	ERV1	Equus_caballus
>ERV54-EC_LTR	ERV1	Equus_caballus
>ERV1-1_OC-I	ERV1	Oryctolagus_cuniculus
>LTR49B_MD	ERV1	Monodelphis_domestica
>LTR31_Tbel	ERV1	Tupaia_belangeri
>LTR29_Sar	ERV1	Sorex_araneus
>ERV37_MD_LTR	ERV1	Monodelphis_domestica
>LTR5_LA	ERV3	Loxodonta_africana
>LTR190A_MD	ERV3	Monodelphis_domestica
>LTR1A1_ML	ERV1	Myotis_lucifugus
>MER68_I	ERV3	Eutheria
>LTR16_SSc	ERV1	Sus_scrofa
>ERV18_MD_LTR	ERV1	Monodelphis_domestica
>ERV1-3-I_BT	ERV1	Bos_taurus
>LTR5_SS	ERV3	Sus_scrofa
>LTR6_FC	ERV1	Felis_catus
>ERV7b_MD_I	Endogenous_Retrovirus	Monodelphis_domestica
>CarERV2d2_LTR	ERV1	Carnivora
>LTR1_PVa	ERV1	Pteropus_vampyrus
>LTR17B2_EE	ERV2	Erinaceus_europaeus
>ERV3-1_DNo-I	ERV3	Dasypus_novemcinctus
>LTR83B_MD	ERV1	Monodelphis_domestica
>LTR10C_OC	ERV2	Oryctolagus_cuniculus
>CfERV1	ERV1	Canis
>MER34A	ERV1	Eutheria
>ERV2-4_Opr-LTR	ERV2	Ochotona_princeps
>LTR7B3_ML	ERV1	Myotis_lucifugus
>LTR57_Cho	ERV3	Choloepus_hoffmanni
>LTR14_Vpa	ERV2	Vicugna_pacos
>PlatERVR2b	ERV1	Ornithorhynchus
>LTR5_ML	ERV1	Myotis_lucifugus
>LTR22C_OC	ERV1	Oryctolagus_cuniculus
>NERV2_MD_LTR	ERV1	Monodelphis_domestica
>LTR14_PVa	ERV1	Pteropus_vampyrus
>LTR3B_Vpa	ERV1	Vicugna_pacos
>ERV1-1_LA-LTR	ERV1	Loxodonta_africana
>CarLTR1-int	ERV1	Carnivora
>LTR84a	ERV3	Eutheria
>MER87B_ML	ERV1	Myotis_lucifugus
>LTR71B_OC	ERV3	Oryctolagus_cuniculus
>MLT1Xb_Pca	ERV3	Procavia_capensis
>LTR23_SS	ERV3	Sus_scrofa
>LTR57E_Cho	ERV3	Choloepus_hoffmanni
>ERV1_MD_I	ERV2	Monodelphis_domestica
>LTR11B2a2a_EE	ERV2	Erinaceus_europaeus
>LTR86C	ERV3	Mammalia
>LTR11C_Opr	ERV1	Ochotona_princeps
>MdoLTR4b	ERV1	Monodelphis
>LTR1C_DN	ERV1	Dasypus_novemcinctus
>LTR10D_Opr	ERV2	Ochotona_princeps
>LTR25_Sar	ERV1	Sorex_araneus
>ERV2-3_FC-LTR	ERV2	Felis_catus
>LTR5_EC	ERV3	Equus_caballus
>ERV1N-1_SSc-LTR	ERV1	Sus_scrofa
>LTR3_Opr	ERV3	Ochotona_princeps
>ERV2-4_Pca-LTR	ERV2	Procavia_capensis
>LTR143_MD	ERV3	Monodelphis_domestica
>ERVII_ME_LTR	ERV2	Macropus_eugenii
>ERV2-1-Pca_LTR	ERV2	Procavia_capensis
>LTR28_Tbel	ERV1	Tupaia_belangeri
>LTR13B_DN	ERV1	Dasypus_novemcinctus
>LTR2Fb_Pca	ERV2	Procavia_capensis
>ERV2-2_Opr-LTR	ERV2	Ochotona_princeps
>LTR32_ML	ERV1	Myotis_lucifugus
>LTR15_MD	ERV1	Monodelphis_domestica
>LTR3_FC	ERV1	Felis_catus
>LTR15B3a_Sar	ERV2	Sorex_araneus
>NERV5_MD_I	Endogenous_Retrovirus	Monodelphis_domestica
>LTR17B_EE	ERV2	Erinaceus_europaeus
>LTR24A_ML	ERV1	Myotis_lucifugus
>MER101D_ML	ERV1	Myotis_lucifugus
>ERV2-2B_SA-I	ERV2	Sorex_araneus
>LTR173b_MD	ERV1	Didelphidae
>NERV2B_MD_LTR	ERV1	Monodelphis_domestica
>ERV2-3_PVa-I	ERV2	Pteropus_vampyrus
>LTR21C_SS	ERV1	Sus_scrofa
>ERV6B-MD_I	ERV1	Monodelphis_domestica
>LTR31_FC	ERV1	Felis_catus
>LTR12B_EE	ERV2	Erinaceus_europaeus
>CarERV4c_CF	ERV1	Canis_lupus_familiaris
>ERV1-1B_PVa-I	ERV1	Pteropus_vampyrus
>ERV2-3_FC-I	ERV2	Felis_catus
>ERV2_MD_I	ERV1	Monodelphis_domestica
>LTR9_DN	ERV1	Dasypus_novemcinctus
>LTR71_MD	ERV1	Didelphidae
>LTR7A_EC	ERV2	Equus_caballus
>LTR1B1_EE	ERV3	Erinaceus_europaeus
>MLT1Yb_Pca	ERV3	Procavia_capensis
>LTR118B_MD	ERV1	Monodelphis_domestica
>LTR54_PVa	ERV1	Pteropus_vampyrus
>LTR40B_Vpa	ERV1	Vicugna_pacos
>ERV2-2_SA-I	ERV2	Sorex_araneus
>LTR35_AMe	ERV1	Ailuropoda_melanoleuca
>LTR17B1_EE	ERV2	Erinaceus_europaeus
>LTR22A_ML	ERV2	Myotis_lucifugus
>LTR4B_Tbel	ERV1	Tupaia_belangeri
>ERV1-3B-EC_LTR	ERV1	Equus_caballus
>ERV8N_MD_I	Endogenous_Retrovirus	Monodelphis_domestica
>ERV2N1_CHo-I	ERV2	Choloepus_hoffmanni
>LTR33_OC	ERV3	Oryctolagus_cuniculus
>LTR28_ET	ERV1	Echinops_telfairi
>LTR7_FC	ERV2	Felis_catus
>ERV1-1C-LTR_BT	ERV1	Bos_taurus
>LTR11B2_EE	ERV2	Erinaceus_europaeus
>LTR73_BT	ERV1	Bos_taurus
>LTR3B_SS	ERV3	Sus_scrofa
>LTR1420_EC	ERV1	Equus_caballus
>ERV1-2_OC-I	ERV1	Oryctolagus_cuniculus
>ERV1N-3_SSc-LTR	ERV1	Sus_scrofa
>LTR7C_EC	ERV2	Equus_caballus
>LTR12_Pca	ERV3	Procavia_capensis
>LTR21_Sar	ERV3	Sorex_araneus
>LTR21_Ttr	ERV1	Tursiops_truncatus
>LTR3B_ET	ERV3	Echinops_telfairi
>LTR6B_MD	ERV1	Monodelphis_domestica
>LTR48_Tbel	ERV1	Tupaia_belangeri
>LTR26_OC	ERV2	Oryctolagus_cuniculus
>ERV27_MD_LTR	ERV1	Monodelphis_domestica
>LTR11_DN	ERV1	Dasypus_novemcinctus
>LTR6_Opr	ERV1	Ochotona_princeps
>LTR108_MD	ERV1	Monodelphis_domestica
>LTR6_BT	ERV1	Bos_taurus
>MLT1X5_LA	ERV3	Loxodonta_africana
>LTR6_DN	ERV2	Dasypus_novemcinctus
>LTR12B2a_PVa	ERV1	Pteropus_vampyrus
>LTR7E_ML	ERV1	Myotis_lucifugus
>ERV1-3N1-EC_LTR	ERV1	Equus_caballus
>LTR27D1_ML	ERV3	Myotis_lucifugus
>LTR62_AMe	ERV3	Ailuropoda_melanoleuca
>LTR80B	ERV3	Eutheria
>HERVFH21I	Endogenous_Retrovirus	Eutheria
>LTR17_Opr	ERV1	Ochotona_princeps
>LTR134B_MD	ERV1	Monodelphis_domestica
>MER21C_BT	ERV3	Eutheria
>LTR14_OC	ERV1	Oryctolagus_cuniculus
>CarERVR1_LTR	ERV3	Carnivora
>LTR11B2c1_EE	ERV2	Erinaceus_europaeus
>LTR11_Opr	ERV1	Ochotona_princeps
>LTR10B_Tbel	ERV2	Tupaia_belangeri
>LTR10_Vpa	ERV3	Vicugna_pacos
>ERV2-1_ET-I	ERV2	Echinops_telfairi
>LTR96c_MD	ERV1	Didelphidae
>LTR24G_ML	ERV1	Myotis_lucifugus
>ERV2-2_CHo-LTR	ERV2	Choloepus_hoffmanni
>MER68A	ERV3	Eutheria
>ERV2-1N-EC_LTR	ERV2	Equus_caballus
>LTR47_DN	ERV3	Dasypus_novemcinctus
>LTR11B_PVa	ERV2	Pteropus_vampyrus
>LTR12_EC	ERV1	Equus_caballus
>LTR139B_MD	ERV1	Monodelphis_domestica
>LTR16D1	ERV3	Eutheria
>LTR11_Cho	ERV1	Choloepus_hoffmanni
>CarERV2d1_LTR	ERV1	Carnivora
>ERV19_MD_LTR	ERV1	Monodelphis_domestica
>LTR9B_ML	ERV1	Myotis_lucifugus
>CarLTR10_LTR	ERV1	Canidae
>LTR39B_ML	ERV1	Myotis_lucifugus
>LTR13C_Tbel	ERV1	Tupaia_belangeri
>LTR9C_Tbel	ERV1	Tupaia_belangeri
>LTR77B_MD	ERV1	Monodelphis_domestica
>LTR24_Opr	ERV1	Ochotona_princeps
>LTR176A3_MD	ERV1	Monodelphis_domestica
>LTR13_EE	ERV2	Erinaceus_europaeus
>ERV2X1-I_ML	ERV2	Myotis_lucifugus
>ERV41_MD_I	ERV2	Didelphidae
>BtERVF1_LTR	ERV1	Bos_taurus
>BtERVF2_I	ERV1	Bos_taurus
>LTR4A2_Tbel	ERV1	Tupaia_belangeri
>NERV2A1_MD_LTR	ERV1	Monodelphis_domestica
>LTR10B_SS	ERV1	Sus_scrofa
>LTR1_MD	ERV3	Monodelphis_domestica
>LTR15C_Sar	ERV2	Sorex_araneus
>Mer34_Ttr	ERV1	Tursiops_truncatus
>ERV47_MD_LTRb	Endogenous_Retrovirus	Monodelphis_domestica
>ERVL-E	ERV3	Eutheria
>LTR8C_ML	ERV3	Myotis_lucifugus
>ERV1-1B_SSc-LTR	ERV1	Sus_scrofa
>ERV2-1B-LTR_BT	ERV2	Bos_taurus
>ALTR2B1b_Vpa	ERV1	Vicugna_pacos
>LTR3D_OC	ERV3	Oryctolagus_cuniculus
>LTR12B_Tbel	ERV1	Tupaia_belangeri
>LTR10B_ML	ERV1	Myotis_lucifugus
>ERV54B-EC_LTR	ERV1	Equus_caballus
>LTR4B_SS	ERV2	Sus_scrofa
>LTR11C_CHo	ERV1	Choloepus_hoffmanni
>LTR2B_Opr	ERV2	Ochotona_princeps
>LTR7_Pca	ERV1	Procavia_capensis
>ERV2-5_Pca-I	ERV2	Procavia_capensis
>ERV1-2-EC_LTR	ERV1	Equus_caballus
>LTR18D_ML	ERV1	Myotis_lucifugus
>LTR27B_Opr	ERV3	Ochotona_princeps
>ERV1X2-LTR_ML	ERV1	Myotis_lucifugus
>LTR30C_Tbel	ERV2	Tupaia_belangeri
>ERV11_MD_I	ERV1	Monodelphis_domestica
>LTR1B_DN	ERV1	Dasypus_novemcinctus
>NERV1_MD_LTR	ERV1	Monodelphis_domestica
>MER34C_CF	ERV1	Canis_lupus_familiaris
>LTR24_Sar	ERV2	Sorex_araneus
>LTR9C2_PCa	ERV1	Procavia_capensis
>LTR18A_ML	ERV1	Myotis_lucifugus
>LTR51_MD	ERV1	Monodelphis_domestica
>LTR2B_ML	ERV1	Myotis_lucifugus
>ERV6_MD_LTR	ERV1	Monodelphis_domestica
>MLT2_Pca	ERV3	Procavia_capensis
>LTR17A2_Pca	ERV1	Procavia_capensis
>LTR19B_Opr	ERV2	Ochotona_princeps
>LTR72A_CF	ERV1	Canis_lupus_familiaris
>LTR16B_OC	ERV1	Oryctolagus_cuniculus
>ERV22_MD_LTR	ERV1	Monodelphis_domestica
>ERV2-5B_PCa-LTR	ERV2	Procavia_capensis
>LTR18C_BT	ERV3	Bos_taurus
>LTR11_Vpa	ERV1	Vicugna_pacos
>ERV3-1_CHo_I	ERV3	Choloepus_hoffmanni
>ERV1-2_FCa-LTR	ERV1	Felis_catus
>LTR13_Pca	ERV1	Procavia_capensis
>ERV37_MD_I	ERV1	Monodelphis_domestica
>BTLTR1G	ERV2	Bos_taurus
>LTR198_MD	ERV1	Monodelphis_domestica
>ERV2-9_PCa-LTR	ERV2	Procavia_capensis
>LTR40C_Vpa	ERV1	Vicugna_pacos
>LTR99_MD	ERV1	Monodelphis_domestica
>NERV4_MD_I	Endogenous_Retrovirus	Monodelphis_domestica
>LTR25_AMe	ERV1	Ailuropoda_melanoleuca
>LTR16E_ML	ERV2	Myotis_lucifugus
>LTR22_ET	ERV3	Echinops_telfairi
>NERV2_MD_I	ERV1	Monodelphis_domestica
>LTR9A2_EE	ERV3	Erinaceus_europaeus
>BTLTR1E1	ERV2	Bos_taurus
>ERV2X3-LTR_ML	ERV2	Myotis_lucifugus
>LTR15B4_Sar	ERV2	Sorex_araneus
>LTR17_DN	ERV1	Dasypus_novemcinctus
>LTR39D_BT	ERV1	Bos_taurus
>LTR26_Cho	ERV1	Choloepus_hoffmanni
>CarLTR6c	ERV1	Canis_lupus_familiaris
>ERV3-1N_MEu-LTR	ERV3	Macropus_eugenii
>LTR8_PVa	ERV2	Pteropus_vampyrus
>LTR53B_MD	ERV1	Monodelphis_domestica
>ERV1-4B-EC_LTR	ERV1	Equus_caballus
>LTR15B_Opr	ERV2	Ochotona_princeps
>PlatLTR35c	ERV3	Ornithorhynchus_anatinus
>PlatERVK1	ERV2	Ornithorhynchus
>LTR27_OC	ERV3	Oryctolagus_cuniculus
>LTR113c_MD	ERV1	Monodelphis_domestica
>LTR149B_MD	ERV1	Monodelphis_domestica
>LTR73B_BT	ERV1	Bos_taurus
>LTR12_SS	ERV2	Sus_scrofa
>LTR10A_DN	ERV3	Dasypus_novemcinctus
>LTR3B_LA	ERV3	Loxodonta_africana
>LTR71_MEu	ERV1	Macropus_eugenii
>LTR44B_MD	ERV1	Monodelphis_domestica
>ERV9C-MD_LTR	ERV1	Monodelphis_domestica
>ERV9_MD_I	ERV1	Monodelphis_domestica
>ERV2-1N-EC_I	ERV2	Equus_caballus
>ERV2-8_PCa-LTR	ERV2	Procavia_capensis
>MER87_BT	ERV1	Bos_taurus
>LTR32_OC	ERV3	Oryctolagus_cuniculus
>LTR49_MD	ERV1	Monodelphis_domestica
>LTR20B_Cho	ERV1	Choloepus_hoffmanni
>ERV1-1_SSc-LTR	ERV1	Sus_scrofa
>MLT1A0	ERV3	Eutheria
>LTR22_LA	ERV1	Loxodonta_africana
>LTR1_Cho	ERV3	Choloepus_hoffmanni
>LTR1C4_Cho	ERV3	Choloepus_hoffmanni
>LTR9_BT	ERV1	Bos_taurus
>LTR15A2_ML	ERV1	Myotis_lucifugus
>LTR19_EC	ERV1	Equus_caballus
>LTR44C_MD	ERV1	Monodelphis_domestica
>LTR12F_EE	ERV2	Erinaceus_europaeus
>LTR1B4b_Cho	ERV3	Choloepus_hoffmanni
>ERV1-4B_SSc-LTR	ERV1	Sus_scrofa
>LTR3_Vpa	ERV1	Vicugna_pacos
>LTR8C_EC	ERV1	Equus_caballus
>LTR2C_Sar	ERV2	Sorex_araneus
>LTR1B_Sar	ERV1	Sorex_araneus
>ERV2-3_Opr-I	ERV2	Ochotona_princeps
>LTR83A2_MD	ERV1	Monodelphis_domestica
>LTR16K_ML	ERV2	Myotis_lucifugus
>ERV2-2B-EC_LTR	ERV2	Equus_caballus
>LTR55B_LA	ERV3	Loxodonta_africana
>LTR81C	ERV1	Mammalia
>ERV3-5-EC_I	ERV3	Equus_caballus
>LTR14B1_PVa	ERV1	Pteropus_vampyrus
>ERV2-4B_EE-LTR	ERV2	Erinaceus_europaeus
>CfERVF2_LTR	ERV1	Canidae
>LTR4_ML	ERV2	Myotis_lucifugus
>LTR20_Opr	ERV2	Ochotona_princeps
>LTR21_Opr	ERV2	Ochotona_princeps
>ALTR2B_SSc	ERV1	Sus_scrofa
>ERV1_MD_LTR	ERV2	Monodelphis_domestica
>MLT1C	ERV3	Eutheria
>LTR14_Tbel	ERV1	Tupaia_belangeri
>LTR5B_ET	ERV3	Echinops_telfairi
>LTR200_MD	ERV1	Monodelphis_domestica
>ERV2-2_PVa-LTR	ERV2	Pteropus_vampyrus
>LTR85B_MD	ERV1	Monodelphis_domestica
>LTR9_Vpa	ERV1	Vicugna_pacos
>MER34A1	ERV1	Eutheria
>ERV46_MD_I	ERV1	Monodelphis_domestica
>ERV2-4_FCa-I	ERV2	Felis_catus
>LTR5B_SS	ERV3	Sus_scrofa
>LTR3_AMe	ERV3	Ailuropoda_melanoleuca
>LTR16D2_Tbel	ERV2	Tupaia_belangeri
>LTR11B1b1_EE	ERV2	Erinaceus_europaeus
>LTR8C_Tbel	ERV1	Tupaia_belangeri
>LTR6_Sar	ERV2	Sorex_araneus
>CarERV2c2_LTR	ERV1	Carnivora
>ERV2-2C_SA-LTR	ERV2	Sorex_araneus
>ERV1-1-I_BT	ERV1	Bos_taurus
>ERV2X1A-LTR_ML	ERV2	Myotis_lucifugus
>LTR75A2_MD	ERV1	Monodelphis_domestica
>LTR13B2_EC	ERV1	Equus_caballus
>MLT1X_LA	ERV3	Loxodonta_africana
>LTR27A2_Sar	ERV2	Sorex_araneus
>ERV3-1_EF	ERV3	Eptesicus_fuscus
>LTR73B4_DN	ERV3	Dasypus_novemcinctus
>ERV1-2-I_BT	ERV1	Bos_taurus
>ERV1-3C-EC_LTR	ERV1	Equus_caballus
>MLT1I	ERV3	Homo_sapiens
>LTR3C2_ET	ERV3	Echinops_telfairi
>LTR45B2_Cho	ERV1	Choloepus_hoffmanni
>LTR72B_EC	ERV1	Equus_caballus
>LTR10B2_SS	ERV1	Sus_scrofa
>LTR4C_LA	ERV1	Loxodonta_africana
>MER34A_CF	ERV1	Canis_lupus_familiaris
>LTR75_1	ERV1	Eutheria
>LTR33_ML	ERV3	Myotis_lucifugus
>ERV28_MD_LTR	ERV1	Monodelphis_domestica
>LTR13B_ML	ERV1	Myotis_lucifugus
>LTR3C_SS	ERV3	Sus_scrofa
>LTR21_DN	ERV3	Dasypus_novemcinctus
>LTR5_Opr	ERV3	Ochotona_princeps
>LTR128_MD	ERV1	Monodelphis_domestica
>LTR11A_ML	ERV2	Myotis_lucifugus
>NERV6B-MD_LTR	ERV1	Monodelphis_domestica
>MLT2C2_Cho	ERV3	Choloepus_hoffmanni
>LTR1_EE	ERV3	Erinaceus_europaeus
>ERV1-4-EC_I	ERV1	Equus_caballus
>CarERV2b1_LTR	ERV1	Carnivora
>ERV6B-MD_LTR	ERV1	Monodelphis_domestica
>LTR42B_MD	ERV1	Monodelphis_domestica
>LTR14D_SS	ERV2	Sus_scrofa
>LTR96_MD	ERV1	Monodelphis_domestica
>LTR18_PVa	ERV3	Pteropus_vampyrus
>ERV1-6-EC_LTR	ERV1	Equus_caballus
>ERV15_MD_LTR	ERV1	Monodelphis_domestica
>ERV2-1_Tbel_LTR	ERV2	Tupaia_belangeri
>PlatERVR2a	ERV1	Ornithorhynchus
>ERV2-3_Tbel_LTR	ERV2	Tupaia_belangeri
>BTLTR1E	ERV2	Bos_taurus
>LTR8A_ML	ERV3	Myotis_lucifugus
>ERV1-1_LA-I	ERV1	Loxodonta_africana
>CarLTR1B2_LTR	ERV1	Carnivora
>LTR9C_PCa	ERV1	Procavia_capensis
>LTR9_SS	ERV1	Sus_scrofa
>LTR43B_MD	ERV1	Monodelphis_domestica
>LTR5_Pca	ERV2	Procavia_capensis
>MER34A_EC	ERV1	Equus_caballus
>LTR8E_OC	ERV1	Oryctolagus_cuniculus
>LTR8A1_OC	ERV1	Oryctolagus_cuniculus
>ALTR2B_BT	ERV1	Bos_taurus
>LTR4_PVa	ERV2	Pteropus_vampyrus
>LTR3B1_OC	ERV3	Oryctolagus_cuniculus
>LTR1B1_OC	ERV1	Oryctolagus_cuniculus
>LTR39A_BT	ERV1	Bos_taurus
>CarERV3_LTR	ERV1	Carnivora
>LTR9B_Tbel	ERV1	Tupaia_belangeri
>LTR71A_ML	ERV1	Myotis_lucifugus
>ERV29_MD_I	ERV1	Monodelphis_domestica
>LTR139_MD	ERV1	Monodelphis_domestica
>LTR12D_PVa	ERV1	Pteropus_vampyrus
>BtERVF2_LTR	ERV1	Bos_taurus
>LTR77_MD	ERV1	Monodelphis_domestica
>LTR13C_DN	ERV1	Dasypus_novemcinctus
>ERV54C-EC_LTR	ERV1	Equus_caballus
>MER41_Ttr-LTR	ERV1	Tursiops_truncatus
>LTR30_Opr	ERV2	Ochotona_princeps
>LTR40D_Vpa	ERV1	Vicugna_pacos
>ERV5a_MD_I	ERV2	Monodelphis_domestica
>LTR1B_Opr	ERV1	Ochotona_princeps
>ERV5_MD_I	ERV2	Monodelphis_domestica
>LTR75A_EC	ERV1	Equus_caballus
>LTR14B3_Sar	ERV1	Sorex_araneus
>ERV2-3_EE-I	ERV2	Erinaceus_europaeus
>ERV12B_MD	ERV1	Monodelphis_domestica
>LTR17_LA	ERV1	Loxodonta_africana
>LTR88_MD	ERV1	Didelphidae
>LTR1C1_EE	ERV3	Erinaceus_europaeus
>LTR28_ML	ERV1	Myotis_lucifugus
>LTR11D1a_EE	ERV2	Erinaceus_europaeus
>LTR16J_ML	ERV2	Myotis_lucifugus
[truncated: 2,311 more rows]

## Sheet: Sheet2
LINE/RTE-BovB families information from Repbase 20.04
Repeat Family	Repeat Superfamily	Species
>BovB_ALi	RTE	Amblyomma limbatum
>BovB_Bh	RTE	Bothriocroton hydrosauri
>BovB_BM	RTE	Bombyx mori
>BovB_Af	RTE	Antechinus flavipes
>BovB_Oa	RTE	Ovis aries
>BovB_Me	RTE	Macropus eugenii
>BovB_La	RTE	Loxodonta africana
>BovB_Pg	RTE	Perameles gunnii
>BovB_Ec	RTE	Equus caballus
>BovB_Bp	RTE	Burramys parvus
>BovB_Ta	RTE	Tachyglossus aculeatus
>BovB_Ma	RTE	Macropus antilopinus
>BovB_Io	RTE	Isoodon obesulus
>BovB_Plat	RTE	Ornithorhynchus
>BovB_Pb	RTE	Petaurus breviceps
>BovBa-1_EF	RTE	Eptesicus fuscus
>BovB	RTE	Bos taurus
>BovB_Pc	RTE	Procavia capensis
>BovB_VA	RTE	Vipera ammodytes
>BovB_Gd	RTE	Eremiascincus douglasi
>BovB_Dr	RTE	Christinus
>BovB_Er	RTE	Eremiascincus richardsonii
>BovB_Ca	RTE	Ctenotus atlas
>BovB_Es	RTE	Egernia stokesii
>BovB_Tr	RTE	Tiliqua rugosa
>BovB_Et	RTE	Christinus
>BovB_Ac	RTE	Anolis carolinensis
>BovB_PMo	RTE	Python molurus
>BovB_Ml	RTE	Gehyra variegata
>BovB_Hs	RTE	Hydrophis spiralis
>BovB_Gl	RTE	Gehyra lazelli
>BovB_Ano	RTE	Amphibolurus norrisi
>BovB_ACo	RTE	Agkistrodon contortrix
>BovB_Cg	RTE	Christinus
>BovB_Gv	RTE	Gehyra variegata
